# Supplementary material for: Diallel panel reveals a significant impact of low-frequency genetic variants on gene expression variation in yeast
Source: Mol Syst Biol. 2024 Feb 14;20(4):362–73. doi: 10.1038/s44320-024-00021-0 (PMC10987670; doi:10.1038/s44320-024-00021-0)
Supplement: Supplementary file 2 — Dataset EV1 [file 44320_2024_21_MOESM2_ESM.xlsx]

## Sheet: Dataset EV1
Dataset EV1. List of parental isolates
Standardized name	Strain name	Isolation	Ecological origin	Class	Geographical origin	Continent
AAR	CLIB382_1b	Beer	Beer	Domesticated	Ireland	Europe
ABA	YJM326_b	Human, clinical	Human, clinical	Clinical	California, USA	North America
ABC	YJM421_b	Ascites fluid	Human, clinical	Clinical	USA	North America
ABP	CECT10109_1b	Prickly pear	Fruit	Wild	Spain	Europe
ABS	DBVPG3591_1b	Cocoa beans	Nature	Wild	NA	NA
ACG	CLIB413_1b	Fermenting rice beverage	Fermentation	Domesticated	China	Asia
ACK	Y12_1b	Palm wine	Palm wine	Domesticated	Ivory Coast	Africa
ACS	I14_1b	Vineyard soil	Wine	Domesticated	Italy	Europe
AKE	NPA03.1	Palm wine	Palm wine	Domesticated	Nigeria	Africa
ATE	YJM627	Seg. Y55	NA	NA	France	Europe
AVI	YPS163	Soil beneath Quercus rubra	Soil	Wild	Pennsylvanian	North America
BAK	BJ20	Bark from Quercus wutaishanica	Tree	Wild	Dongling Mountain, Beijing, China	Asia
BAM	HN10	Rotten wood	Nature	Wild	Wuzhi Mountain, Hainan province, China	Asia
BAN	HN15	Rotten wood	Nature	Wild	Wuzhi Mountain, Hainan province, China	Asia
BAP	HN16	Soil	Soil	Wild	Wuzhi Mountain, Hainan province, China	Asia
BBS	2187	Forest soil, 30C	Soil	Wild	Hungary	Europe
BFP	EXF-7197	Quercus sp.	Tree	Wild	Montenegro	Europe
BHH	CLIB1071	Cider brewery, dry cider	Cider	Domesticated	Lower Normandy, France	Europe
BKL	DBVPG1564	Grape must	Wine	Domesticated	Dolianova, Sardinia, Italy	Europe
BY	FY4	NA	Laboratory	Domesticated	NA	NA
CCD	CLQCA_20-184	Flower from Heliconia sp.	Flower	Wild	Yasuni, Orellana	South America
CGD	UCD_09-448	Olives	Fruit	Wild	Davis, CA, UCD	North America
CLB	sample 40	Tree leaves	Tree	Wild	Bordeaux, France	Europe
CMQ	YPS617	Quercus sp.	Tree	Wild	Pennsylvania, USA	North America
CPG	1560	Manzanilla-Alorena, olive (Noe)	Nature	Wild	Aceituna, Spain	Europe
SIG	∑1278b	NA	Laboratory	Domesticated	NA	NA
