# Supplementary material for: Diallel panel reveals a significant impact of low-frequency genetic variants on gene expression variation in yeast
Source: Mol Syst Biol. 2024 Feb 14;20(4):362–73. doi: 10.1038/s44320-024-00021-0 (PMC10987670; doi:10.1038/s44320-024-00021-0)
Supplement: Supplementary file 3 — Dataset EV2 [file 44320_2024_21_MOESM3_ESM.xlsx]

## Sheet: Dataset EV2
Dataset EV2. Pairwise nucleotide diversity between the parental isolates
Parent1	Parent2	Number of discriminating sites	% nucleotide diversity
BY	AAR	51439	0.43
BY	ABA	54506	0.45
BY	ABC	54598	0.45
BY	ABP	48042	0.4
BY	ABS	44643	0.37
BY	ACG	48480	0.4
BY	ACK	63785	0.53
BY	ACS	52072	0.43
BY	AKE	79688	0.66
BY	ATE	66682	0.56
BY	AVI	67004	0.56
BY	BAK	80809	0.67
BY	BAM	89623	0.75
BY	BAN	78106	0.65
BY	BAP	77135	0.64
BY	BBS	49218	0.41
BY	BFP	49649	0.41
BY	BHH	53609	0.45
BY	BKL	45153	0.38
BY	CCD	72953	0.61
BY	CGD	84017	0.7
BY	CLB	49734	0.41
BY	CMQ	73309	0.61
BY	CPG	76200	0.64
BY	SIG	32372	0.27
AAR	ABA	58069	0.48
AAR	ABC	63113	0.53
AAR	ABP	38597	0.32
AAR	ABS	34954	0.29
AAR	ACG	43535	0.36
AAR	ACK	75196	0.63
AAR	ACS	48665	0.41
AAR	AKE	86181	0.72
AAR	ATE	66777	0.56
AAR	AVI	74217	0.62
AAR	BAK	84926	0.71
AAR	BAM	94816	0.79
AAR	BAN	84297	0.7
AAR	BAP	82762	0.69
AAR	BBS	41161	0.34
AAR	BFP	41026	0.34
AAR	BHH	50564	0.42
AAR	BKL	34504	0.29
AAR	CCD	79138	0.66
AAR	CGD	76818	0.64
AAR	CLB	41283	0.34
AAR	CMQ	79272	0.66
AAR	CPG	68281	0.57
ABA	ABC	57246	0.48
ABA	ABP	54586	0.45
ABA	ABS	51767	0.43
ABA	ACG	55770	0.46
ABA	ACK	64919	0.54
ABA	ACS	55694	0.46
ABA	AKE	80888	0.67
ABA	ATE	70058	0.58
ABA	AVI	65744	0.55
ABA	BAK	80687	0.67
ABA	BAM	90769	0.76
ABA	BAN	76062	0.63
ABA	BAP	75101	0.63
ABA	BBS	54508	0.45
ABA	BFP	55083	0.46
ABA	BHH	57861	0.48
ABA	BKL	52091	0.43
ABA	CCD	66359	0.55
ABA	CGD	92287	0.77
ABA	CLB	54812	0.46
ABA	CMQ	66587	0.55
ABA	CPG	83982	0.7
ABC	ABP	65958	0.55
ABC	ABS	64353	0.54
ABC	ACG	63834	0.53
ABC	ACK	54549	0.45
ABC	ACS	64348	0.54
ABC	AKE	75810	0.63
ABC	ATE	69148	0.58
ABC	AVI	59696	0.5
ABC	BAK	77911	0.65
ABC	BAM	87861	0.73
ABC	BAN	73336	0.61
ABC	BAP	72417	0.6
ABC	BBS	64326	0.54
ABC	BFP	65063	0.54
ABC	BHH	63425	0.53
ABC	BKL	64499	0.54
ABC	CCD	65751	0.55
ABC	CGD	103131	0.86
ABC	CLB	64646	0.54
ABC	CMQ	66013	0.55
ABC	CPG	95112	0.79
ABP	ABS	21351	0.18
ABP	ACG	34328	0.29
ABP	ACK	83877	0.7
ABP	ACS	39420	0.33
ABP	AKE	88156	0.73
ABP	ATE	63632	0.53
ABP	AVI	78048	0.65
ABP	BAK	85143	0.71
ABP	BAM	95045	0.79
ABP	BAN	85824	0.72
ABP	BAP	84889	0.71
ABP	BBS	28630	0.24
ABP	BFP	28229	0.24
ABP	BHH	42717	0.36
ABP	BKL	21631	0.18
ABP	CCD	81953	0.68
ABP	CGD	63689	0.53
ABP	CLB	28688	0.24
ABP	CMQ	82081	0.68
ABP	CPG	55398	0.46
ABS	ACG	30203	0.25
ABS	ACK	83324	0.69
ABS	ACS	34589	0.29
ABS	AKE	88101	0.73
ABS	ATE	60309	0.5
ABS	AVI	77957	0.65
ABS	BAK	85138	0.71
ABS	BAM	95034	0.79
ABS	BAN	85631	0.71
ABS	BAP	84642	0.71
ABS	BBS	29837	0.25
ABS	BFP	29640	0.25
ABS	BHH	41314	0.34
ABS	BKL	14578	0.12
ABS	CCD	81824	0.68
ABS	CGD	58986	0.49
ABS	CLB	30109	0.25
ABS	CMQ	81952	0.68
ABS	CPG	50509	0.42
ACG	ACK	79899	0.67
ACG	ACS	44984	0.37
ACG	AKE	87110	0.73
ACG	ATE	65834	0.55
ACG	AVI	77238	0.64
ACG	BAK	86477	0.72
ACG	BAM	96023	0.8
ACG	BAN	86168	0.72
ACG	BAP	85165	0.71
ACG	BBS	39416	0.33
ACG	BFP	39101	0.33
ACG	BHH	48371	0.4
ACG	BKL	29569	0.25
ACG	CCD	81571	0.68
ACG	CGD	73185	0.61
ACG	CLB	39648	0.33
ACG	CMQ	81533	0.68
ACG	CPG	64550	0.54
ACK	ACS	77815	0.65
ACK	AKE	73163	0.61
ACK	ATE	76493	0.64
ACK	AVI	54187	0.45
ACK	BAK	76896	0.64
ACK	BAM	86944	0.72
ACK	BAN	71553	0.6
ACK	BAP	70390	0.59
ACK	BBS	79093	0.66
ACK	BFP	79670	0.66
ACK	BHH	74400	0.62
ACK	BKL	83776	0.7
ACK	CCD	62668	0.52
ACK	CGD	121382	1.01
ACK	CLB	79163	0.66
ACK	CMQ	62576	0.52
ACK	CPG	113553	0.95
ACS	AKE	83988	0.7
ACS	ATE	64458	0.54
ACS	AVI	69902	0.58
ACS	BAK	82685	0.69
ACS	BAM	92735	0.77
ACS	BAN	81298	0.68
ACS	BAP	80431	0.67
ACS	BBS	41716	0.35
ACS	BFP	42173	0.35
ACS	BHH	48719	0.41
ACS	BKL	34271	0.29
ACS	CCD	71443	0.6
ACS	CGD	76785	0.64
ACS	CLB	42256	0.35
ACS	CMQ	71655	0.6
ACS	CPG	68442	0.57
AKE	ATE	50934	0.42
AKE	AVI	66534	0.55
AKE	BAK	84265	0.7
AKE	BAM	93403	0.78
AKE	BAN	78892	0.66
AKE	BAP	77871	0.65
AKE	BBS	82710	0.69
AKE	BFP	83091	0.69
AKE	BHH	86333	0.72
AKE	BKL	88117	0.73
AKE	CCD	71723	0.6
AKE	CGD	125779	1.05
AKE	CLB	82892	0.69
AKE	CMQ	71663	0.6
AKE	CPG	117908	0.98
ATE	AVI	70008	0.58
ATE	BAK	84335	0.7
ATE	BAM	93927	0.78
ATE	BAN	80536	0.67
ATE	BAP	80045	0.67
ATE	BBS	63544	0.53
ATE	BFP	63939	0.53
ATE	BHH	69543	0.58
ATE	BKL	59217	0.49
ATE	CCD	74353	0.62
ATE	CGD	101135	0.84
ATE	CLB	63866	0.53
ATE	CMQ	74773	0.62
ATE	CPG	92864	0.77
AVI	BAK	68677	0.57
AVI	BAM	79359	0.66
AVI	BAN	63712	0.53
AVI	BAP	63293	0.53
AVI	BBS	72176	0.6
AVI	BFP	72597	0.6
AVI	BHH	73881	0.62
AVI	BKL	78237	0.65
AVI	CCD	54635	0.46
AVI	CGD	115863	0.97
AVI	CLB	72856	0.61
AVI	CMQ	54495	0.45
AVI	CPG	107942	0.9
BAK	BAM	89076	0.74
BAK	BAN	76899	0.64
BAK	BAP	76334	0.64
BAK	BBS	79019	0.66
BAK	BFP	79746	0.66
BAK	BHH	85610	0.71
BAK	BKL	85430	0.71
BAK	CCD	73222	0.61
BAK	CGD	122958	1.02
BAK	CLB	79359	0.66
BAK	CMQ	73400	0.61
BAK	CPG	114993	0.96
BAM	BAN	86683	0.72
BAM	BAP	86450	0.72
BAM	BBS	89181	0.74
BAM	BFP	89810	0.75
BAM	BHH	94994	0.79
BAM	BKL	95166	0.79
BAM	CCD	84020	0.7
BAM	CGD	132508	1.1
BAM	CLB	89429	0.75
BAM	CMQ	83964	0.7
BAM	CPG	124881	1.04
BAN	BAP	28925	0.24
BAN	BBS	80012	0.67
BAN	BFP	80593	0.67
BAN	BHH	84297	0.7
BAN	BKL	85863	0.72
BAN	CCD	49801	0.42
BAN	CGD	123059	1.03
BAN	CLB	80420	0.67
BAN	CMQ	49797	0.41
BAN	CPG	115242	0.96
BAP	BBS	79137	0.66
BAP	BFP	79674	0.66
BAP	BHH	83160	0.69
BAP	BKL	84816	0.71
BAP	CCD	46978	0.39
BAP	CGD	122326	1.02
BAP	CLB	79487	0.66
BAP	CMQ	46904	0.39
BAP	CPG	114561	0.95
BBS	BFP	17217	0.14
BBS	BHH	47819	0.4
BBS	BKL	29387	0.24
BBS	CCD	76289	0.64
BBS	CGD	68993	0.57
BBS	CLB	18302	0.15
BBS	CMQ	76415	0.64
BBS	CPG	60536	0.5
BFP	BHH	47832	0.4
BFP	BKL	29384	0.24
BFP	CCD	76820	0.64
BFP	CGD	68836	0.57
BFP	CLB	17597	0.15
BFP	CMQ	76794	0.64
BFP	CPG	60579	0.5
BHH	BKL	40710	0.34
BHH	CCD	77938	0.65
BHH	CGD	83132	0.69
BHH	CLB	48235	0.4
BHH	CMQ	78006	0.65
BHH	CPG	74495	0.62
BKL	CCD	81790	0.68
BKL	CGD	58430	0.49
BKL	CLB	29645	0.25
BKL	CMQ	82048	0.68
BKL	CPG	49653	0.41
CCD	CGD	119430	1
CCD	CLB	76317	0.64
CCD	CMQ	3900	0.03
CCD	CPG	111499	0.93
CGD	CLB	69225	0.58
CGD	CMQ	119492	1
CGD	CPG	33383	0.28
CLB	CMQ	76377	0.64
CLB	CPG	60944	0.51
CMQ	CPG	111647	0.93
SIG	AAR	51483	0.43
SIG	ABA	58212	0.49
SIG	ABC	58222	0.49
SIG	ABP	49050	0.41
SIG	ABS	45647	0.38
SIG	ACG	50484	0.42
SIG	ACK	64051	0.53
SIG	ACS	53582	0.45
SIG	AKE	81292	0.68
SIG	ATE	67234	0.56
SIG	AVI	68534	0.57
SIG	BAK	81873	0.68
SIG	BAM	91567	0.76
SIG	BAN	80152	0.67
SIG	BAP	79105	0.66
SIG	BBS	50314	0.42
SIG	BFP	50401	0.42
SIG	BHH	55215	0.46
SIG	BKL	45603	0.38
SIG	CCD	74549	0.62
SIG	CGD	85403	0.71
SIG	CLB	50702	0.42
SIG	CMQ	74591	0.62
SIG	CPG	77284	0.64
