# Supplementary material for: Diallel panel reveals a significant impact of low-frequency genetic variants on gene expression variation in yeast
Source: Mol Syst Biol. 2024 Feb 14;20(4):362–73. doi: 10.1038/s44320-024-00021-0 (PMC10987670; doi:10.1038/s44320-024-00021-0)
Supplement: Supplementary file 4 — Dataset EV3 [file 44320_2024_21_MOESM4_ESM.xlsx]

## Sheet: Dataset EV3
Dataset EV3. Accessory and core genes included in the analyses
Sace ORF	Pangenome Annotation Name	Gene group	Origin assignment	Origin (closest hit)
YFL021W	62-augustus_masked-11537-CPG_1	Accessory	Introgression	S. paradoxus
YFL014W	63-augustus_masked-11538-CPG_1	Accessory	Introgression	S. paradoxus
YFL018C	64-augustus_masked-11538-CPG_1	Accessory	Introgression	S. paradoxus
YFL017C	65-augustus_masked-11538-CPG_1	Accessory	Introgression	S. paradoxus
YFL016C	66-augustus_masked-11538-CPG_1	Accessory	Introgression	S. paradoxus
YCR004C	91-augustus_masked-1266-AHB_2	Accessory	Introgression	S. paradoxus
YCR002C	92-augustus_masked-1266-AHB_2	Accessory	Introgression	S. paradoxus
YCR005C	93-augustus_masked-1266-AHB_2	Accessory	Introgression	S. paradoxus
YCL001W	95-augustus_masked-1364-CFF_4	Accessory	Introgression	S. paradoxus
YIL164C	97-augustus_masked-1375-CFF_4	Accessory	Introgression	S. paradoxus
YIL166C	98-augustus_masked-1375-CFF_4	Accessory	Introgression	S. paradoxus
YIL161W	99-augustus_masked-1375-CFF_4	Accessory	Introgression	S. paradoxus
YIL162W	100-augustus_masked-1375-CFF_4	Accessory	Introgression	S. paradoxus
	102-augustus_masked-1433-AAT_3	Accessory	Introgression	S. paradoxus
	105-augustus_masked-1454-AAT_3	Accessory	Unknown	S. paradoxus
YER065C	108-augustus_masked-1649-AIE_1	Accessory	Introgression	S. paradoxus
YER064C	109-augustus_masked-1649-AIE_1	Accessory	Introgression	S. paradoxus
YER062C	110-augustus_masked-1649-AIE_1	Accessory	Introgression	S. paradoxus
YER061C	111-augustus_masked-1649-AIE_1	Accessory	Introgression	S. paradoxus
YER063W	113-augustus_masked-1649-AIE_1	Accessory	Introgression	S. paradoxus
YGL041W-A	114-augustus_masked-1654-AIE_1	Accessory	Introgression	S. paradoxus
YGL040C	115-augustus_masked-1654-AIE_1	Accessory	Introgression	S. paradoxus
YEL071W	116-augustus_masked-1659-AIE_1	Accessory	Introgression	S. paradoxus
YDR531W	118-augustus_masked-1661-AIE_1	Accessory	Introgression	S. paradoxus
YIL013C	120-augustus_masked-1671-AIE_1	Accessory	Introgression	S. paradoxus
YJR107W	124-augustus_masked-1688-AIE_1	Accessory	Introgression	S. paradoxus
YJR153W	125-augustus_masked-1689-AIE_1	Accessory	Introgression	S. paradoxus
	127-augustus_masked-1689-AIE_1	Accessory	Introgression	S. paradoxus
YDL240W	128-augustus_masked-1697-AIE_1	Accessory	Introgression	S. paradoxus
YDL235C	129-augustus_masked-1697-AIE_1	Accessory	Introgression	S. paradoxus
YDL238C	130-augustus_masked-1697-AIE_1	Accessory	Introgression	S. paradoxus
YDL239C	131-augustus_masked-1697-AIE_1	Accessory	Introgression	S. paradoxus
YPR156C	134-augustus_masked-1700-AIE_1	Accessory	Introgression	S. paradoxus
YPR155C	135-augustus_masked-1700-AIE_1	Accessory	Introgression	S. paradoxus
YPR152C	136-augustus_masked-1700-AIE_1	Accessory	Introgression	S. paradoxus
YPR151C	137-augustus_masked-1700-AIE_1	Accessory	Introgression	S. paradoxus
YPR148C	138-augustus_masked-1700-AIE_1	Accessory	Introgression	S. paradoxus
YPR147C	139-augustus_masked-1700-AIE_1	Accessory	Introgression	S. paradoxus
YPR143W	140-augustus_masked-1700-AIE_1	Accessory	Introgression	S. paradoxus
YDR346C	141-augustus_masked-1706-AIE_1	Accessory	Introgression	S. paradoxus
	143-augustus_masked-175-YCE	Accessory	Unknown
	144-augustus_masked-182-ABQ_6	Accessory	Unknown
YLR461W	156-augustus_masked-2151-BRV_4	Accessory	Introgression	S. paradoxus
	167-augustus_masked-237-BFM_3	Accessory	Unknown	S. paradoxus
YDR051C	208-augustus_masked-3088-AHL_3	Accessory	Introgression	S. paradoxus
YDR262W	210-augustus_masked-3103-AHL_3	Accessory	Introgression	S. paradoxus
YKL222C	211-augustus_masked-3105-AHL_3	Accessory	Introgression	S. paradoxus
YKL220C	212-augustus_masked-3105-AHL_3	Accessory	Introgression	S. paradoxus
YER036C	215-augustus_masked-3286-BHG_2	Accessory	HGT	Torulaspora microellipsoides
	224-augustus_masked-365-YDJ	Accessory	Introgression	S. paradoxus
YIL159W	253-augustus_masked-5248-CIL_2	Accessory	Introgression	S. paradoxus
YEL063C	254-augustus_masked-5425-CDT_2	Accessory	Introgression	S. paradoxus
YER164W	255-augustus_masked-5427-CDT_2	Accessory	Introgression	S. paradoxus
YER163C	257-augustus_masked-5427-CDT_2	Accessory	Introgression	S. paradoxus
YDR520C	258-augustus_masked-5430-CDT_2	Accessory	Introgression	S. paradoxus
YDR524C	259-augustus_masked-5430-CDT_2	Accessory	Introgression	S. paradoxus
YDR518W	261-augustus_masked-5430-CDT_2	Accessory	Introgression	S. paradoxus
YDR519W	262-augustus_masked-5430-CDT_2	Accessory	Introgression	S. paradoxus
YDR007W	264-augustus_masked-5482-AQA_4	Accessory	Introgression	S. paradoxus
YMR034C	265-augustus_masked-5486-AQA_4	Accessory	Introgression	S. paradoxus
YMR041C	271-augustus_masked-5495-AQA_4	Accessory	Introgression	S. paradoxus
YMR038C	272-augustus_masked-5495-AQA_4	Accessory	Introgression	S. paradoxus
YMR036C	273-augustus_masked-5495-AQA_4	Accessory	Introgression	S. paradoxus
YOL129W	290-augustus_masked-6668-CPA_4	Accessory	Introgression	S. paradoxus
YKR046C	291-augustus_masked-6738-ATQ_7	Accessory	Introgression	S. paradoxus
YKR045C	292-augustus_masked-6738-ATQ_7	Accessory	Introgression	S. paradoxus
YKR042W	293-augustus_masked-6738-ATQ_7	Accessory	Introgression	S. paradoxus
YLR454W	294-augustus_masked-6739-ATQ_7	Accessory	Introgression	S. paradoxus
YOL159C	313-augustus_masked-752-BKQ_2	Accessory	Introgression	S. paradoxus
	342-augustus_masked-770-BSG_4	Accessory	candidate HGT
YMR289W	346-augustus_masked-779-BSG_4	Accessory	Introgression	S. paradoxus
YLR081W	359-augustus_masked-8489-AQD_4	Accessory	Introgression	S. paradoxus
YFL022C	388-augustus_masked-9889-CPR_4	Accessory	Introgression	S. paradoxus
YDR538W	398-augustus_masked-990-AFD_4	Accessory	Introgression	S. paradoxus
YDR539W	399-augustus_masked-990-AFD_4	Accessory	Introgression	S. paradoxus
YDR541C	400-augustus_masked-990-AFD_4	Accessory	Introgression	S. paradoxus
YCL002C	446-maker-1364-CFF_4	Accessory	Introgression	S. paradoxus
	454-maker-1706-AIE_1	Accessory	Introgression	S. paradoxus
	457-maker-208-BFM_3	Accessory	Unknown
YDR522C	510-maker-5430-CDT_2	Accessory	Introgression	S. paradoxus
YMR033W	511-maker-5486-AQA_4	Accessory	Introgression	S. paradoxus
YBR078W	519-maker-6662-CPA_4	Accessory	Introgression	S. paradoxus
	536-maker-970-AFD_4	Accessory	Introgression	S. paradoxus
	562-snap_masked-1121-BNL_4	Accessory	Unknown	S. paradoxus
YFL017W-A	564-snap_masked-11538-CPG_1	Accessory	Introgression	S. paradoxus
	575-snap_masked-125-YCE	Accessory	Unknown
	577-snap_masked-1450-AAT_3	Accessory	Unknown
YDR057W	614-snap_masked-3088-AHL_3	Accessory	Introgression	S. paradoxus
	649-snap_masked-5079-CKG_4	Accessory	Unknown
YEL068C	652-snap_masked-5425-CDT_2	Accessory	Introgression	S. paradoxus
YMR035W	655-snap_masked-5495-AQA_4	Accessory	Introgression	S. paradoxus
	734-augustus_masked-AIE_1-5050	Accessory	Introgression	S. paradoxus
YDR341C	735-augustus_masked-AIE_1-5050	Accessory	Introgression	S. paradoxus
YDR339C	736-augustus_masked-AIE_1-5050	Accessory	Introgression	S. paradoxus
YIL144W	743-augustus_masked-AQA_4-7171	Accessory	Introgression	S. paradoxus
	749-augustus_masked-YDM-5142	Accessory	Introgression	S. paradoxus
	752-augustus_masked-BKC_1-8603	Accessory	Introgression	S. paradoxus
YHR049W	755-augustus_masked-AHM_1-7103	Accessory	Introgression	S. paradoxus
YHR051W	756-augustus_masked-AHM_1-7103	Accessory	Introgression	S. paradoxus
YHR056C	757-augustus_masked-AHM_1-7103	Accessory	Introgression	S. paradoxus
YGL021W	761-augustus_masked-CPN_4-15699	Accessory	Introgression	S. paradoxus
YGL022W	762-augustus_masked-CPN_4-15699	Accessory	Introgression	S. paradoxus
YLR080W	767-augustus_masked-CDT_2-5331	Accessory	Introgression	S. paradoxus
	772-augustus_masked-AHA_2-9651	Accessory	Introgression	S. paradoxus
YDR058C	778-augustus_masked-CPQ_4-15250	Accessory	Introgression	S. paradoxus
YDR056C	779-augustus_masked-CPQ_4-15250	Accessory	Introgression	S. paradoxus
YFR015C	786-augustus_masked-AQA_4-7230	Accessory	Introgression	S. paradoxus
YDR052C	796-augustus_masked-YAE-4456	Accessory	Introgression	S. paradoxus
YDR054C	797-augustus_masked-YAE-4456	Accessory	Introgression	S. paradoxus
YER073W	799-augustus_masked-AQD_4-6774	Accessory	Introgression	S. paradoxus
YDL157C	803-augustus_masked-ATQ_7-5187	Accessory	Introgression	S. paradoxus
YDL160C	804-augustus_masked-ATQ_7-5187	Accessory	Introgression	S. paradoxus
YDL164C	805-augustus_masked-ATQ_7-5187	Accessory	Introgression	S. paradoxus
YDL166C	806-augustus_masked-ATQ_7-5187	Accessory	Introgression	S. paradoxus
YDL167C	807-augustus_masked-ATQ_7-5187	Accessory	Introgression	S. paradoxus
YDL161W	808-augustus_masked-ATQ_7-5187	Accessory	Introgression	S. paradoxus
YDL165W	809-augustus_masked-ATQ_7-5187	Accessory	Introgression	S. paradoxus
YOR344C	812-augustus_masked-ABM_5-4619	Accessory	Introgression	S. paradoxus
YOR342C	813-augustus_masked-ABM_5-4619	Accessory	Introgression	S. paradoxus
YOR341W	814-augustus_masked-ABM_5-4619	Accessory	Introgression	S. paradoxus
YBR077C	835-augustus_masked-CPL_4-15597	Accessory	Introgression	S. paradoxus
YGL043W	851-augustus_masked-CGD_5-5430	Accessory	Introgression	S. paradoxus
YGL039W	852-augustus_masked-CGD_5-5430	Accessory	Introgression	S. paradoxus
YGL036W	853-augustus_masked-CGD_5-5430	Accessory	Introgression	S. paradoxus
YGL038C	854-augustus_masked-CGD_5-5430	Accessory	Introgression	S. paradoxus
YGL037C	855-augustus_masked-CGD_5-5430	Accessory	Introgression	S. paradoxus
YGR017W	860-augustus_masked-CPN_4-15612	Accessory	Introgression	S. paradoxus
YJL016W	872-augustus_masked-CGE_5-5752	Accessory	Introgression	S. paradoxus
	875-augustus_masked-YCC-11519	Accessory	Introgression	S. paradoxus
	876-augustus_masked-YCC-11519	Accessory	Introgression	S. paradoxus
YER169W	878-augustus_masked-AVB_8-7811	Accessory	Introgression	S. paradoxus
YER171W	879-augustus_masked-AVB_8-7811	Accessory	Introgression	S. paradoxus
YER168C	880-augustus_masked-AVB_8-7811	Accessory	Introgression	S. paradoxus
YER076C	888-augustus_masked-AVB_8-8057	Accessory	Introgression	S. paradoxus
YKR039W	892-augustus_masked-AIE_1-5069	Accessory	Introgression	S. paradoxus
YKR041W	893-augustus_masked-AIE_1-5069	Accessory	Introgression	S. paradoxus
YKR044W	894-augustus_masked-AIE_1-5069	Accessory	Introgression	S. paradoxus
YKR043C	896-augustus_masked-AIE_1-5069	Accessory	Introgression	S. paradoxus
	904-augustus_masked-BIL_3-4712	Accessory	candidate HGT	Candida
	906-augustus_masked-BIL_3-4712	Accessory	Unknown
YDR348C	925-augustus_masked-AHM_1-7114	Accessory	Introgression	S. paradoxus
	926-augustus_masked-AHM_1-7114	Accessory	Introgression	S. paradoxus
YDR347W	927-augustus_masked-AHM_1-7114	Accessory	Introgression	S. paradoxus
	932-augustus_masked-BAP_7-7168	Accessory	Introgression	S. paradoxus
YIL014W	957-augustus_masked-CGE_5-5798	Accessory	Introgression	S. paradoxus
YIL010W	958-augustus_masked-CGE_5-5798	Accessory	Introgression	S. paradoxus
YDR524C-B	959-augustus_masked-ABM_5-4457	Accessory	Introgression	S. paradoxus
YDR529C	960-augustus_masked-ABM_5-4457	Accessory	Introgression	S. paradoxus
YDR530C	961-augustus_masked-ABM_5-4457	Accessory	Introgression	S. paradoxus
YDR533C	962-augustus_masked-ABM_5-4457	Accessory	Introgression	S. paradoxus
YDR527W	964-augustus_masked-ABM_5-4457	Accessory	Introgression	S. paradoxus
YDR528W	965-augustus_masked-ABM_5-4457	Accessory	Introgression	S. paradoxus
YER008C	974-augustus_masked-YBR-7258	Accessory	Introgression	S. paradoxus
YER010C	975-augustus_masked-YBR-7258	Accessory	Introgression	S. paradoxus
YIL160C	990-augustus_masked-BQN_4-5641	Accessory	Introgression	S. paradoxus
YIL169C	991-augustus_masked-BQN_4-5641	Accessory	Introgression	S. paradoxus
YGL054C	992-augustus_masked-ABM_5-4637	Accessory	Introgression	S. paradoxus
YBR067C	993-augustus_masked-AIE_1-5046	Accessory	Introgression	S. paradoxus
YBR066C	994-augustus_masked-AIE_1-5046	Accessory	Introgression	S. paradoxus
YBR063C	995-augustus_masked-AIE_1-5046	Accessory	Introgression	S. paradoxus
YBR061C	996-augustus_masked-AIE_1-5046	Accessory	Introgression	S. paradoxus
YOR081C	1000-augustus_masked-CGE_5-5812	Accessory	Introgression	S. paradoxus
YOR084W	1001-augustus_masked-CGE_5-5812	Accessory	Introgression	S. paradoxus
YOR083W	1002-augustus_masked-CGE_5-5812	Accessory	Introgression	S. paradoxus
YEL072W	1008-augustus_masked-AID_2-6438	Accessory	Introgression	S. paradoxus
YNR074C	1009-augustus_masked-AID_2-6438	Accessory	Introgression	S. paradoxus
YNR075W	1010-augustus_masked-AID_2-6438	Accessory	Introgression	S. paradoxus
YEL066W	1013-augustus_masked-AID_2-6438	Accessory	Introgression	S. paradoxus
YEL065W	1014-augustus_masked-AID_2-6438	Accessory	Introgression	S. paradoxus
YEL062W	1015-augustus_masked-AID_2-6438	Accessory	Introgression	S. paradoxus
YEL069C	1016-augustus_masked-AID_2-6438	Accessory	Introgression	S. paradoxus
YEL064C	1018-augustus_masked-AID_2-6438	Accessory	Introgression	S. paradoxus
	1041-augustus_masked-AQD_4-6895	Accessory	Introgression	S. paradoxus
YJL168C	1042-augustus_masked-AQD_4-6895	Accessory	Introgression	S. paradoxus
YJL170C	1043-augustus_masked-AQD_4-6895	Accessory	Introgression	S. paradoxus
YJL171C	1044-augustus_masked-AQD_4-6895	Accessory	Introgression	S. paradoxus
YJL166W	1045-augustus_masked-AQD_4-6895	Accessory	Introgression	S. paradoxus
YJL167W	1046-augustus_masked-AQD_4-6895	Accessory	Introgression	S. paradoxus
YDL013W	1054-augustus_masked-BRK_4-4772	Accessory	Introgression	S. paradoxus
YDL010W	1055-augustus_masked-BRK_4-4772	Accessory	Introgression	S. paradoxus
YDL008W	1056-augustus_masked-BRK_4-4772	Accessory	Introgression	S. paradoxus
YDL007W	1057-augustus_masked-BRK_4-4772	Accessory	Introgression	S. paradoxus
YBR020W	1060-augustus_masked-ASN_8-20595	Accessory	candidate HGT	Spathaspora Cephaloascus
YBR039W	1076-augustus_masked-AHL_3-7997	Accessory	Introgression	S. paradoxus
YBR040W	1077-augustus_masked-AHL_3-7997	Accessory	Introgression	S. paradoxus
YBR041W	1078-augustus_masked-AHL_3-7997	Accessory	Introgression	S. paradoxus
YBR042C	1079-augustus_masked-AHL_3-7997	Accessory	Introgression	S. paradoxus
YBR043C	1080-augustus_masked-AHL_3-7997	Accessory	Introgression	S. paradoxus
YMR123W	1088-augustus_masked-CDT_2-5278	Accessory	Introgression	S. paradoxus
YMR124W	1089-augustus_masked-CDT_2-5278	Accessory	Introgression	S. paradoxus
YDL236W	1093-augustus_masked-AIE_1-5054	Accessory	Introgression	S. paradoxus
YDL237W	1094-augustus_masked-AIE_1-5054	Accessory	Introgression	S. paradoxus
	1104-augustus_masked-YAC-7642	Accessory	Unknown	S. paradoxus
	1107-augustus_masked-AFA_4-7928	Accessory	Introgression	S. paradoxus
YIL122W	1133-augustus_masked-CGE_5-5798	Accessory	Introgression	S. paradoxus
YIL120W	1134-augustus_masked-CGE_5-5798	Accessory	Introgression	S. paradoxus
YIL119C	1135-augustus_masked-CGE_5-5798	Accessory	Introgression	S. paradoxus
YML082W	1141-augustus_masked-AVB_8-8060	Accessory	Introgression	S. paradoxus
YML086C	1142-augustus_masked-AVB_8-8060	Accessory	Introgression	S. paradoxus
YCR073C	1150-augustus_masked-AHM_1-7118	Accessory	Introgression	S. paradoxus
YCR073W-A	1152-augustus_masked-AHM_1-7118	Accessory	Introgression	S. paradoxus
YBR007C	1155-augustus_masked-CGD_5-5436	Accessory	Introgression	S. paradoxus
YBR008C	1156-augustus_masked-CGD_5-5436	Accessory	Introgression	S. paradoxus
YCL004W	1157-augustus_masked-ABP_6-5400	Accessory	Introgression	S. paradoxus
YCR003W	1159-augustus_masked-ABP_6-5400	Accessory	Introgression	S. paradoxus
YCR009C	1160-augustus_masked-ABP_6-5400	Accessory	Introgression	S. paradoxus
YCR010C	1161-augustus_masked-ABP_6-5400	Accessory	Introgression	S. paradoxus
YKL094W	1162-augustus_masked-YAW-6840	Accessory	Introgression	S. paradoxus
YKL095W	1163-augustus_masked-YAW-6840	Accessory	Introgression	S. paradoxus
YKL096W	1164-augustus_masked-YAW-6840	Accessory	Introgression	S. paradoxus
YKL096W-A	1165-augustus_masked-YAW-6840	Accessory	Introgression	S. paradoxus
YAL036C	1177-augustus_masked-AVB_8-7958	Accessory	Introgression	S. paradoxus
YAL035W	1179-augustus_masked-AVB_8-7958	Accessory	Introgression	S. paradoxus
YFL033C	1190-augustus_masked-AHL_3-8001	Accessory	Introgression	S. paradoxus
YBR180W	1198-augustus_masked-BTG_3-6441	Accessory	Introgression	S. paradoxus
YJR152W	1216-augustus_masked-BRK_4-4809	Accessory	Introgression	S. paradoxus
YGL019W	1219-augustus_masked-YBR-7284	Accessory	Introgression	S. paradoxus
YGL020C	1220-augustus_masked-YBR-7284	Accessory	Introgression	S. paradoxus
	1221-augustus_masked-AQA_4-6966	Accessory	Introgression	S. paradoxus
YLR451W	1222-augustus_masked-AQA_4-6966	Accessory	Introgression	S. paradoxus
YLR452C	1224-augustus_masked-AQA_4-6966	Accessory	Introgression	S. paradoxus
YLR453C	1225-augustus_masked-AQA_4-6966	Accessory	Introgression	S. paradoxus
YDR034C	1231-augustus_masked-AHL_3-7961	Accessory	Introgression	S. paradoxus
YDL049C	1233-augustus_masked-CGD_5-5439	Accessory	Introgression	S. paradoxus
YDL051W	1234-augustus_masked-CGD_5-5439	Accessory	Introgression	S. paradoxus
YPR144C	1244-augustus_masked-CGD_5-5416	Accessory	Introgression	S. paradoxus
YPR154W	1245-augustus_masked-CGD_5-5416	Accessory	Introgression	S. paradoxus
YPR149W	1246-augustus_masked-CGD_5-5416	Accessory	Introgression	S. paradoxus
YPR145W	1247-augustus_masked-CGD_5-5416	Accessory	Introgression	S. paradoxus
YDR399W	1255-augustus_masked-CGD_5-5246	Accessory	Introgression	S. paradoxus
YDR400W	1256-augustus_masked-CGD_5-5246	Accessory	Introgression	S. paradoxus
YDR402C	1257-augustus_masked-CGD_5-5246	Accessory	Introgression	S. paradoxus
YJR092W	1264-augustus_masked-AID_2-6415	Accessory	Introgression	S. paradoxus
YJR090C	1265-augustus_masked-AID_2-6415	Accessory	Introgression	S. paradoxus
YJR091C	1266-augustus_masked-AID_2-6415	Accessory	Introgression	S. paradoxus
YPL032C	1270-augustus_masked-AHL_3-7774	Accessory	Introgression	S. paradoxus
YPL030W	1271-augustus_masked-AHL_3-7774	Accessory	Introgression	S. paradoxus
YDL073W	1272-augustus_masked-CPG_1-7611	Accessory	Introgression	S. paradoxus
YDL072C	1273-augustus_masked-CPG_1-7611	Accessory	Introgression	S. paradoxus
YGL050W	1274-augustus_masked-AIE_1-4858	Accessory	Introgression	S. paradoxus
YIL050W	1293-augustus_masked-AVB_8-8023	Accessory	Introgression	S. paradoxus
YIL051C	1294-augustus_masked-AVB_8-8023	Accessory	Introgression	S. paradoxus
YIL047C	1298-augustus_masked-AQA_4-7348	Accessory	Introgression	S. paradoxus
YIL046W	1299-augustus_masked-AQA_4-7348	Accessory	Introgression	S. paradoxus
YHR085W	1307-augustus_masked-AHL_3-8025	Accessory	Introgression	S. paradoxus
YHR084W	1308-augustus_masked-AHL_3-8025	Accessory	Introgression	S. paradoxus
YAL039C	1326-augustus_masked-AID_2-6383	Accessory	Introgression	S. paradoxus
YHR133C	1328-augustus_masked-AVB_8-7945	Accessory	Introgression	S. paradoxus
YFR053C	1331-augustus_masked-CPG_1-7609	Accessory	Introgression	S. paradoxus
YFR051C	1332-augustus_masked-CPG_1-7609	Accessory	Introgression	S. paradoxus
YFR050C	1333-augustus_masked-CPG_1-7609	Accessory	Introgression	S. paradoxus
YFR055W	1334-augustus_masked-CPG_1-7609	Accessory	Introgression	S. paradoxus
YFR052W	1335-augustus_masked-CPG_1-7609	Accessory	Introgression	S. paradoxus
YFL053W	1349-augustus_masked-BBM_6-7257	Accessory	Introgression	S. paradoxus
YER059W	1363-augustus_masked-CDT_2-5317	Accessory	Introgression	S. paradoxus
YDR011W	1381-augustus_masked-AQA_4-7239	Accessory	Introgression	S. paradoxus
YDR009W	1382-augustus_masked-AQA_4-7239	Accessory	Introgression	S. paradoxus
YMR039C	1392-augustus_masked-CGD_5-5418	Accessory	Introgression	S. paradoxus
YMR037C	1393-augustus_masked-CGD_5-5418	Accessory	Introgression	S. paradoxus
YDR251W	1406-augustus_masked-AQA_4-7358	Accessory	Introgression	S. paradoxus
YKL221W	1407-augustus_masked-CGD_5-5424	Accessory	Introgression	S. paradoxus
YJR104C	1413-augustus_masked-AID_2-6220	Accessory	Introgression	S. paradoxus
YJR105W	1414-augustus_masked-AID_2-6220	Accessory	Introgression	S. paradoxus
YFL011W	1417-augustus_masked-CPG_1-7550	Accessory	Introgression	S. paradoxus
YFL013C	1418-augustus_masked-CPG_1-7550	Accessory	Introgression	S. paradoxus
YFL010C	1419-augustus_masked-CPG_1-7550	Accessory	Introgression	S. paradoxus
YDR263C	1426-augustus_masked-AHL_3-8012	Accessory	Introgression	S. paradoxus
YDR260C	1427-augustus_masked-AHL_3-8012	Accessory	Introgression	S. paradoxus
YDR258C	1428-augustus_masked-AHL_3-8012	Accessory	Introgression	S. paradoxus
	1439-maker-AHM_1-7103	Accessory	Introgression	S. paradoxus
YHR097C	1440-maker-AHM_1-7103	Accessory	Introgression	S. paradoxus
	1442-maker-CDK_4-10433	Accessory	Unknown
	1446-maker-CDM_4-7429	Accessory	Introgression	S. paradoxus
YDR059C	1447-maker-CPQ_4-15250	Accessory	Introgression	S. paradoxus
YAR027W	1461-maker-AMA_5-10173	Accessory	Introgression	S. paradoxus
YLR078C	1467-maker-ABM_5-4633	Accessory	Introgression	S. paradoxus
	1471-maker-CGE_5-5798	Accessory	Introgression	S. paradoxus
YBR062C	1475-maker-AIE_1-5046	Accessory	Introgression	S. paradoxus
YDL012C	1482-maker-BRK_4-4772	Accessory	Introgression	S. paradoxus
	1503-maker-CEQ_4-7370	Accessory	Unknown	S. paradoxus
YML085C	1508-maker-AVB_8-8060	Accessory	Introgression	S. paradoxus
YPR153W	1531-maker-CGD_5-5416	Accessory	Introgression	S. paradoxus
	1532-maker-CCR_1-6225	Accessory	candidate HGT	Schizosaccharomyces sp.
	1536-maker-BDM_5-23139	Accessory	HGT	Zygosaccharomyces bailii
YDR005C	1552-maker-AQA_4-7239	Accessory	Introgression	S. paradoxus
YMR043W	1553-maker-CGD_5-5418	Accessory	Introgression	S. paradoxus
YDR261C	1568-maker-AHL_3-8012	Accessory	Introgression	S. paradoxus
YOR380W	1580-snap_masked-CDT_2-5211	Accessory	Introgression	S. paradoxus
YOR378W	1581-snap_masked-CDT_2-5211	Accessory	Introgression	S. paradoxus
	1592-snap_masked-YCL-7822	Accessory	Introgression	S. paradoxus
YDL160C-A	1597-snap_masked-ATQ_7-5187	Accessory	Introgression	S. paradoxus
YLR387C	1609-snap_masked-CPG_1-7486	Accessory	Introgression	S. paradoxus
YLR118C	1617-snap_masked-AVB_8-7764	Accessory	Introgression	S. paradoxus
YDR532C	1638-snap_masked-ABM_5-4457	Accessory	Introgression	S. paradoxus
YBR065C	1646-snap_masked-AIE_1-5046	Accessory	Introgression	S. paradoxus
YOR085W	1648-snap_masked-CGE_5-5812	Accessory	Introgression	S. paradoxus
	1656-snap_masked-BGR_1-19009	Accessory	Unknown
	1663-snap_masked-CMG_6-37743	Accessory	Unknown
	1677-snap_masked-AFA_4-7928	Accessory	Unknown
YCL005W	1686-snap_masked-ABP_6-5400	Accessory	Introgression	S. paradoxus
YCR008W	1687-snap_masked-ABP_6-5400	Accessory	Introgression	S. paradoxus
YAL037W	1690-snap_masked-AVB_8-7958	Accessory	Introgression	S. paradoxus
YDL048C	1700-snap_masked-CGD_5-5439	Accessory	Introgression	S. paradoxus
	1704-snap_masked-CPD_4-13463	Accessory	Introgression	S. paradoxus
YPL031C	1710-snap_masked-AHL_3-7774	Accessory	Introgression	S. paradoxus
YHR132W-A	1726-snap_masked-AVB_8-7945	Accessory	Introgression	S. paradoxus
YFR049W	1728-snap_masked-CPG_1-7609	Accessory	Introgression	S. paradoxus
YLR081W	1735-snap_masked-BAQ_7-7673	Accessory	candidate HGT	Schizosaccharomyces sp.
YMR040W	1754-snap_masked-CGD_5-5418	Accessory	Introgression	S. paradoxus
YKL219W	1761-snap_masked-CGD_5-5424	Accessory	Introgression	S. paradoxus
	1767-snap_masked-BCA_3-8244	Accessory	Unknown
YAL016C	1782-YAL016C-B	Accessory	Unknown
YAL037C-A	1809-YAL037C-A	Accessory	Unknown
YAL063C-A	1835-YAL063C-A	Accessory	Unknown
YAR035C-A	1860-YAR035C-A	Accessory	Unknown
YBL048W	1920-YBL048W	Accessory	Unknown
YBR012C	1993-YBR012C	Accessory	Introgression	S. paradoxus
YBR076C-A	2056-YBR076C-A	Accessory	Unknown
YBR152W	2136-YBR152W	Accessory	Unknown
YBR188C	2173-YBR188C	Accessory	Unknown
YBR296C-A	2287-YBR296C-A	Accessory	Unknown
YCL001W-A	2291-YCL001W-A	Accessory	Unknown
YCR001W	2350-YCR001W	Accessory	Unknown
YCR097W	2440-YCR097W	Accessory	Unknown	S. paradoxus
YCR102W-A	2447-YCR102W-A	Accessory	Unknown
YDL241W	2686-YDL241W	Accessory	Unknown
YDL242W	2687-YDL242W_NumOfGenes_2	Accessory	Unknown
YDR010C	2700-YDR010C	Accessory	Unknown
YDR034C-A	2725-YDR034C-A	Accessory	Unknown	S. paradoxus
YDR036C	2728-YDR036C	Accessory	Introgression	S. paradoxus
YDR037W	2729-YDR037W	Accessory	Introgression	S. paradoxus
YDR038C	2730-YDR038C_NumOfGenes_3	Accessory	Introgression	S. paradoxus
YDR102C	2791-YDR102C	Accessory	Unknown
YDR169C-A	2860-YDR169C-A	Accessory	Unknown
YDR340W	3033-YDR340W	Accessory	Unknown	S. paradoxus
YDR344C	3036-YDR344C	Accessory	Unknown
YDR406W-A	3099-YDR406W-A	Accessory	Unknown
YDR510C-A	3198-YDR510C-A	Accessory	Unknown
YDR524W-C	3215-YDR524W-C	Accessory	Introgression	S. paradoxus
YDR535C	3226-YDR535C	Accessory	Unknown
YDR540C	3230-YDR540C	Accessory	Introgression	S. mikatae
YDR541C	3231-YDR541C	Accessory	Introgression	S. mikatae
YEL009C-A	3242-YEL009C-A	Accessory	Unknown
YEL017C-A	3250-YEL017C-A	Accessory	Introgression	S. paradoxus
YEL068C	3304-YEL068C	Accessory	Unknown
YEL072W	3306-YEL072W	Accessory	Introgression	S. paradoxus
YEL074W	3308-YEL074W	Accessory	Unknown	S. paradoxus
YER076W-A	3400-YER076W-A	Accessory	Unknown	S. paradoxus
YER135C	3465-YER135C	Accessory	Unknown
YER186C	3517-YER186C_NumOfGenes_2	Accessory	Introgression	S. paradoxus
YER187W	3518-YER187W	Accessory	Introgression	S. paradoxus
YFL019C	3541-YFL019C	Accessory	Unknown
YFR026C	3610-YFR026C	Accessory	Unknown
YGL006W-A	3652-YGL006W-A	Accessory	Unknown
YGL204C	3846-YGL204C	Accessory	Unknown
YGL258W-A	3898-YGL258W-A_NumOfGenes_2	Accessory	Unknown
YGL259W	3899-YGL259W	Accessory	Unknown
YGL263W	3901-YGL263W	Accessory	Unknown	S. mikatae
YGR069W	3969-YGR069W	Accessory	Unknown
YGR174W-A	4075-YGR174W-A	Accessory	Unknown
YHL015W-A	4209-YHL015W-A	Accessory	Unknown
YHL044W	4238-YHL044W	Accessory	Unknown
YHR130C	4386-YHR130C	Accessory	Unknown
YHR175W-A	4435-YHR175W-A	Accessory	Unknown
YHR180W	4440-YHR180W	Accessory	Introgression	S. paradoxus
YHR180W-A	4441-YHR180W-A_NumOfGenes_2	Accessory	Unknown	S. paradoxus
YHR181W	4442-YHR181W	Accessory	Introgression	S. paradoxus
YIL014C-A	4495-YIL014C-A	Accessory	Unknown
YIL028W	4511-YIL028W	Accessory	Unknown
YIL058W	4543-YIL058W	Accessory	Unknown
YIR018C-A	4672-YIR018C-A	Accessory	Unknown
YIR019C	4674-YIR019C_NumOfGenes_5	Accessory	Unknown	S. paradoxus
YJL020C	4718-YJL020C_NumOfGenes_2	Accessory	Unknown	S. paradoxus
YJL158C	4854-YJL158C	Accessory	Unknown	S. paradoxus
YJL215C	4908-YJL215C_NumOfGenes_2	Accessory	Unknown
YKL183C-A	5254-YKL183C-A	Accessory	Unknown
YLL062C	5459-YLL062C	Accessory	Introgression	S. paradoxus
YLL063C	5460-YLL063C	Accessory	Introgression	S. paradoxus
YLR037C	5498-YLR037C	Accessory	Unknown
YLR120W-A	5581-YLR120W-A	Accessory	Unknown
YLR122C	5583-YLR122C_NumOfGenes_2	Accessory	Unknown
YLR124W	5584-YLR124W_NumOfGenes_2	Accessory	Unknown
YLR125W	5585-YLR125W_NumOfGenes_2	Accessory	Unknown
YLR149C-A	5611-YLR149C-A	Accessory	Introgression	S. paradoxus
YLR406C-A	5864-YLR406C-A	Accessory	Unknown
YML009C-A	5930-YML009C-A	Accessory	Unknown
YMR105W-A	6164-YMR105W-A	Accessory	Unknown
YMR122C	6182-YMR122C	Accessory	Unknown
YMR320W	6394-YMR320W	Accessory	Unknown
YNL269W	6656-YNL269W	Accessory	Unknown
YNL331C	6715-YNL331C_NumOfGenes_2	Accessory	Introgression	S. paradoxus
YNR065C	6784-YNR065C	Accessory	Unknown	S. paradoxus
YOL038C-A	6835-YOL038C-A	Accessory	Unknown
YOL085W-A	6882-YOL085W-A	Accessory	Unknown
YOL086C	6883-YOL086C	Accessory	Introgression	S. paradoxus
YOL097W-A	6896-YOL097W-A	Accessory	Unknown
YOL155W-A	6953-YOL155W-A	Accessory	Unknown
YOL160W	6958-YOL160W	Accessory	Unknown
YOL164W	6961-YOL164W	Accessory	HGT	Lactobacillales
YOL164W-A	6962-YOL164W-A	Accessory	Unknown
YOR008C-A	6973-YOR008C-A	Accessory	Unknown
YOR072W-B	7040-YOR072W-B	Accessory	Unknown
YOR083W	7051-YOR083W	Accessory	Unknown	S. paradoxus
YOR161C-C	7123-YOR161C-C	Accessory	Unknown
YOR182C	7143-YOR182C	Accessory	Introgression	S. paradoxus
YOR293C-A	7249-YOR293C-A	Accessory	Unknown
YOR381W-A	7338-YOR381W-A	Accessory	Unknown
YPL032C	7381-YPL032C	Accessory	Unknown
YPL038W-A	7388-YPL038W-A	Accessory	Unknown
YPL257W	7604-YPL257W	Accessory	Unknown
YPR108W-A	7729-YPR108W-A	Accessory	Unknown	S. paradoxus
YPR143W	7761-YPR143W	Accessory	Unknown	S. paradoxus
YPR159C-A	7776-YPR159C-A	Accessory	Unknown	S. paradoxus
YPR199C	7816-YPR199C_NumOfGenes_2	Accessory	Introgression	S. paradoxus
YAL001C		Core	Core
YAL002W		Core	Core
YAL003W		Core	Core
YAL005C		Core	Core
YAL007C		Core	Core
YAL008W		Core	Core
YAL009W		Core	Core
YAL010C		Core	Core
YAL011W		Core	Core
YAL012W		Core	Core
YAL013W		Core	Core
YAL014C		Core	Core
YAL015C		Core	Core
YAL016W		Core	Core
YAL017W		Core	Core
YAL018C		Core	Core
YAL019W		Core	Core
YAL020C		Core	Core
YAL021C		Core	Core
YAL022C		Core	Core
YAL023C		Core	Core
YAL024C		Core	Core
YAL025C		Core	Core
YAL026C		Core	Core
YAL026C-A		Core	Core
YAL027W		Core	Core
YAL028W		Core	Core
YAL029C		Core	Core
YAL030W		Core	Core
YAL031C		Core	Core
YAL031W-A		Core	Core
YAL032C		Core	Core
YAL033W		Core	Core
YAL034C		Core	Core
YAL034C-B		Core	Core
YAL034W-A		Core	Core
YAL037C-B		Core	Core
YAL038W		Core	Core
YAL040C		Core	Core
YAL041W		Core	Core
YAL042W		Core	Core
YAL043C		Core	Core
YAL044C		Core	Core
YAL044W-A		Core	Core
YAL046C		Core	Core
YAL047C		Core	Core
YAL048C		Core	Core
YAL049C		Core	Core
YAL051W		Core	Core
YAL053W		Core	Core
YAL054C		Core	Core
YAL055W		Core	Core
YAL056C-A		Core	Core
YAL056W		Core	Core
YAL058W		Core	Core
YAL059W		Core	Core
YAL060W		Core	Core
YAL061W		Core	Core
YAL062W		Core	Core
YAL064C-A		Core	Core
YAL064W-B		Core	Core
YAL065C		Core	Core
YAL067C		Core	Core
YAL068C		Core	Core
YAR002C-A		Core	Core
YAR002W		Core	Core
YAR003W		Core	Core
YAR007C		Core	Core
YAR008W		Core	Core
YAR014C		Core	Core
YAR015W		Core	Core
YAR018C		Core	Core
YAR019C		Core	Core
YAR020C		Core	Core
YAR023C		Core	Core
YAR028W		Core	Core
YAR029W		Core	Core
YAR031W		Core	Core
YAR033W		Core	Core
YAR035W		Core	Core
YAR042W		Core	Core
YAR050W		Core	Core
YAR064W		Core	Core
YAR066W		Core	Core
YAR068W		Core	Core
YAR071W		Core	Core
YAR073W		Core	Core
YAR075W		Core	Core
YBL001C		Core	Core
YBL002W		Core	Core
YBL003C		Core	Core
YBL004W		Core	Core
YBL005W		Core	Core
YBL005W-B		Core	Core
YBL006C		Core	Core
YBL007C		Core	Core
YBL008W		Core	Core
YBL009W		Core	Core
YBL010C		Core	Core
YBL011W		Core	Core
YBL012C		Core	Core
YBL013W		Core	Core
YBL014C		Core	Core
YBL015W		Core	Core
YBL016W		Core	Core
YBL017C		Core	Core
YBL018C		Core	Core
YBL019W		Core	Core
YBL020W		Core	Core
YBL021C		Core	Core
YBL022C		Core	Core
YBL023C		Core	Core
YBL024W		Core	Core
YBL025W		Core	Core
YBL026W		Core	Core
YBL027W		Core	Core
YBL028C		Core	Core
YBL029C-A		Core	Core
YBL029W		Core	Core
YBL030C		Core	Core
YBL031W		Core	Core
YBL032W		Core	Core
YBL033C		Core	Core
YBL034C		Core	Core
YBL035C		Core	Core
YBL036C		Core	Core
YBL037W		Core	Core
YBL038W		Core	Core
YBL039C		Core	Core
YBL039W-B		Core	Core
YBL040C		Core	Core
YBL041W		Core	Core
YBL042C		Core	Core
YBL043W		Core	Core
YBL045C		Core	Core
YBL046W		Core	Core
YBL047C		Core	Core
YBL049W		Core	Core
YBL050W		Core	Core
YBL051C		Core	Core
YBL052C		Core	Core
YBL053W		Core	Core
YBL054W		Core	Core
YBL055C		Core	Core
YBL056W		Core	Core
YBL057C		Core	Core
YBL058W		Core	Core
YBL059C-A		Core	Core
YBL059W		Core	Core
YBL060W		Core	Core
YBL061C		Core	Core
YBL062W		Core	Core
YBL063W		Core	Core
YBL064C		Core	Core
YBL065W		Core	Core
YBL066C		Core	Core
YBL067C		Core	Core
YBL068W		Core	Core
YBL069W		Core	Core
YBL070C		Core	Core
YBL071C		Core	Core
YBL071W-A		Core	Core
YBL072C		Core	Core
YBL073W		Core	Core
YBL074C		Core	Core
YBL075C		Core	Core
YBL076C		Core	Core
YBL077W		Core	Core
YBL078C		Core	Core
YBL079W		Core	Core
YBL080C		Core	Core
YBL081W		Core	Core
YBL082C		Core	Core
YBL083C		Core	Core
YBL084C		Core	Core
YBL085W		Core	Core
YBL086C		Core	Core
YBL087C		Core	Core
YBL088C		Core	Core
YBL089W		Core	Core
YBL090W		Core	Core
YBL091C		Core	Core
YBL091C-A		Core	Core
YBL092W		Core	Core
YBL093C		Core	Core
YBL094C		Core	Core
YBL095W		Core	Core
YBL096C		Core	Core
YBL097W		Core	Core
YBL098W		Core	Core
YBL099W		Core	Core
YBL100C		Core	Core
YBL100W-B		Core	Core
YBL100W-C		Core	Core
YBL101C		Core	Core
YBL102W		Core	Core
YBL103C		Core	Core
YBL104C		Core	Core
YBL105C		Core	Core
YBL106C		Core	Core
YBL107C		Core	Core
YBL113C		Core	Core
YBR001C		Core	Core
YBR002C		Core	Core
YBR003W		Core	Core
YBR004C		Core	Core
YBR005W		Core	Core
YBR006W		Core	Core
YBR009C		Core	Core
YBR010W		Core	Core
YBR011C		Core	Core
YBR012W-B		Core	Core
YBR013C		Core	Core
YBR014C		Core	Core
YBR015C		Core	Core
YBR016W		Core	Core
YBR017C		Core	Core
YBR018C		Core	Core
YBR019C		Core	Core
YBR021W		Core	Core
YBR022W		Core	Core
YBR023C		Core	Core
YBR024W		Core	Core
YBR025C		Core	Core
YBR026C		Core	Core
YBR027C		Core	Core
YBR028C		Core	Core
YBR029C		Core	Core
YBR030W		Core	Core
YBR031W		Core	Core
YBR032W		Core	Core
YBR033W		Core	Core
YBR034C		Core	Core
YBR035C		Core	Core
YBR036C		Core	Core
YBR037C		Core	Core
YBR038W		Core	Core
YBR044C		Core	Core
YBR045C		Core	Core
YBR046C		Core	Core
YBR047W		Core	Core
YBR048W		Core	Core
YBR049C		Core	Core
YBR050C		Core	Core
YBR052C		Core	Core
YBR053C		Core	Core
YBR054W		Core	Core
YBR055C		Core	Core
YBR056W		Core	Core
YBR056W-A		Core	Core
YBR057C		Core	Core
YBR058C		Core	Core
YBR058C-A		Core	Core
YBR059C		Core	Core
YBR060C		Core	Core
YBR068C		Core	Core
YBR069C		Core	Core
YBR070C		Core	Core
YBR071W		Core	Core
YBR072W		Core	Core
YBR073W		Core	Core
YBR074W		Core	Core
YBR076W		Core	Core
YBR079C		Core	Core
YBR080C		Core	Core
YBR081C		Core	Core
YBR082C		Core	Core
YBR083W		Core	Core
YBR084C-A		Core	Core
YBR084W		Core	Core
YBR085C-A		Core	Core
YBR085W		Core	Core
YBR086C		Core	Core
YBR087W		Core	Core
YBR088C		Core	Core
YBR089C-A		Core	Core
YBR090C		Core	Core
YBR091C		Core	Core
YBR092C		Core	Core
YBR093C		Core	Core
YBR094W		Core	Core
YBR095C		Core	Core
YBR096W		Core	Core
YBR097W		Core	Core
YBR098W		Core	Core
YBR101C		Core	Core
YBR102C		Core	Core
YBR103C-A		Core	Core
YBR103W		Core	Core
YBR104W		Core	Core
YBR105C		Core	Core
YBR106W		Core	Core
YBR107C		Core	Core
YBR108W		Core	Core
YBR109C		Core	Core
YBR109W-A		Core	Core
YBR110W		Core	Core
YBR111C		Core	Core
YBR111W-A		Core	Core
YBR112C		Core	Core
YBR113W		Core	Core
YBR114W		Core	Core
YBR115C		Core	Core
YBR116C		Core	Core
YBR117C		Core	Core
YBR118W		Core	Core
YBR119W		Core	Core
YBR120C		Core	Core
YBR121C		Core	Core
YBR122C		Core	Core
YBR123C		Core	Core
YBR125C		Core	Core
YBR126C		Core	Core
YBR126W-A		Core	Core
YBR126W-B		Core	Core
YBR127C		Core	Core
YBR128C		Core	Core
YBR129C		Core	Core
YBR130C		Core	Core
YBR131W		Core	Core
YBR132C		Core	Core
YBR133C		Core	Core
YBR135W		Core	Core
YBR136W		Core	Core
YBR137W		Core	Core
YBR138C		Core	Core
YBR139W		Core	Core
YBR140C		Core	Core
YBR141C		Core	Core
YBR142W		Core	Core
YBR143C		Core	Core
YBR144C		Core	Core
YBR145W		Core	Core
YBR146W		Core	Core
YBR147W		Core	Core
YBR148W		Core	Core
YBR149W		Core	Core
YBR150C		Core	Core
YBR151W		Core	Core
YBR153W		Core	Core
YBR154C		Core	Core
YBR155W		Core	Core
YBR156C		Core	Core
YBR157C		Core	Core
YBR158W		Core	Core
YBR159W		Core	Core
YBR160W		Core	Core
YBR161W		Core	Core
YBR162C		Core	Core
YBR162W-A		Core	Core
YBR163W		Core	Core
YBR164C		Core	Core
YBR165W		Core	Core
YBR166C		Core	Core
YBR167C		Core	Core
YBR168W		Core	Core
YBR169C		Core	Core
YBR170C		Core	Core
YBR171W		Core	Core
YBR172C		Core	Core
YBR173C		Core	Core
YBR175W		Core	Core
YBR176W		Core	Core
YBR177C		Core	Core
YBR178W		Core	Core
YBR179C		Core	Core
YBR181C		Core	Core
YBR182C		Core	Core
YBR182C-A		Core	Core
YBR183W		Core	Core
YBR184W		Core	Core
YBR185C		Core	Core
YBR186W		Core	Core
YBR187W		Core	Core
YBR189W		Core	Core
YBR191W		Core	Core
YBR191W-A		Core	Core
YBR192W		Core	Core
YBR193C		Core	Core
YBR194W		Core	Core
YBR195C		Core	Core
YBR196C		Core	Core
YBR196C-A		Core	Core
YBR196C-B		Core	Core
YBR197C		Core	Core
YBR198C		Core	Core
YBR199W		Core	Core
YBR200W		Core	Core
YBR200W-A		Core	Core
YBR201C-A		Core	Core
YBR201W		Core	Core
YBR202W		Core	Core
YBR203W		Core	Core
YBR204C		Core	Core
YBR205W		Core	Core
YBR206W		Core	Core
YBR207W		Core	Core
YBR208C		Core	Core
YBR209W		Core	Core
YBR210W		Core	Core
YBR211C		Core	Core
YBR212W		Core	Core
YBR213W		Core	Core
YBR214W		Core	Core
YBR215W		Core	Core
YBR216C		Core	Core
YBR217W		Core	Core
YBR218C		Core	Core
YBR220C		Core	Core
YBR221C		Core	Core
YBR221W-A		Core	Core
YBR222C		Core	Core
YBR223C		Core	Core
YBR224W		Core	Core
YBR225W		Core	Core
YBR226C		Core	Core
YBR227C		Core	Core
YBR228W		Core	Core
YBR229C		Core	Core
YBR230C		Core	Core
YBR230W-A		Core	Core
YBR231C		Core	Core
YBR232C		Core	Core
YBR233W		Core	Core
YBR233W-A		Core	Core
YBR234C		Core	Core
YBR235W		Core	Core
YBR236C		Core	Core
YBR237W		Core	Core
YBR238C		Core	Core
YBR239C		Core	Core
YBR240C		Core	Core
YBR241C		Core	Core
YBR242W		Core	Core
YBR243C		Core	Core
YBR244W		Core	Core
YBR245C		Core	Core
YBR246W		Core	Core
YBR247C		Core	Core
YBR248C		Core	Core
YBR249C		Core	Core
YBR250W		Core	Core
YBR251W		Core	Core
YBR252W		Core	Core
YBR253W		Core	Core
YBR254C		Core	Core
YBR255C-A		Core	Core
YBR255W		Core	Core
YBR256C		Core	Core
YBR257W		Core	Core
YBR258C		Core	Core
YBR259W		Core	Core
YBR260C		Core	Core
YBR261C		Core	Core
YBR262C		Core	Core
YBR263W		Core	Core
YBR264C		Core	Core
YBR265W		Core	Core
YBR267W		Core	Core
YBR268W		Core	Core
YBR269C		Core	Core
YBR270C		Core	Core
YBR271W		Core	Core
YBR272C		Core	Core
YBR273C		Core	Core
YBR274W		Core	Core
YBR275C		Core	Core
YBR276C		Core	Core
YBR278W		Core	Core
YBR279W		Core	Core
YBR280C		Core	Core
YBR281C		Core	Core
YBR282W		Core	Core
YBR283C		Core	Core
YBR284W		Core	Core
YBR285W		Core	Core
YBR286W		Core	Core
YBR287W		Core	Core
YBR288C		Core	Core
YBR289W		Core	Core
YBR290W		Core	Core
YBR291C		Core	Core
YBR292C		Core	Core
YBR293W		Core	Core
YBR294W		Core	Core
YBR295W		Core	Core
YBR297W		Core	Core
YBR298C		Core	Core
YBR299W		Core	Core
YBR301W		Core	Core
YCL001W-A		Core	Core
YCL001W-B		Core	Core
YCL005W-A		Core	Core
YCL007C		Core	Core
YCL008C		Core	Core
YCL009C		Core	Core
YCL010C		Core	Core
YCL011C		Core	Core
YCL012C		Core	Core
YCL014W		Core	Core
YCL016C		Core	Core
YCL017C		Core	Core
YCL018W		Core	Core
YCL019W		Core	Core
YCL021W-A		Core	Core
YCL024W		Core	Core
YCL025C		Core	Core
YCL026C-A		Core	Core
YCL026C-B		Core	Core
YCL027W		Core	Core
YCL028W		Core	Core
YCL029C		Core	Core
YCL030C		Core	Core
YCL031C		Core	Core
YCL032W		Core	Core
YCL033C		Core	Core
YCL034W		Core	Core
YCL035C		Core	Core
YCL036W		Core	Core
YCL037C		Core	Core
YCL038C		Core	Core
YCL039W		Core	Core
YCL040W		Core	Core
YCL041C		Core	Core
YCL042W		Core	Core
YCL043C		Core	Core
YCL044C		Core	Core
YCL045C		Core	Core
YCL046W		Core	Core
YCL047C		Core	Core
YCL048W		Core	Core
YCL048W-A		Core	Core
YCL049C		Core	Core
YCL050C		Core	Core
YCL051W		Core	Core
YCL052C		Core	Core
YCL054W		Core	Core
YCL055W		Core	Core
YCL056C		Core	Core
YCL057C-A		Core	Core
YCL057W		Core	Core
YCL058C		Core	Core
YCL059C		Core	Core
YCL061C		Core	Core
YCL063W		Core	Core
YCL064C		Core	Core
YCL069W		Core	Core
YCL073C		Core	Core
YCL074W		Core	Core
YCL075W		Core	Core
YCR006C		Core	Core
YCR007C		Core	Core
YCR011C		Core	Core
YCR012W		Core	Core
YCR013C		Core	Core
YCR014C		Core	Core
YCR015C		Core	Core
YCR016W		Core	Core
YCR017C		Core	Core
YCR018C		Core	Core
YCR018C-A		Core	Core
YCR019W		Core	Core
YCR020C		Core	Core
YCR020C-A		Core	Core
YCR020W-B		Core	Core
YCR021C		Core	Core
YCR022C		Core	Core
YCR023C		Core	Core
YCR024C		Core	Core
YCR024C-A		Core	Core
YCR024C-B		Core	Core
YCR025C		Core	Core
YCR026C		Core	Core
YCR027C		Core	Core
YCR028C		Core	Core
YCR028C-A		Core	Core
YCR030C		Core	Core
YCR031C		Core	Core
YCR032W		Core	Core
YCR033W		Core	Core
YCR034W		Core	Core
YCR035C		Core	Core
YCR036W		Core	Core
YCR037C		Core	Core
YCR038C		Core	Core
YCR042C		Core	Core
YCR043C		Core	Core
YCR044C		Core	Core
YCR045C		Core	Core
YCR046C		Core	Core
YCR047C		Core	Core
YCR048W		Core	Core
YCR050C		Core	Core
YCR051W		Core	Core
YCR052W		Core	Core
YCR053W		Core	Core
YCR054C		Core	Core
YCR057C		Core	Core
YCR059C		Core	Core
YCR060W		Core	Core
YCR061W		Core	Core
YCR063W		Core	Core
YCR064C		Core	Core
YCR065W		Core	Core
YCR066W		Core	Core
YCR067C		Core	Core
YCR068W		Core	Core
YCR069W		Core	Core
YCR071C		Core	Core
YCR072C		Core	Core
YCR075C		Core	Core
YCR075W-A		Core	Core
YCR076C		Core	Core
YCR077C		Core	Core
YCR079W		Core	Core
YCR081W		Core	Core
YCR082W		Core	Core
YCR083W		Core	Core
YCR084C		Core	Core
YCR085W		Core	Core
YCR086W		Core	Core
YCR088W		Core	Core
YCR089W		Core	Core
YCR090C		Core	Core
YCR091W		Core	Core
YCR092C		Core	Core
YCR093W		Core	Core
YCR094W		Core	Core
YCR095C		Core	Core
YCR095W-A		Core	Core
YCR098C		Core	Core
YCR099C		Core	Core
YCR100C		Core	Core
YCR101C		Core	Core
YCR102C		Core	Core
YCR104W		Core	Core
YCR105W		Core	Core
YCR106W		Core	Core
YCR107W		Core	Core
YDL001W		Core	Core
YDL002C		Core	Core
YDL003W		Core	Core
YDL004W		Core	Core
YDL005C		Core	Core
YDL006W		Core	Core
YDL009C		Core	Core
YDL014W		Core	Core
YDL015C		Core	Core
YDL016C		Core	Core
YDL017W		Core	Core
YDL018C		Core	Core
YDL019C		Core	Core
YDL020C		Core	Core
YDL021W		Core	Core
YDL022W		Core	Core
YDL024C		Core	Core
YDL025C		Core	Core
YDL027C		Core	Core
YDL028C		Core	Core
YDL029W		Core	Core
YDL030W		Core	Core
YDL031W		Core	Core
YDL033C		Core	Core
YDL034W		Core	Core
YDL035C		Core	Core
YDL036C		Core	Core
YDL037C		Core	Core
YDL039C		Core	Core
YDL040C		Core	Core
YDL042C		Core	Core
YDL043C		Core	Core
YDL044C		Core	Core
YDL045C		Core	Core
YDL045W-A		Core	Core
YDL046W		Core	Core
YDL047W		Core	Core
YDL050C		Core	Core
YDL052C		Core	Core
YDL053C		Core	Core
YDL054C		Core	Core
YDL055C		Core	Core
YDL056W		Core	Core
YDL057W		Core	Core
YDL058W		Core	Core
YDL059C		Core	Core
YDL060W		Core	Core
YDL061C		Core	Core
YDL063C		Core	Core
YDL064W		Core	Core
YDL065C		Core	Core
YDL066W		Core	Core
YDL067C		Core	Core
YDL068W		Core	Core
YDL069C		Core	Core
YDL070W		Core	Core
YDL071C		Core	Core
YDL074C		Core	Core
YDL075W		Core	Core
YDL076C		Core	Core
YDL077C		Core	Core
YDL078C		Core	Core
YDL079C		Core	Core
YDL080C		Core	Core
YDL081C		Core	Core
YDL082W		Core	Core
YDL083C		Core	Core
YDL084W		Core	Core
YDL085C-A		Core	Core
YDL085W		Core	Core
YDL086W		Core	Core
YDL087C		Core	Core
YDL088C		Core	Core
YDL089W		Core	Core
YDL090C		Core	Core
YDL091C		Core	Core
YDL092W		Core	Core
YDL093W		Core	Core
YDL094C		Core	Core
YDL095W		Core	Core
YDL097C		Core	Core
YDL098C		Core	Core
YDL099W		Core	Core
YDL100C		Core	Core
YDL101C		Core	Core
YDL102W		Core	Core
YDL103C		Core	Core
YDL104C		Core	Core
YDL105W		Core	Core
YDL106C		Core	Core
YDL107W		Core	Core
YDL108W		Core	Core
YDL109C		Core	Core
YDL110C		Core	Core
YDL111C		Core	Core
YDL112W		Core	Core
YDL113C		Core	Core
YDL114W		Core	Core
YDL115C		Core	Core
YDL116W		Core	Core
YDL117W		Core	Core
YDL118W		Core	Core
YDL119C		Core	Core
YDL120W		Core	Core
YDL121C		Core	Core
YDL122W		Core	Core
YDL123W		Core	Core
YDL124W		Core	Core
YDL125C		Core	Core
YDL126C		Core	Core
YDL127W		Core	Core
YDL128W		Core	Core
YDL129W		Core	Core
YDL130W		Core	Core
YDL130W-A		Core	Core
YDL131W		Core	Core
YDL132W		Core	Core
YDL133C-A		Core	Core
YDL133W		Core	Core
YDL134C		Core	Core
YDL135C		Core	Core
YDL136W		Core	Core
YDL137W		Core	Core
YDL138W		Core	Core
YDL139C		Core	Core
YDL140C		Core	Core
YDL141W		Core	Core
YDL142C		Core	Core
YDL143W		Core	Core
YDL144C		Core	Core
YDL145C		Core	Core
YDL146W		Core	Core
YDL147W		Core	Core
YDL148C		Core	Core
YDL149W		Core	Core
YDL150W		Core	Core
YDL151C		Core	Core
YDL153C		Core	Core
YDL154W		Core	Core
YDL155W		Core	Core
YDL156W		Core	Core
YDL158C		Core	Core
YDL159W		Core	Core
YDL162C		Core	Core
YDL168W		Core	Core
YDL169C		Core	Core
YDL170W		Core	Core
YDL171C		Core	Core
YDL172C		Core	Core
YDL173W		Core	Core
YDL174C		Core	Core
YDL175C		Core	Core
YDL176W		Core	Core
YDL177C		Core	Core
YDL178W		Core	Core
YDL179W		Core	Core
YDL180W		Core	Core
YDL181W		Core	Core
YDL182W		Core	Core
YDL183C		Core	Core
YDL184C		Core	Core
YDL185C-A		Core	Core
YDL185W		Core	Core
YDL186W		Core	Core
YDL188C		Core	Core
YDL189W		Core	Core
YDL190C		Core	Core
YDL191W		Core	Core
YDL192W		Core	Core
YDL193W		Core	Core
YDL194W		Core	Core
YDL195W		Core	Core
YDL196W		Core	Core
YDL197C		Core	Core
YDL198C		Core	Core
YDL199C		Core	Core
YDL200C		Core	Core
YDL201W		Core	Core
YDL202W		Core	Core
YDL203C		Core	Core
YDL204W		Core	Core
YDL205C		Core	Core
YDL206W		Core	Core
YDL207W		Core	Core
YDL208W		Core	Core
YDL209C		Core	Core
YDL210W		Core	Core
YDL211C		Core	Core
YDL212W		Core	Core
YDL213C		Core	Core
YDL214C		Core	Core
YDL215C		Core	Core
YDL216C		Core	Core
YDL217C		Core	Core
YDL218W		Core	Core
YDL219W		Core	Core
YDL220C		Core	Core
YDL221W		Core	Core
YDL222C		Core	Core
YDL223C		Core	Core
YDL224C		Core	Core
YDL225W		Core	Core
YDL226C		Core	Core
YDL227C		Core	Core
YDL228C		Core	Core
YDL229W		Core	Core
YDL230W		Core	Core
YDL231C		Core	Core
YDL232W		Core	Core
YDL233W		Core	Core
YDL234C		Core	Core
YDL243C		Core	Core
YDL244W		Core	Core
YDL245C		Core	Core
YDL248W		Core	Core
YDR001C		Core	Core
YDR002W		Core	Core
YDR003W		Core	Core
YDR003W-A		Core	Core
YDR004W		Core	Core
YDR006C		Core	Core
YDR008C		Core	Core
YDR012W		Core	Core
YDR013W		Core	Core
YDR014W		Core	Core
YDR014W-A		Core	Core
YDR016C		Core	Core
YDR017C		Core	Core
YDR018C		Core	Core
YDR019C		Core	Core
YDR020C		Core	Core
YDR021W		Core	Core
YDR022C		Core	Core
YDR023W		Core	Core
YDR024W		Core	Core
YDR025W		Core	Core
YDR026C		Core	Core
YDR027C		Core	Core
YDR028C		Core	Core
YDR029W		Core	Core
YDR030C		Core	Core
YDR031W		Core	Core
YDR032C		Core	Core
YDR033W		Core	Core
YDR034C-A		Core	Core
YDR034C-D		Core	Core
YDR034W-B		Core	Core
YDR035W		Core	Core
YDR040C		Core	Core
YDR041W		Core	Core
YDR042C		Core	Core
YDR043C		Core	Core
YDR044W		Core	Core
YDR045C		Core	Core
YDR046C		Core	Core
YDR047W		Core	Core
YDR048C		Core	Core
YDR049W		Core	Core
YDR050C		Core	Core
YDR055W		Core	Core
YDR060W		Core	Core
YDR061W		Core	Core
YDR062W		Core	Core
YDR063W		Core	Core
YDR064W		Core	Core
YDR065W		Core	Core
YDR066C		Core	Core
YDR067C		Core	Core
YDR068W		Core	Core
YDR069C		Core	Core
YDR070C		Core	Core
YDR071C		Core	Core
YDR072C		Core	Core
YDR073W		Core	Core
YDR074W		Core	Core
YDR075W		Core	Core
YDR076W		Core	Core
YDR077W		Core	Core
YDR078C		Core	Core
YDR079C-A		Core	Core
YDR079W		Core	Core
YDR080W		Core	Core
YDR081C		Core	Core
YDR082W		Core	Core
YDR083W		Core	Core
YDR084C		Core	Core
YDR085C		Core	Core
YDR086C		Core	Core
YDR087C		Core	Core
YDR088C		Core	Core
YDR089W		Core	Core
YDR090C		Core	Core
YDR091C		Core	Core
YDR092W		Core	Core
YDR093W		Core	Core
YDR095C		Core	Core
YDR096W		Core	Core
YDR097C		Core	Core
YDR098C		Core	Core
YDR099W		Core	Core
YDR100W		Core	Core
YDR101C		Core	Core
YDR103W		Core	Core
YDR104C		Core	Core
YDR105C		Core	Core
YDR106W		Core	Core
YDR107C		Core	Core
YDR108W		Core	Core
YDR109C		Core	Core
YDR110W		Core	Core
YDR111C		Core	Core
YDR112W		Core	Core
YDR113C		Core	Core
YDR114C		Core	Core
YDR115W		Core	Core
YDR116C		Core	Core
YDR117C		Core	Core
YDR118W		Core	Core
YDR118W-A		Core	Core
YDR119W		Core	Core
YDR119W-A		Core	Core
YDR120C		Core	Core
YDR121W		Core	Core
YDR122W		Core	Core
YDR123C		Core	Core
YDR124W		Core	Core
YDR125C		Core	Core
YDR126W		Core	Core
YDR127W		Core	Core
YDR128W		Core	Core
YDR129C		Core	Core
YDR130C		Core	Core
YDR131C		Core	Core
YDR132C		Core	Core
YDR133C		Core	Core
YDR134C		Core	Core
YDR135C		Core	Core
YDR136C		Core	Core
YDR137W		Core	Core
YDR138W		Core	Core
YDR139C		Core	Core
YDR140W		Core	Core
YDR141C		Core	Core
YDR142C		Core	Core
YDR143C		Core	Core
YDR144C		Core	Core
YDR145W		Core	Core
YDR146C		Core	Core
YDR147W		Core	Core
YDR148C		Core	Core
YDR150W		Core	Core
YDR151C		Core	Core
YDR152W		Core	Core
YDR153C		Core	Core
YDR154C		Core	Core
YDR155C		Core	Core
YDR156W		Core	Core
YDR157W		Core	Core
YDR158W		Core	Core
YDR159W		Core	Core
YDR160W		Core	Core
YDR161W		Core	Core
YDR162C		Core	Core
YDR163W		Core	Core
YDR164C		Core	Core
YDR165W		Core	Core
YDR166C		Core	Core
YDR167W		Core	Core
YDR168W		Core	Core
YDR169C-A		Core	Core
YDR170C		Core	Core
YDR170W-A		Core	Core
YDR171W		Core	Core
YDR172W		Core	Core
YDR173C		Core	Core
YDR174W		Core	Core
YDR175C		Core	Core
YDR176W		Core	Core
YDR177W		Core	Core
YDR178W		Core	Core
YDR179C		Core	Core
YDR179W-A		Core	Core
YDR180W		Core	Core
YDR181C		Core	Core
YDR182W		Core	Core
YDR182W-A		Core	Core
YDR183C-A		Core	Core
YDR183W		Core	Core
YDR184C		Core	Core
YDR185C		Core	Core
YDR186C		Core	Core
YDR187C		Core	Core
YDR188W		Core	Core
YDR189W		Core	Core
YDR190C		Core	Core
YDR191W		Core	Core
YDR192C		Core	Core
YDR194C		Core	Core
YDR195W		Core	Core
YDR196C		Core	Core
YDR197W		Core	Core
YDR198C		Core	Core
YDR199W		Core	Core
YDR200C		Core	Core
YDR201W		Core	Core
YDR202C		Core	Core
YDR204W		Core	Core
YDR205W		Core	Core
YDR206W		Core	Core
YDR207C		Core	Core
YDR208W		Core	Core
YDR209C		Core	Core
YDR210C-D		Core	Core
YDR211W		Core	Core
YDR212W		Core	Core
YDR213W		Core	Core
YDR214W		Core	Core
YDR215C		Core	Core
YDR216W		Core	Core
YDR217C		Core	Core
YDR218C		Core	Core
YDR219C		Core	Core
YDR220C		Core	Core
YDR221W		Core	Core
YDR222W		Core	Core
YDR223W		Core	Core
YDR224C		Core	Core
YDR225W		Core	Core
YDR226W		Core	Core
YDR227W		Core	Core
YDR228C		Core	Core
YDR229W		Core	Core
YDR230W		Core	Core
YDR231C		Core	Core
YDR232W		Core	Core
YDR233C		Core	Core
YDR234W		Core	Core
YDR235W		Core	Core
YDR236C		Core	Core
YDR237W		Core	Core
YDR238C		Core	Core
YDR239C		Core	Core
YDR240C		Core	Core
YDR241W		Core	Core
YDR242W		Core	Core
YDR243C		Core	Core
YDR244W		Core	Core
YDR245W		Core	Core
YDR246W		Core	Core
YDR246W-A		Core	Core
YDR247W		Core	Core
YDR248C		Core	Core
YDR249C		Core	Core
YDR250C		Core	Core
YDR252W		Core	Core
YDR253C		Core	Core
YDR254W		Core	Core
YDR255C		Core	Core
YDR256C		Core	Core
YDR257C		Core	Core
YDR259C		Core	Core
YDR264C		Core	Core
YDR265W		Core	Core
YDR266C		Core	Core
YDR267C		Core	Core
YDR268W		Core	Core
YDR270W		Core	Core
YDR271C		Core	Core
YDR272W		Core	Core
YDR273W		Core	Core
YDR274C		Core	Core
YDR275W		Core	Core
YDR276C		Core	Core
YDR277C		Core	Core
YDR278C		Core	Core
YDR279W		Core	Core
YDR280W		Core	Core
YDR281C		Core	Core
YDR282C		Core	Core
YDR283C		Core	Core
YDR284C		Core	Core
YDR285W		Core	Core
YDR286C		Core	Core
YDR287W		Core	Core
YDR288W		Core	Core
YDR289C		Core	Core
YDR291W		Core	Core
YDR292C		Core	Core
YDR293C		Core	Core
YDR294C		Core	Core
YDR295C		Core	Core
YDR296W		Core	Core
YDR297W		Core	Core
YDR298C		Core	Core
YDR299W		Core	Core
YDR300C		Core	Core
YDR301W		Core	Core
YDR302W		Core	Core
YDR303C		Core	Core
YDR304C		Core	Core
YDR305C		Core	Core
YDR306C		Core	Core
YDR307W		Core	Core
YDR308C		Core	Core
YDR309C		Core	Core
YDR310C		Core	Core
YDR311W		Core	Core
YDR312W		Core	Core
YDR313C		Core	Core
YDR314C		Core	Core
YDR315C		Core	Core
YDR316W		Core	Core
YDR317W		Core	Core
YDR318W		Core	Core
YDR319C		Core	Core
YDR320C		Core	Core
YDR320C-A		Core	Core
YDR320W-B		Core	Core
YDR321W		Core	Core
YDR322C-A		Core	Core
YDR322W		Core	Core
YDR323C		Core	Core
YDR324C		Core	Core
YDR325W		Core	Core
YDR326C		Core	Core
YDR327W		Core	Core
YDR328C		Core	Core
YDR329C		Core	Core
YDR330W		Core	Core
YDR331W		Core	Core
YDR332W		Core	Core
YDR333C		Core	Core
YDR334W		Core	Core
YDR335W		Core	Core
YDR336W		Core	Core
YDR337W		Core	Core
YDR338C		Core	Core
YDR342C		Core	Core
YDR343C		Core	Core
YDR345C		Core	Core
YDR349C		Core	Core
YDR350C		Core	Core
YDR351W		Core	Core
YDR352W		Core	Core
YDR353W		Core	Core
YDR354W		Core	Core
YDR356W		Core	Core
YDR357C		Core	Core
YDR358W		Core	Core
YDR359C		Core	Core
YDR360W		Core	Core
YDR361C		Core	Core
YDR362C		Core	Core
YDR363W		Core	Core
YDR363W-A		Core	Core
YDR364C		Core	Core
YDR365C		Core	Core
YDR366C		Core	Core
YDR367W		Core	Core
YDR368W		Core	Core
YDR369C		Core	Core
YDR370C		Core	Core
YDR371W		Core	Core
YDR372C		Core	Core
YDR373W		Core	Core
YDR374C		Core	Core
YDR374W-A		Core	Core
YDR375C		Core	Core
YDR376W		Core	Core
YDR377W		Core	Core
YDR378C		Core	Core
YDR379C-A		Core	Core
YDR379W		Core	Core
YDR380W		Core	Core
YDR381C-A		Core	Core
YDR381W		Core	Core
YDR382W		Core	Core
YDR383C		Core	Core
YDR384C		Core	Core
YDR385W		Core	Core
YDR386W		Core	Core
YDR387C		Core	Core
YDR388W		Core	Core
YDR389W		Core	Core
YDR390C		Core	Core
YDR391C		Core	Core
YDR392W		Core	Core
YDR393W		Core	Core
YDR394W		Core	Core
YDR395W		Core	Core
YDR396W		Core	Core
YDR397C		Core	Core
YDR398W		Core	Core
YDR401W		Core	Core
YDR403W		Core	Core
YDR404C		Core	Core
YDR405W		Core	Core
YDR407C		Core	Core
YDR408C		Core	Core
YDR409W		Core	Core
YDR410C		Core	Core
YDR411C		Core	Core
YDR412W		Core	Core
YDR413C		Core	Core
YDR414C		Core	Core
YDR415C		Core	Core
YDR416W		Core	Core
YDR417C		Core	Core
YDR418W		Core	Core
YDR419W		Core	Core
YDR420W		Core	Core
YDR421W		Core	Core
YDR422C		Core	Core
YDR423C		Core	Core
YDR424C		Core	Core
YDR425W		Core	Core
YDR426C		Core	Core
YDR427W		Core	Core
YDR428C		Core	Core
YDR429C		Core	Core
YDR430C		Core	Core
YDR432W		Core	Core
YDR433W		Core	Core
YDR434W		Core	Core
YDR435C		Core	Core
YDR436W		Core	Core
YDR437W		Core	Core
YDR438W		Core	Core
YDR439W		Core	Core
YDR440W		Core	Core
YDR441C		Core	Core
YDR442W		Core	Core
YDR443C		Core	Core
YDR444W		Core	Core
YDR446W		Core	Core
YDR447C		Core	Core
YDR448W		Core	Core
YDR449C		Core	Core
YDR450W		Core	Core
YDR451C		Core	Core
YDR452W		Core	Core
YDR453C		Core	Core
YDR454C		Core	Core
YDR455C		Core	Core
YDR456W		Core	Core
YDR457W		Core	Core
YDR458C		Core	Core
YDR459C		Core	Core
YDR460W		Core	Core
YDR461C-A		Core	Core
YDR461W		Core	Core
YDR462W		Core	Core
YDR463W		Core	Core
YDR464W		Core	Core
YDR465C		Core	Core
YDR466W		Core	Core
YDR467C		Core	Core
YDR468C		Core	Core
YDR469W		Core	Core
YDR470C		Core	Core
YDR471W		Core	Core
YDR472W		Core	Core
YDR473C		Core	Core
YDR475C		Core	Core
YDR476C		Core	Core
YDR477W		Core	Core
YDR478W		Core	Core
YDR479C		Core	Core
YDR480W		Core	Core
YDR481C		Core	Core
YDR482C		Core	Core
YDR483W		Core	Core
YDR484W		Core	Core
YDR485C		Core	Core
YDR486C		Core	Core
YDR487C		Core	Core
YDR488C		Core	Core
YDR489W		Core	Core
YDR490C		Core	Core
YDR491C		Core	Core
YDR492W		Core	Core
YDR493W		Core	Core
YDR494W		Core	Core
YDR495C		Core	Core
YDR496C		Core	Core
YDR497C		Core	Core
YDR498C		Core	Core
YDR499W		Core	Core
YDR500C		Core	Core
YDR501W		Core	Core
YDR502C		Core	Core
YDR503C		Core	Core
YDR504C		Core	Core
YDR505C		Core	Core
YDR506C		Core	Core
YDR507C		Core	Core
YDR508C		Core	Core
YDR510W		Core	Core
YDR511W		Core	Core
YDR512C		Core	Core
YDR513W		Core	Core
YDR514C		Core	Core
YDR515W		Core	Core
YDR516C		Core	Core
YDR517W		Core	Core
YDR523C		Core	Core
YDR525W		Core	Core
YDR525W-A		Core	Core
YDR534C		Core	Core
YDR536W		Core	Core
YDR537C		Core	Core
YDR543C		Core	Core
YEL001C		Core	Core
YEL002C		Core	Core
YEL003W		Core	Core
YEL004W		Core	Core
YEL005C		Core	Core
YEL006W		Core	Core
YEL007W		Core	Core
YEL008W		Core	Core
YEL011W		Core	Core
YEL012W		Core	Core
YEL013W		Core	Core
YEL014C		Core	Core
YEL015W		Core	Core
YEL016C		Core	Core
YEL017W		Core	Core
YEL018W		Core	Core
YEL019C		Core	Core
YEL020C		Core	Core
YEL020W-A		Core	Core
YEL021W		Core	Core
YEL022W		Core	Core
YEL023C		Core	Core
YEL024W		Core	Core
YEL025C		Core	Core
YEL026W		Core	Core
YEL027W		Core	Core
YEL028W		Core	Core
YEL029C		Core	Core
YEL030C-A		Core	Core
YEL030W		Core	Core
YEL031W		Core	Core
YEL032W		Core	Core
YEL033W		Core	Core
YEL034C-A		Core	Core
YEL035C		Core	Core
YEL036C		Core	Core
YEL037C		Core	Core
YEL038W		Core	Core
YEL039C		Core	Core
YEL040W		Core	Core
YEL041W		Core	Core
YEL042W		Core	Core
YEL043W		Core	Core
YEL044W		Core	Core
YEL045C		Core	Core
YEL046C		Core	Core
YEL047C		Core	Core
YEL048C		Core	Core
YEL049W		Core	Core
YEL050C		Core	Core
YEL050W-A		Core	Core
YEL051W		Core	Core
YEL052W		Core	Core
YEL053C		Core	Core
YEL054C		Core	Core
YEL055C		Core	Core
YEL056W		Core	Core
YEL057C		Core	Core
YEL058W		Core	Core
YEL059C-A		Core	Core
YEL059W		Core	Core
YEL060C		Core	Core
YEL061C		Core	Core
YEL067C		Core	Core
YEL070W		Core	Core
YEL073C		Core	Core
YEL077C		Core	Core
YER001W		Core	Core
YER002W		Core	Core
YER003C		Core	Core
YER004W		Core	Core
YER005W		Core	Core
YER006C-A		Core	Core
YER006W		Core	Core
YER007C-A		Core	Core
YER007W		Core	Core
YER009W		Core	Core
YER011W		Core	Core
YER012W		Core	Core
YER013W		Core	Core
YER014W		Core	Core
YER015W		Core	Core
YER016W		Core	Core
YER017C		Core	Core
YER018C		Core	Core
YER019C-A		Core	Core
YER019W		Core	Core
YER020W		Core	Core
YER021W		Core	Core
YER022W		Core	Core
YER023W		Core	Core
YER024W		Core	Core
YER025W		Core	Core
YER026C		Core	Core
YER027C		Core	Core
YER028C		Core	Core
YER029C		Core	Core
YER030W		Core	Core
YER031C		Core	Core
YER032W		Core	Core
YER033C		Core	Core
YER034W		Core	Core
YER035W		Core	Core
YER037W		Core	Core
YER038C		Core	Core
YER039C		Core	Core
YER039C-A		Core	Core
YER040W		Core	Core
YER041W		Core	Core
YER042W		Core	Core
YER043C		Core	Core
YER044C		Core	Core
YER044C-A		Core	Core
YER045C		Core	Core
YER046W		Core	Core
YER046W-A		Core	Core
YER047C		Core	Core
YER048C		Core	Core
YER048W-A		Core	Core
YER049W		Core	Core
YER050C		Core	Core
YER051W		Core	Core
YER052C		Core	Core
YER053C		Core	Core
YER053C-A		Core	Core
YER054C		Core	Core
YER055C		Core	Core
YER056C		Core	Core
YER056C-A		Core	Core
YER057C		Core	Core
YER058W		Core	Core
YER060W		Core	Core
YER060W-A		Core	Core
YER066C-A		Core	Core
YER066W		Core	Core
YER067C-A		Core	Core
YER068W		Core	Core
YER069W		Core	Core
YER070W		Core	Core
YER071C		Core	Core
YER072W		Core	Core
YER074W		Core	Core
YER074W-A		Core	Core
YER075C		Core	Core
YER077C		Core	Core
YER078C		Core	Core
YER078W-A		Core	Core
YER079W		Core	Core
YER080W		Core	Core
YER081W		Core	Core
YER082C		Core	Core
YER083C		Core	Core
YER084W		Core	Core
YER086W		Core	Core
YER087C-A		Core	Core
YER087C-B		Core	Core
YER087W		Core	Core
YER088C		Core	Core
YER088C-A		Core	Core
YER089C		Core	Core
YER090W		Core	Core
YER091C		Core	Core
YER092W		Core	Core
YER093C		Core	Core
YER093C-A		Core	Core
YER094C		Core	Core
YER095W		Core	Core
YER096W		Core	Core
YER097W		Core	Core
YER098W		Core	Core
YER099C		Core	Core
YER100W		Core	Core
YER101C		Core	Core
YER102W		Core	Core
YER103W		Core	Core
YER104W		Core	Core
YER105C		Core	Core
YER106W		Core	Core
YER107C		Core	Core
YER107W-A		Core	Core
YER109C		Core	Core
YER110C		Core	Core
YER111C		Core	Core
YER112W		Core	Core
YER113C		Core	Core
YER114C		Core	Core
YER115C		Core	Core
YER116C		Core	Core
YER117W		Core	Core
YER118C		Core	Core
YER119C		Core	Core
YER119C-A		Core	Core
YER120W		Core	Core
YER121W		Core	Core
YER122C		Core	Core
YER123W		Core	Core
YER124C		Core	Core
YER125W		Core	Core
YER126C		Core	Core
YER127W		Core	Core
YER128W		Core	Core
YER129W		Core	Core
YER130C		Core	Core
YER131W		Core	Core
YER132C		Core	Core
YER133W		Core	Core
YER133W-A		Core	Core
YER134C		Core	Core
YER136W		Core	Core
YER137C		Core	Core
YER139C		Core	Core
YER140W		Core	Core
YER141W		Core	Core
YER142C		Core	Core
YER143W		Core	Core
YER144C		Core	Core
YER145C		Core	Core
YER145C-A		Core	Core
YER146W		Core	Core
YER147C		Core	Core
YER147C-A		Core	Core
YER148W		Core	Core
YER148W-A		Core	Core
YER149C		Core	Core
YER150W		Core	Core
YER151C		Core	Core
YER152C		Core	Core
YER153C		Core	Core
YER154W		Core	Core
YER155C		Core	Core
YER156C		Core	Core
YER157W		Core	Core
YER158C		Core	Core
[truncated: 4,186 more rows]
