# Supplementary material for: Diallel panel reveals a significant impact of low-frequency genetic variants on gene expression variation in yeast
Source: Mol Syst Biol. 2024 Feb 14;20(4):362–73. doi: 10.1038/s44320-024-00021-0 (PMC10987670; doi:10.1038/s44320-024-00021-0)
Supplement: Supplementary file 5 — Dataset EV4 [file 44320_2024_21_MOESM5_ESM.xlsx]

## Sheet: Dataset EV4
Dataset EV4. Genome-wide heritability values
Systematic name	SNP h2g	SV h2g	Both h2g	Gene name
YAL001C	0.234731	0.0204395	0.255171	TFC3
YAL002W	0.416102	0.0013926	0.417495	VPS8
YAL003W	0.104786	0.00041603	0.105202	EFB1
YAL005C	0.268011	0.0387709	0.306782	SSA1
YAL007C	0.12038	0.0249187	0.145298	ERP2
YAL008W	0.318183	0.00199484	0.320178	FUN14
YAL009W	0.231279	0.0549282	0.286207	SPO7
YAL010C	0.31937	0.000197677	0.319568	MDM10
YAL011W	0.189865	0.00120645	0.191072	SWC3
YAL012W	0.406909	0.000365213	0.407274	CYS3
YAL013W	0.0042213	0.121621	0.125842	DEP1
YAL014C	0.203578	0.0224794	0.226057	SYN8
YAL015C	0.178804	0.0505685	0.229373	NTG1
YAL016C-B	0.413948	0.0392584	0.453207	YAL016C-B
YAL016W	0.210638	0.0351128	0.245751	TPD3
YAL017W	0.13083	0.0216122	0.152442	PSK1
YAL018C	0.14637	0.0113095	0.15768	NA
YAL019W	0.11015	0.00249311	0.112643	FUN30
YAL020C	0.198669	0.0178951	0.216564	ATS 1.00
YAL021C	0.475607	0.000264799	0.475872	CCR4
YAL022C	0.449312	0.00680468	0.456117	FUN26
YAL023C	0.201024	0.0273762	0.2284	PMT2
YAL024C	0.162124	0.000274424	0.162398	LTE1
YAL025C	0.0718985	0.0504957	0.122394	MAK16
YAL026C-A	0.121045	0.000459155	0.121504	YAL026C-A
YAL026C	0.309092	0.00032142	0.309413	DRS2
YAL027W	0.141812	0.000576392	0.142388	SAW1
YAL028W	0.183002	0.0359453	0.218948	FRT2
YAL029C	0.196657	0.000751459	0.197408	MYO4
YAL030W	0.230362	0.000495117	0.230857	SNC1
YAL031C	0.204535	0.0102127	0.214748	GIP 4.00
YAL031W-A	0.102236	0.0119243	0.11416	YAL031W-A
YAL032C	0.125632	0.00584819	0.13148	PRP45
YAL033W	0.393665	0.000790677	0.394456	POP5
YAL034C-B	0.378558	0.00147717	0.380035	YAL034C-B
YAL034C	0.127327	0.0209198	0.148247	FUN19
YAL034W-A	0.134817	0.000345951	0.135163	MTW1
YAL035W	0.0957035	0.00112309	0.0968266	FUN12
YAL036C	0.0599622	0.00279132	0.0627536	RBG1
YAL037C-A	0.0343476	0.000297154	0.0346448	YAL037C-A
YAL037C-B	0.322659	0.000745317	0.323404	YAL037C-B
YAL037W	0.558986	0.000292222	0.559278	YAL037W
YAL038W	0.200254	0.0202116	0.220466	CDC19
YAL039C	0.236089	0.0057608	0.241849	CYC3
YAL040C	0.212082	0.00111228	0.213194	CLN3
YAL041W	0.297579	0.0430335	0.340612	CDC24
YAL043C	0.242101	0.0239605	0.266062	PTA1
YAL044C	0.338583	0.00233325	0.340917	GCV3
YAL044W-A	0.113663	0.00180912	0.115473	BOL 1.00
YAL046C	0.261042	0.00199983	0.263042	BOL 3.00
YAL047C	0.207055	0.00103757	0.208093	SPC72
YAL048C	0.000425945	0.0495995	0.0500255	GEM1
YAL049C	0.629685	0.00698254	0.636668	AIM2
YAL051W	0.253727	0.0146576	0.268385	OAF1
YAL053W	0.303722	0.000186252	0.303908	FLC2
YAL054C	0.215678	0.00239592	0.218074	ACS1
YAL055W	0.390952	0.000833497	0.391785	PEX22
YAL056C-A	0.0855338	0.0101164	0.0956502	NA
YAL056W	0.207138	0.0159936	0.223132	GPB2
YAL058W	0.496438	0.0226449	0.519083	CNE1
YAL059W	0.167314	0.00713633	0.17445	ECM1
YAL060W	0.224476	0.0316931	0.256169	BDH1
YAL061W	0.167617	0.0454575	0.213075	BDH2
YAL062W	0.304629	0.0235734	0.328203	GDH3
YAL063C	0.763081	0.00017212	0.763253	FLO9
YAL064C-A	0.750888	0.0134729	0.764361	NA
YAL064W-B	0.708743	0.00468024	0.713424	NA
YAL065C	0.744267	0.000545571	0.744812	YAL065C
YAL067C	0.673674	0.00132704	0.675001	SEO1
YAL068C	0.726439	0.00181694	0.728256	PAU8
YAR002C-A	0.0818207	0.119007	0.200828	ERP1
YAR002W	0.302084	0.0533745	0.355459	NUP60
YAR003W	0.268138	0.0489364	0.317074	SWD1
YAR007C	0.193633	0.00210461	0.195738	RFA1
YAR008W	0.246334	0.0468308	0.293165	SEN34
YAR014C	0.175566	0.00034483	0.175911	BUD14
YAR015W	0.337535	0.00227124	0.339806	ADE1
YAR018C	0.230153	0.00119144	0.231344	KIN3
YAR019C	0.0919973	0.00972368	0.101721	CDC15
YAR020C	0.285655	0.0271175	0.312773	PAU7
YAR023C	0.477622	0.0447442	0.522367	YAR023C
YAR027W	0.854456	0.000300195	0.854756	UIP3
YAR028W	0.896492	8.46211e-05	0.896577	YAR028W
YAR029W	0.789722	0.000192939	0.789915	YAR029W
YAR031W	0.939667	0.0054125	0.94508	PRM9
YAR033W	0.753824	0.00141898	0.755243	MST28
YAR035C-A	0.119946	0.127696	0.247642	YAR035C-A
YAR035W	0.181743	0.0585234	0.240266	YAT1
YAR042W	0.106152	0.000275339	0.106427	SWH1
YAR050W	0.772433	0.000250724	0.772683	FLO1
YAR064W	0.513801	0.0148853	0.528686	YAR064W
YAR066W	0.810423	0.00751381	0.817937	YAR066W
YAR068W	0.814352	0.000634108	0.814986	YAR068W
YAR071W	0.846664	0.000119774	0.846784	PHO11
YAR073W	0.534739	0.000741837	0.53548	IMD1
YAR075W	0.808975	0.000452915	0.809428	YAR075W
YBL002W	0.165792	0.00026969	0.166062	HTB2
YBL003C	0.266171	0.000355169	0.266526	HTA2
YBL004W	0.0421232	0.0855877	0.127711	UTP20
YBL005W-B	0.848154	0.0152033	0.863357	NA
YBL005W	0.226256	0.0014874	0.227743	PDR3
YBL006C	0.437368	0.00021026	0.437579	LDB7
YBL007C	0.143505	0.0551769	0.198682	SLA1
YBL008W	0.289984	0.0657488	0.355732	HIR1
YBL009W	0.000707592	0.0105689	0.0112765	ALK 2.00
YBL010C	0.236628	0.0711517	0.30778	YBL010C
YBL011W	0.403517	0.00216829	0.405686	SCT1
YBL012C	0.106269	0.00365921	0.109928	YBL012C
YBL013W	0.260616	0.000298905	0.260915	FMT1
YBL014C	0.237937	0.00679115	0.244728	RRN6
YBL015W	0.161661	0.0573578	0.219019	ACH1
YBL016W	0.259105	0.0025441	0.261649	FUS3
YBL017C	0.325516	0.021902	0.347418	PEP1
YBL018C	0.310089	0.00128103	0.31137	POP8
YBL019W	0.387775	0.0735348	0.46131	APN2
YBL020W	0.289539	0.0265063	0.316045	RFT1
YBL021C	0.0104465	0.00575406	0.0162005	HAP3
YBL022C	0.355575	0.00231241	0.357887	PIM1
YBL023C	0.280284	0.0473161	0.3276	MCM2
YBL024W	0.0699881	0.0170348	0.0870229	NCL1
YBL025W	0.176874	0.0458164	0.222691	RRN10
YBL026W	0.285802	0.0140069	0.299809	LSM 2.00
YBL027W	0.0629323	0.000511617	0.0634439	RPL19B
YBL028C	0.168074	0.0531117	0.221186	YBL028C
YBL029C-A	0.242818	0.00552389	0.248342	YBL029C-A
YBL029W	0.264467	0.000650508	0.265117	YBL029W
YBL030C	0.410543	0.011145	0.421688	PET9
YBL031W	0.0413383	0.018175	0.0595134	SHE1
YBL032W	0.0942714	0.0399664	0.134238	HEK2
YBL033C	0.283493	0.00181704	0.28531	RIB1
YBL034C	0.238377	0.000377761	0.238755	STU1
YBL035C	0.264677	0.0549261	0.319603	POL12
YBL036C	0.169791	0.0559754	0.225766	YBL036C
YBL037W	0.254962	0.0454883	0.30045	APL3
YBL038W	0.393795	0.0032176	0.397012	MRPL16
YBL039C	0.0657342	0.0241693	0.0899036	URA7
YBL039W-B	0.325342	0.00200928	0.327351	YBL039W-B
YBL040C	0.373002	0.00098718	0.373989	ERD2
YBL041W	0.261648	0.000508946	0.262157	PRE7
YBL042C	0.361074	0.0604069	0.421481	FUI1
YBL043W	0.219171	0.0983489	0.31752	ECM13
YBL045C	0.275483	0.0342235	0.309706	COR1
YBL046W	0.133129	0.000339909	0.133469	PSY4
YBL047C	0.194996	0.0252715	0.220267	EDE1
YBL048W	0.00297987	0.000389699	0.00336957	RRT1
YBL049W	0.0594246	0.00120614	0.0606308	MOH1
YBL051C	0.453807	0.000272098	0.454079	PIN4
YBL052C	0.331853	0.0063679	0.338221	SAS3
YBL053W	0.110347	0.00170405	0.112052	YBL053W
YBL054W	0.0694862	0.0314742	0.10096	TOD6
YBL055C	0.336482	0.0462089	0.382691	YBL055C
YBL056W	0.25412	0.00631377	0.260434	PTC3
YBL057C	0.260496	0.0533139	0.31381	PTH2
YBL058W	0.233528	0.00242316	0.235951	SHP 1.00
YBL059C-A	0.33258	0.0113639	0.343944	CMC2
YBL059W	0.200346	0.000459744	0.200805	YBL059W
YBL060W	0.178012	0.0556084	0.23362	YEL1
YBL061C	0.101122	0.026	0.127122	SKT5
YBL062W	0.179756	0.00252842	0.182284	NA
YBL063W	0.34243	0.000169154	0.342599	KIP1
YBL064C	0.150439	0.000498229	0.150937	PRX1
YBL065W	0.0654554	0.0184755	0.083931	YBL065W
YBL066C	0.305529	0.00891921	0.314448	SEF1
YBL067C	0.402987	0.0074065	0.410394	UBP13
YBL068W	0.224428	0.0154265	0.239855	PRS4
YBL069W	0.0791815	0.000278928	0.0794605	AST1
YBL070C	0.0848842	0.118892	0.203776	YBL070C
YBL071C	0.292302	0.0128128	0.305114	YBL071C
YBL071W-A	0.203145	0.0153616	0.218507	KTI11
YBL072C	0.0696809	0.000339	0.0700199	RPS8A
YBL073W	0.114267	0.0312638	0.145531	YBL073W
YBL074C	0.366125	0.124182	0.490307	AAR2
YBL075C	0.248568	0.000658092	0.249226	SSA3
YBL076C	0.162626	0.000475209	0.163101	ILS1
YBL077W	0.0256351	0.0458216	0.0714567	YBL077W
YBL078C	0.12549	0.0259094	0.1514	ATG8
YBL079W	0.249068	0.0125676	0.261636	NUP170
YBL080C	0.15076	0.000388796	0.151149	PET112
YBL081W	0.322946	0.00894647	0.331893	YBL081W
YBL082C	0.180159	0.00043475	0.180594	ALG3
YBL083C	0.000432538	0.000292781	0.000725319	YBL083C
YBL084C	0.189747	0.0443624	0.234109	CDC27
YBL085W	0.218805	0.0503057	0.269111	BOI1
YBL086C	0.16257	0.0311585	0.193728	YBL086C
YBL087C	0.0665935	0.00792853	0.0745221	RPL23A
YBL088C	0.341882	0.000593663	0.342476	TEL1
YBL089W	0.267595	0.0536509	0.321246	AVT5
YBL090W	0.223251	0.00043052	0.223681	MRP21
YBL091C-A	0.0742786	0.000688968	0.0749675	SCS22
YBL091C	0.219286	0.075818	0.295104	MAP2
YBL092W	0.0859706	0.000747796	0.0867184	RPL32
YBL093C	0.333672	0.0524513	0.386124	ROX3
YBL094C	0.142783	0.00432368	0.147107	YBL094C
YBL095W	0.321396	0.00911451	0.33051	MRX3
YBL096C	0.126895	0.000208414	0.127104	YBL096C
YBL097W	0.228554	0.000432729	0.228987	BRN 1.00
YBL099W	0.311788	0.0284296	0.340217	ATP1
YBL100C	0.21047	0.0462411	0.256712	YBL100C
YBL100W-B	0.925153	0.000826539	0.92598	NA
YBL100W-C	0.148075	0.00639795	0.154473	YBL100W-C
YBL101C	0.144387	0.0103737	0.154761	ECM21
YBL102W	0.104149	0.00579836	0.109948	SFT2
YBL103C	0.0727949	0.00105463	0.0738496	RTG3
YBL104C	0.232387	0.0551285	0.287516	SEA4
YBL105C	0.160348	0.0198596	0.180207	PKC1
YBL106C	0.238459	0.00119227	0.239652	SRO77
YBL107C	0.467052	0.0442265	0.511279	MIX23
YBL113C	0.819454	0.00310394	0.822558	YBL113C
YBR001C	0.310396	0.0147478	0.325144	NTH2
YBR002C	0.18372	0.012135	0.195855	RER2
YBR003W	0.345453	0.000331462	0.345784	COQ1
YBR004C	0.406563	0.00137777	0.407941	GPI18
YBR005W	0.568303	0.000688439	0.568992	RCR1
YBR006W	0.278964	0.000380794	0.279345	UGA2
YBR007C	0.458939	0.0605675	0.519506	DSF2
YBR008C	0.0800834	0.0683161	0.1484	FLR1
YBR009C	0.557833	0.000401798	0.558235	HHF1
YBR010W	0.256081	0.000171753	0.256253	HHT1
YBR011C	0.247999	0.130489	0.378488	IPP1
YBR012C	0.657209	0.000925083	0.658134	YBR012C
YBR012W-B	0.836145	0.000628782	0.836774	NA
YBR013C	0.61723	0.000662663	0.617893	YBR013C
YBR014C	0.360467	0.0107471	0.371214	GRX7
YBR015C	0.424711	0.000659423	0.42537	MNN2
YBR016W	0.273462	0.00363765	0.2771	YBR016W
YBR017C	0.200126	0.0355532	0.235679	KAP104
YBR018C	0.311521	0.000239195	0.31176	GAL7
YBR019C	0.494773	0.000325701	0.495098	GAL10
YBR020W	0.65325	0.000267945	0.653518	GAL1
YBR021W	0.262419	0.00191685	0.264336	FUR4
YBR022W	0.348604	0.065106	0.41371	POA1
YBR023C	0.339178	0.00103202	0.34021	CHS3
YBR024W	0.16592	0.000577367	0.166497	SCO2
YBR025C	0.272072	0.00276648	0.274839	OLA1
YBR026C	0.466638	0.000452273	0.46709	ETR1
YBR027C	0.340647	0.041007	0.381654	YBR027C
YBR028C	0.348308	0.0352508	0.383559	YPK3
YBR029C	0.114893	0.0395338	0.154427	CDS1
YBR030W	0.150228	0.0609421	0.21117	RKM3
YBR031W	0.344716	0.0569166	0.401633	RPL4A
YBR032W	0.246991	0.00027101	0.247262	YBR032W
YBR033W	0.189137	0.0290072	0.218144	EDS1
YBR034C	0.0887291	0.0632342	0.151963	HMT1
YBR035C	0.197713	0.0183249	0.216038	PDX3
YBR036C	0.105541	0.049942	0.155483	CSG2
YBR037C	0.0605683	0.000899047	0.0614674	SCO1
YBR039W	0.31113	0.000576733	0.311707	ATP3
YBR040W	0.599175	0.000376121	0.599551	NA
YBR041W	0.376929	0.00105883	0.377987	FAT1
YBR042C	0.300891	0.0685623	0.369454	CST26
YBR043C	0.354992	0.0730675	0.42806	QDR3
YBR044C	0.189217	0.000253935	0.189471	TCM62
YBR045C	0.349143	0.0255016	0.374645	GIP 1.00
YBR046C	0.0662702	0.0101276	0.0763978	ZTA1
YBR047W	0.35524	0.00163193	0.356872	FMP23
YBR048W	0.122576	0.0082364	0.130813	RPS11B
YBR049C	0.275501	0.055703	0.331204	REB1
YBR050C	0.000424301	0.0351103	0.0355346	REG2
YBR052C	0.162015	0.0381827	0.200197	RFS1
YBR053C	0.30896	0.0023284	0.311289	YBR053C
YBR054W	0.222145	0.0496758	0.271821	YRO2
YBR055C	0.513163	0.0152876	0.528451	PRP6
YBR056W-A	0.149219	0.000813865	0.150033	YBR056W-A
YBR056W	0.21288	0.0192034	0.232083	YBR056W
YBR057C	0.338617	0.0206931	0.35931	MUM2
YBR058C-A	0.329166	0.0107416	0.339908	TSC3
YBR058C	0.407004	0.0754539	0.482458	UBP14
YBR059C	0.168965	0.0489312	0.217897	AKL1
YBR060C	0.381037	0.0345612	0.415599	ORC2
YBR061C	0.0746097	0.0897685	0.164378	TRM7
YBR062C	0.242059	0.0416178	0.283676	YBR062C
YBR063C	0.417863	0.0400862	0.457949	YBR063C
YBR065C	0.361309	0.0659356	0.427245	ECM2
YBR066C	0.274114	0.00547566	0.279589	NRG2
YBR067C	0.286522	0.0451514	0.331674	TIP1
YBR068C	0.363989	0.0231463	0.387135	BAP2
YBR069C	0.74918	0.00375848	0.752939	TAT1
YBR070C	0.164603	0.0798397	0.244442	ALG14
YBR071W	0.273164	0.00426111	0.277425	YBR071W
YBR072W	0.474207	0.000302004	0.474509	HSP26
YBR073W	0.344907	0.0314807	0.376388	RDH54
YBR074W	0.296968	0.0487283	0.345697	PFF1
YBR076C-A	0.452607	0.0141012	0.466708	YBR076C-A
YBR076W	0.314877	0.00583506	0.320712	ECM8
YBR077C	0.468095	0.00926263	0.477357	SLM4
YBR078W	0.285798	0.000272049	0.28607	ECM33
YBR079C	0.14298	0.031706	0.174686	RPG1
YBR080C	0.182009	0.0271238	0.209133	SEC18
YBR081C	0.285654	0.000804235	0.286458	SPT7
YBR082C	0.518033	0.0179304	0.535963	UBC4
YBR083W	0.364604	0.0627171	0.427321	TEC1
YBR084C-A	0.09616	0.000679618	0.0968396	RPL19A
YBR084W	0.176899	0.000349702	0.177249	MIS1
YBR085C-A	0.289135	0.00284409	0.291979	YBR085C-A
YBR085W	0.387938	0.0462302	0.434168	AAC3
YBR086C	0.301998	0.023559	0.325557	IST2
YBR088C	0.32712	0.0518775	0.378998	POL30
YBR089C-A	0.21237	0.000966068	0.213336	NHP6B
YBR090C	0.167929	0.000613507	0.168543	NA
YBR091C	0.244669	0.00967548	0.254345	TIM12
YBR092C	0.61923	0.000554526	0.619784	PHO3
YBR093C	0.565282	0.0021603	0.567442	PHO5
YBR094W	0.605061	0.00219815	0.607259	PBY1
YBR095C	0.12364	0.0210688	0.144709	RXT2
YBR096W	0.353668	0.0373235	0.390992	YBR096W
YBR097W	0.369543	0.00744791	0.376991	VPS15
YBR098W	0.200766	0.0668144	0.26758	MMS4
YBR101C	0.344331	0.000587929	0.344919	FES1
YBR102C	0.195143	0.00194644	0.197089	EXO84
YBR103C-A	0.615866	0.0175137	0.63338	YBR103C-A
YBR103W	0.269825	0.000508724	0.270334	SIF2
YBR104W	0.409115	0.000276501	0.409392	YMC2
YBR105C	0.0954524	0.012488	0.10794	VID24
YBR106W	0.11734	0.0214843	0.138824	PHO88
YBR107C	0.315469	0.000888605	0.316358	IML3
YBR108W	0.0120881	0.0982057	0.110294	AIM3
YBR109C	0.329232	0.00668106	0.335913	CMD1
YBR109W-A	0.363767	0.000273426	0.364041	YBR109W-A
YBR110W	0.600577	0.000538204	0.601115	ALG1
YBR111C	0.278349	0.000630229	0.278979	YSA1
YBR111W-A	0.415397	0.0248357	0.440232	SUS1
YBR112C	0.268177	0.000311587	0.268489	CYC8
YBR113W	0.00408412	0.0132128	0.0172969	YBR113W
YBR114W	0.210749	0.000412021	0.211161	RAD16
YBR115C	0.451995	0.000590316	0.452585	LYS2
YBR116C	0.293241	0.000682802	0.293924	YBR116C
YBR117C	0.328222	0.00934856	0.337571	TKL2
YBR118W	0.893997	0.00332272	0.89732	TEF2
YBR119W	0.271034	0.0032102	0.274244	MUD1
YBR120C	0.336997	0.0107268	0.347723	CBP6
YBR121C	0.146322	0.000670972	0.146993	GRS1
YBR122C	0.187057	0.00104641	0.188103	MRPL36
YBR123C	0.217313	0.0123684	0.229681	TFC1
YBR125C	0.307693	0.0562257	0.363918	PTC4
YBR126C	0.225834	0.0287792	0.254614	TPS1
YBR126W-A	0.0867297	0.00657168	0.0933013	MEO1
YBR126W-B	0.0800645	0.0683193	0.148384	YBR126W-B
YBR127C	0.255021	0.00019805	0.255219	VMA2
YBR128C	0.119514	0.0124869	0.132001	ATG14
YBR129C	0.317984	0.000674826	0.318659	OPY1
YBR130C	0.00884346	0.000276156	0.00911962	SHE3
YBR131W	0.343248	0.0130581	0.356306	CCZ1
YBR132C	0.189112	0.0484585	0.237571	AGP2
YBR133C	0.225484	0.0186716	0.244156	HSL7
YBR135W	0.347497	0.0381193	0.385616	CKS1
YBR136W	0.223218	0.00988282	0.233101	MEC1
YBR138C	0.114379	0.0024103	0.116789	YBR138C
YBR139W	0.0540093	0.0326901	0.0866994	YBR139W
YBR140C	0.143504	0.0547604	0.198265	IRA1
YBR141C	0.0971176	0.0320762	0.129194	BMT2
YBR142W	0.137855	0.03189	0.169745	MAK5
YBR143C	0.169768	0.00824129	0.17801	SUP45
YBR144C	0.137896	0.00221679	0.140113	YBR144C
YBR145W	0.278449	0.0265043	0.304953	ADH5
YBR146W	0.30782	0.00487805	0.312698	MRPS9
YBR147W	0.00155415	0.0290223	0.0305764	RTC2
YBR148W	0.294576	0.000455644	0.295032	YSW1
YBR149W	0.34389	0.001077	0.344967	ARA 1.00
YBR150C	0.243173	0.0273518	0.270525	TBS1
YBR151W	0.165712	0.000277987	0.16599	APD1
YBR152W	0.124123	0.00175515	0.125879	SPP381
YBR153W	0.090174	0.0664757	0.15665	RIB7
YBR154C	0.118713	0.0318735	0.150587	RPB5
YBR155W	0.163147	0.0288719	0.192019	CNS1
YBR156C	0.162792	0.000469036	0.163262	SLI15
YBR157C	0.467134	0.000384139	0.467518	ICS2
YBR158W	0.287416	0.0558881	0.343304	AMN1
YBR159W	0.228516	0.0018199	0.230336	IFA38
YBR160W	0.337232	0.00924614	0.346478	CDC28
YBR161W	0.258455	0.000466074	0.258921	CSH1
YBR162C	0.157408	0.000356443	0.157765	TOS1
YBR162W-A	0.107741	0.000393409	0.108135	YSY6
YBR163W	0.453091	0.0818781	0.534969	EXO5
YBR164C	0.199022	0.000960658	0.199982	ARL 1.00
YBR165W	0.0907951	0.00131217	0.0921073	UBS1
YBR166C	0.138708	0.00251024	0.141218	TYR1
YBR167C	0.10881	0.0683984	0.177209	POP7
YBR168W	0.483984	0.0320845	0.516069	PEX32
YBR169C	0.363916	0.00766428	0.37158	SSE2
YBR170C	0.310715	0.00997385	0.320689	NPL4
YBR171W	0.248665	0.0504056	0.299071	SEC66
YBR172C	0.154089	0.0419821	0.196071	SMY2
YBR173C	0.308335	0.0458507	0.354186	UMP1
YBR175W	0.174287	0.000475325	0.174762	SWD3
YBR176W	0.354977	0.0285832	0.38356	ECM31
YBR177C	0.448054	0.0010146	0.449069	EHT1
YBR178W	0.0299261	0.015353	0.0452791	YBR178W
YBR179C	0.408488	0.00561082	0.414099	FZO1
YBR180W	0.614762	0.0117049	0.626466	DTR1
YBR181C	0.10951	0.000552551	0.110063	RPS6B
YBR182C-A	0.184865	0.028399	0.213264	YBR182C-A
YBR182C	0.337205	0.000735826	0.337941	SMP1
YBR183W	0.29841	0.0296603	0.328071	YPC1
YBR184W	0.176397	0.010143	0.18654	YBR184W
YBR185C	0.309234	0.018877	0.328111	MBA1
YBR186W	0.302376	0.0360993	0.338475	PCH2
YBR188C	0.0800463	0.0350819	0.115128	NTC20
YBR189W	0.0916906	0.0107238	0.102414	RPS9B
YBR191W-A	0.122093	0.000894881	0.122988	YBR191W-A
YBR191W	0.10171	0.00932909	0.111039	RPL21A
YBR192W	0.172893	0.0712395	0.244133	RIM2
YBR193C	0.243766	0.0686279	0.312394	MED8
YBR194W	0.42285	0.00123722	0.424088	AIM4
YBR195C	0.317295	0.0448097	0.362105	MSI1
YBR196C-A	0.473632	0.00056216	0.474194	YBR196C-A
YBR196C-B	0.166085	0.000566002	0.166651	YBR196C-B
YBR196C	0.310688	0.0124937	0.323181	PGI1
YBR197C	0.63589	0.0177442	0.653635	YBR197C
YBR198C	0.218765	0.0804447	0.29921	TAF5
YBR199W	0.648312	0.00181737	0.650129	KTR4
YBR200W-A	0.185787	0.102367	0.288154	YBR200W-A
YBR200W	0.255759	0.0814619	0.33722	BEM1
YBR201C-A	0.261646	0.0739031	0.335549	YBR201C-A
YBR201W	0.262631	0.000402482	0.263033	DER1
YBR202W	0.150672	0.10352	0.254192	MCM7
YBR203W	0.320284	0.0177076	0.337991	COS111
YBR204C	0.235402	0.0762496	0.311652	LDH1
YBR205W	0.26348	0.00318177	0.266662	KTR3
YBR206W	0.174208	0.00224878	0.176457	YBR206W
YBR207W	0.293613	0.018887	0.3125	FTH1
YBR208C	0.231762	0.0186739	0.250436	DUR1,2
YBR209W	0.0995987	0.0745377	0.174136	YBR209W
YBR210W	0.52259	0.00122618	0.523816	ERV15
YBR211C	0.29097	0.00604797	0.297018	AME1
YBR212W	0.304654	0.00868727	0.313341	NGR1
YBR213W	0.343335	0.000314415	0.343649	MET8
YBR214W	0.151573	0.0151039	0.166677	SDS24
YBR215W	0.36206	0.00110808	0.363168	HPC2
YBR216C	0.0674896	0.000423027	0.0679126	YBP1
YBR217W	0.278375	0.12279	0.401165	ATG12
YBR218C	0.199604	0.00173071	0.201334	PYC2
YBR220C	0.334306	0.000508249	0.334814	YBR220C
YBR221C	0.270488	0.000780042	0.271268	PDB1
YBR221W-A	0.0686873	0.000265107	0.0689524	YBR221W-A
YBR222C	0.0454375	0.000278799	0.0457163	PCS60
YBR223C	0.074907	0.00865594	0.0835629	TDP1
YBR224W	0.0972225	0.0687991	0.166022	NA
YBR225W	0.151329	0.00912141	0.16045	YBR225W
YBR226C	0.123966	0.0283412	0.152308	YBR226C
YBR227C	0.092208	0.0309563	0.123164	MCX1
YBR228W	0.181375	0.0894553	0.270831	SLX1
YBR229C	0.402101	0.0412525	0.443353	ROT2
YBR230C	0.191454	0.0547855	0.24624	OM14
YBR230W-A	0.309341	0.0367139	0.346055	YBR230W-A
YBR231C	0.425329	0.0340401	0.459369	SWC5
YBR232C	0.00219818	0.0337675	0.0359657	NA
YBR233W	0.245558	0.0299171	0.275475	PBP2
YBR234C	0.308029	0.00149568	0.309525	ARC40
YBR235W	0.219976	0.000726728	0.220703	VHC1
YBR236C	0.327117	0.00244792	0.329565	ABD1
YBR237W	0.152937	0.022172	0.175109	PRP5
YBR238C	0.107766	0.0107347	0.118501	YBR238C
YBR239C	0.230964	0.131765	0.362729	ERT1
YBR240C	0.362595	0.0133288	0.375924	THI2
YBR241C	0.139814	0.000475779	0.14029	YBR241C
YBR242W	0.391081	0.00158838	0.392669	YBR242W
YBR243C	0.21555	0.0363062	0.251857	ALG7
YBR244W	0.290678	0.00314555	0.293824	GPX2
YBR245C	0.217101	0.0290687	0.24617	ISW1
YBR246W	0.577837	0.0302438	0.608081	RRT2
YBR247C	0.0710381	0.0525541	0.123592	ENP1
YBR248C	0.353729	0.000906755	0.354636	HIS7
YBR249C	0.477922	0.0154065	0.493328	ARO4
YBR250W	0.354506	0.000766819	0.355273	SPO23
YBR251W	0.34403	0.00120841	0.345239	MRPS5
YBR252W	0.128782	0.0585708	0.187353	DUT1
YBR253W	0.212141	0.0676712	0.279812	SRB6
YBR254C	0.163011	0.000608237	0.163619	TRS20
YBR255C-A	0.347514	0.0102949	0.357809	RCF3
YBR255W	0.179509	0.000298612	0.179808	MTC4
YBR256C	0.103508	0.0260313	0.129539	RIB5
YBR257W	0.0778173	0.000261099	0.0780784	POP4
YBR258C	0.0879308	0.0258546	0.113785	SHG1
YBR259W	0.406333	0.0303123	0.436645	YBR259W
YBR260C	0.0883595	0.0856709	0.17403	RGD1
YBR261C	0.187667	0.000465813	0.188132	TAE1
YBR262C	0.161215	0.000590497	0.161805	MIC12
YBR263W	0.38738	0.00129011	0.38867	SHM1
YBR264C	0.258858	0.0197224	0.27858	YPT10
YBR265W	0.371036	0.0621833	0.433219	TSC10
YBR267W	0.021509	0.04265	0.064159	REI1
YBR268W	0.337263	0.000205217	0.337468	MRPL37
YBR269C	0.14706	0.0369266	0.183986	SDH8
YBR270C	0.250118	0.0302679	0.280386	BIT2
YBR271W	0.117894	0.0298563	0.14775	EFM2
YBR272C	0.276817	0.0684891	0.345306	HSM3
YBR273C	0.238549	0.0101131	0.248662	UBX7
YBR274W	0.319239	0.130655	0.449895	CHK1
YBR275C	0.358146	0.00228647	0.360432	RIF1
YBR276C	0.491214	0.0240125	0.515227	PPS1
YBR278W	0.396685	0.0100835	0.406769	DPB3
YBR279W	0.184396	0.000354448	0.184751	PAF1
YBR280C	0.152345	0.0465431	0.198888	SAF1
YBR281C	0.277319	0.000539537	0.277858	DUG2
YBR282W	0.160582	0.0073032	0.167885	MRPL27
YBR283C	0.394767	0.000428904	0.395196	SSH1
YBR285W	0.135564	0.000373768	0.135938	YBR285W
YBR286W	0.288222	0.0493539	0.337575	APE3
YBR287W	0.150741	0.00107143	0.151813	YBR287W
YBR288C	0.10947	0.0313548	0.140824	APM3
YBR289W	0.1157	0.0169419	0.132642	SNF5
YBR290W	0.258232	0.0316737	0.289906	BSD 2.00
YBR291C	0.348551	0.0215117	0.370062	CTP1
YBR292C	0.291825	0.0714714	0.363297	YBR292C
YBR293W	0.406447	0.000652416	0.4071	VBA2
YBR294W	0.708047	0.0248157	0.732862	SUL1
YBR295W	0.600127	0.0267857	0.626913	PCA1
YBR296C	0.159943	0.0738744	0.233817	NA
YBR297W	0.370731	0.0252409	0.395972	MAL33
YBR298C	0.302024	0.0355287	0.337552	MAL31
YBR299W	0.620494	0.0128735	0.633368	MAL32
YBR301W	0.344614	0.000830944	0.345445	PAU24
YCL001W-A	0.325103	0.00562978	0.330732	YCL001W-A
YCL001W-B	0.577046	0.00713939	0.584186	YCL001W-B
YCL001W	0.217489	0.0123614	0.22985	RER1
YCL002C	0.276565	0.0184113	0.294976	YCL002C
YCL004W	0.407765	0.000573287	0.408338	PGS1
YCL005W-A	0.0550668	0.000462874	0.0555296	VMA9
YCL005W	0.376746	0.00795506	0.384701	LDB16
YCL007C	0.00616607	0.000854277	0.00702034	NA
YCL008C	0.599848	0.0597214	0.659569	STP22
YCL009C	0.616474	0.0014727	0.617946	ILV6
YCL010C	0.0336664	0.136524	0.17019	SGF29
YCL011C	0.0617854	0.0721982	0.133984	GBP2
YCL012C	0.485717	0.00413506	0.489852	YCL012C
YCL014W	0.193555	0.0429271	0.236482	BUD3
YCL016C	0.138206	0.000343399	0.138549	DCC1
YCL017C	0.295904	0.000831345	0.296735	NFS1
YCL018W	0.388227	0.00484515	0.393072	LEU2
YCL019W	0.897169	0.00428048	0.901449	NA
YCL021W-A	0.798874	0.0135963	0.81247	YCL021W-A
YCL024W	0.285417	0.0311555	0.316572	KCC4
YCL025C	0.430217	0.00926116	0.439478	AGP1
YCL026C-A	0.518395	0.0214686	0.539864	FRM2
YCL026C-B	0.658622	0.00864431	0.667266	HBN1
YCL027W	0.313412	0.0491181	0.36253	FUS1
YCL028W	0.185227	0.000230983	0.185458	RNQ1
YCL029C	0.150831	0.0479355	0.198766	BIK1
YCL030C	0.246502	0.0389912	0.285493	HIS4
YCL031C	0.18428	0.0315912	0.215871	RRP7
YCL032W	0.257273	0.0194573	0.27673	STE50
YCL033C	0.225337	0.00324637	0.228583	MXR2
YCL034W	0.298749	0.0741296	0.372879	LSB5
YCL035C	0.420774	0.0202783	0.441052	GRX1
YCL036W	0.221481	0.000425972	0.221907	GFD2
YCL037C	0.262295	0.000408235	0.262703	SRO9
YCL039W	0.183923	0.0258696	0.209792	GID7
YCL040W	0.219152	0.013794	0.232946	GLK1
YCL041C	0.25919	0.0935874	0.352777	YCL041C
YCL042W	0.225988	0.000905152	0.226893	YCL042W
YCL043C	0.392555	0.000399172	0.392955	PDI1
YCL044C	0.430719	0.00507614	0.435795	MGR1
YCL045C	0.22521	0.0818095	0.307019	EMC1
YCL046W	0.412855	0.000254631	0.41311	YCL046W
YCL047C	0.318627	0.000506102	0.319133	POF1
YCL048W-A	0.243813	0.000421916	0.244235	YCL048W-A
YCL048W	0.346487	0.00911768	0.355604	SPS22
YCL049C	0.779569	0.00163417	0.781203	YCL049C
YCL050C	0.48641	0.0256734	0.512084	APA1
YCL051W	0.179054	0.00233769	0.181391	LRE1
YCL052C	0.170488	0.00157067	0.172059	PBN1
YCL054W	0.00967748	0.0686194	0.0782969	SPB1
YCL055W	0.263109	0.0466844	0.309794	KAR4
YCL056C	0.345352	0.00439706	0.349749	PEX34
YCL057C-A	0.381592	0.00650746	0.388099	MIC10
YCL057W	0.319211	0.000478776	0.31969	PRD1
YCL058C	0.122551	0.000831471	0.123383	FYV5
YCL059C	0.131455	0.0318829	0.163338	KRR1
YCL061C	0.25668	0.0145551	0.271235	MRC1
YCL063W	0.0907725	0.00025683	0.0910293	VAC17
YCL064C	0.305701	0.0246437	0.330345	CHA1
YCL069W	0.544168	0.0176853	0.561854	VBA3
YCL073C	0.46918	0.0255926	0.494773	NA
YCL074W	0.818572	0.0108651	0.829438	NA
YCL075W	0.751843	0.0173883	0.769232	NA
YCR001W	0.342743	0.00165095	0.344393	YCR001W
YCR002C	0.0735378	0.000247623	0.0737854	CDC10
YCR003W	0.0187584	0.0381754	0.0569338	MRPL32
YCR004C	0.245209	0.00118711	0.246397	YCP4
YCR005C	0.129103	0.0569109	0.186013	CIT2
YCR006C	0.321525	0.0536693	0.375195	YCR006C
YCR007C	0.438703	0.000410667	0.439114	YCR007C
YCR008W	0.228705	0.0859475	0.314653	SAT4
YCR009C	0.252362	0.0011956	0.253558	RVS161
YCR010C	0.104804	0.0486261	0.15343	ADY2
YCR011C	0.206183	0.0353139	0.241497	ADP 1
YCR012W	0.13465	0.00142708	0.136077	PGK 1.00
YCR013C	0.126423	0.0248301	0.151253	YCR013C
YCR014C	0.431981	0.000400605	0.432382	POL4
YCR015C	0.207168	0.0486806	0.255848	CTO1
YCR016W	0.167413	0.0216794	0.189093	YCR016W
YCR017C	0.239498	0.000575435	0.240073	CWH43
YCR018C-A	0.554752	0.00579492	0.560547	YCR018C-A
YCR018C	0.55112	0.041478	0.592598	SRD 1.00
YCR019W	0.310849	0.000328461	0.311177	MAK32
YCR020C-A	0.460003	0.0143032	0.474307	MAK31
YCR020W-B	0.438614	0.0272873	0.465902	HTL1
YCR021C	0.0960287	0.0303096	0.126338	HSP30
YCR022C	0.0280442	0.000346804	0.028391	YCR022C
YCR023C	0.22084	0.0458193	0.266659	YCR023C
YCR024C-A	0.370748	0.0221484	0.392896	PMP1
YCR024C-B	0.315345	0.000728608	0.316073	YCR024C-B
YCR024C	0.186798	0.037882	0.22468	SLM5
YCR025C	0.111342	0.0327676	0.14411	YCR025C
YCR026C	0.131875	0.000702242	0.132577	NPP1
YCR027C	0.148244	0.0128724	0.161116	RHB1
YCR028C-A	0.164973	0.001856	0.166829	RIM1
YCR028C	0.274014	0.000324113	0.274338	FEN2
YCR030C	0.167005	0.0193123	0.186318	SYP 1
YCR031C	0.177634	0.0471219	0.224756	RPS14A
YCR032W	0.333845	0.0265866	0.360432	BPH1
YCR033W	0.190016	0.0444425	0.234459	SNT1
YCR034W	0.0766257	0.0269098	0.103536	ELO2
YCR035C	0.139732	0.0201809	0.159912	RRP43
YCR036W	0.145115	0.00840122	0.153516	RBK1
YCR037C	0.223584	0.00025691	0.223841	PHO87
YCR038C	0.422123	0.000325105	0.422448	BUD5
YCR042C	0.271143	0.0371376	0.308281	TAF2
YCR043C	0.212893	0.0359838	0.248877	YCR043C
YCR044C	0.268126	0.00121833	0.269344	PER1
YCR045C	0.254685	0.0735805	0.328265	RRT12
YCR046C	0.223952	0.000288005	0.22424	IMG1
YCR047C	0.15531	0.0252093	0.18052	BUD23
YCR048W	0.29601	0.014942	0.310952	ARE1
YCR050C	0.329932	0.02043	0.350362	YCR050C
YCR051W	0.145454	0.00028734	0.145741	YCR051W
YCR052W	0.279815	0.0506039	0.330419	RSC6
YCR053W	0.267125	0.00025339	0.267378	THR4
YCR054C	0.308553	0.0518482	0.360402	CTR86
YCR057C	0.0561073	0.0389854	0.0950928	PWP2
YCR059C	0.277378	0.00026847	0.277647	YIH1
YCR060W	0.428414	0.000300871	0.428715	TAH1
YCR061W	0.316005	0.0143685	0.330373	YCR061W
YCR063W	0.153306	0.0761893	0.229495	BUD31
YCR064C	0.241667	0.000347251	0.242015	YCR064C
YCR065W	0.431882	0.0312906	0.463173	HCM1
YCR066W	0.196216	0.000450158	0.196666	RAD18
YCR067C	0.294806	0.000843061	0.295649	SED4
YCR068W	0.0607736	0.000521348	0.061295	ATG15
YCR069W	0.267082	0.00151463	0.268597	CPR4
YCR071C	0.230591	0.00123288	0.231824	IMG2
YCR072C	0.04539	0.0356962	0.0810862	RSA4
YCR073C	0.502467	0.000128607	0.502595	SSK22
YCR073W-A	0.276529	0.030488	0.307017	SOL2
YCR075C	0.0797823	0.00450268	0.0842849	ERS1
YCR075W-A	0.224923	0.00195624	0.226879	EGO2
YCR077C	0.353234	0.00183817	0.355073	PAT1
YCR079W	0.199965	0.00525839	0.205224	PTC6
YCR081W	0.244527	0.0163343	0.260861	SRB8
YCR082W	0.432458	0.00021243	0.43267	AHC2
YCR083W	0.274589	0.000483591	0.275073	TRX3
YCR084C	0.299741	0.00348392	0.303225	TUP1
YCR085W	0.0970494	0.000319904	0.0973693	YCR085W
YCR086W	0.0974721	0.0117585	0.109231	CSM1
YCR088W	0.267157	0.00175198	0.268909	ABP1
YCR089W	0.178175	0.0297751	0.20795	FIG2
YCR090C	0.374219	0.000582494	0.374802	YCR090C
YCR091W	0.1335	0.0273953	0.160895	KIN82
YCR092C	0.324196	0.0522859	0.376482	MSH3
YCR093W	0.31855	0.00459493	0.323145	CDC39
YCR094W	0.172679	0.0211361	0.193815	CDC50
YCR095C	0.247545	0.00304912	0.250594	OCA4
YCR095W-A	0.184194	0.000934783	0.185129	YCR095W-A
YCR097W	0.277506	0.0186343	0.29614	HMRA1
YCR098C	0.583614	0.00141354	0.585028	GIT1
YCR099C	0.476603	0.00026342	0.476867	YCR099C
YCR100C	0.502371	0.000996053	0.503367	YCR100C
YCR101C	0.402692	0.000287343	0.40298	YCR101C
YCR102C	0.712994	0.0237995	0.736794	YCR102C
YCR102W-A	0.617332	0.0382937	0.655625	YCR102W-A
YCR104W	0.499043	0.00132121	0.500364	PAU3
YCR105W	0.753019	0.00552519	0.758544	ADH7
YCR106W	0.867842	0.000454019	0.868296	RDS1
YCR107W	0.858461	0.00142523	0.859887	AAD3
YDL001W	0.462091	0.0538098	0.515901	RMD1
YDL002C	0.22365	0.00448039	0.22813	NHP10
YDL003W	0.23075	0.0269055	0.257655	MCD1
YDL004W	0.248066	0.0143114	0.262378	ATP16
YDL005C	0.0553364	0.0391823	0.0945187	MED2
YDL006W	0.113394	0.0632961	0.17669	PTC1
YDL007W	0.417862	0.0273017	0.445164	RPT2
YDL008W	0.296096	0.0942161	0.390313	APC11
YDL009C	0.506252	0.0242332	0.530485	YDL009C
YDL010W	0.609702	0.00129705	0.610999	GRX6
YDL012C	0.217699	0.000337634	0.218037	YDL012C
YDL013W	0.11092	0.00326809	0.114188	SLX5
YDL014W	0.134942	0.00415114	0.139093	NOP1
YDL015C	0.52811	0.0147227	0.542832	TSC13
YDL016C	0.201416	0.00109024	0.202506	YDL016C
YDL017W	0.287924	0.000719312	0.288643	CDC7
YDL018C	0.258081	0.0269002	0.284982	ERP3
YDL019C	0.250314	0.0366114	0.286925	OSH2
YDL020C	0.304381	0.00153648	0.305917	RPN4
YDL021W	0.330495	0.00151556	0.332011	GPM2
YDL022W	0.190161	0.0610275	0.251189	GPD1
YDL024C	0.719359	0.0110517	0.730411	DIA3
YDL027C	0.265915	0.0277552	0.29367	MRX9
YDL028C	0.252719	0.00349156	0.25621	MPS1
YDL029W	0.213913	0.0191324	0.233045	ARP 2.00
YDL030W	0.217204	0.00620944	0.223414	PRP9
YDL031W	0.00936841	0.0547894	0.0641578	DBP10
YDL033C	0.384992	0.000736258	0.385728	SLM3
YDL034W	0.146149	0.0249998	0.171148	YDL034W
YDL035C	0.263919	0.055724	0.319643	GPR1
YDL036C	0.275455	0.000665258	0.27612	PUS9
YDL037C	0.461768	0.00170258	0.463471	BSC1
YDL039C	0.378216	0.0136026	0.391819	PRM7
YDL040C	0.14938	0.000748121	0.150128	NAT1
YDL042C	0.411709	0.0102049	0.421914	SIR2
YDL043C	0.30364	0.00932583	0.312966	PRP11
YDL044C	0.203433	0.00229403	0.205727	MTF2
YDL045C	0.259502	0.0182578	0.27776	FAD1
YDL045W-A	0.313643	0.00106732	0.314711	MRP10
YDL046W	0.248742	0.00116373	0.249906	NPC2
YDL047W	0.397885	0.00832969	0.406215	SIT 4.00
YDL048C	0.228419	0.0396638	0.268083	STP4
YDL049C	0.480027	0.0314052	0.511432	KNH1
YDL050C	0.265203	0.000531116	0.265734	YDL050C
YDL051W	0.508126	0.000413957	0.50854	LHP1
YDL052C	0.302224	0.0173663	0.31959	SLC1
YDL053C	0.328029	0.120403	0.448431	PBP4
YDL054C	0.118165	0.00608082	0.124246	MCH1
YDL055C	0.412428	0.000288838	0.412717	PSA1
YDL056W	0.161208	0.00168972	0.162898	MBP1
YDL057W	0.38001	0.0107099	0.390719	YDL057W
YDL058W	0.192441	0.000955573	0.193396	USO1
YDL059C	0.304071	0.0440227	0.348094	RAD59
YDL060W	0.0596909	0.0491051	0.108796	TSR1
YDL061C	0.118353	0.000347441	0.1187	RPS29B
YDL063C	0.0413079	0.0567952	0.0981031	SYO1
YDL064W	0.430744	0.00783891	0.438583	UBC9
YDL065C	0.340657	0.0171525	0.357809	PEX19
YDL066W	0.183516	0.0281152	0.211631	IDP1
YDL067C	0.123747	0.0150504	0.138797	COX9
YDL068W	0.00180305	0.121059	0.122862	NA
YDL069C	0.249062	0.0540797	0.303142	CBS1
YDL070W	0.521585	0.0758545	0.59744	BDF2
YDL071C	0.158721	0.000427305	0.159148	YDL071C
YDL072C	0.179409	0.000549584	0.179959	YET3
YDL073W	0.237228	0.0162711	0.253499	AHK1
YDL074C	0.148994	0.00794847	0.156943	BRE 1.00
YDL075W	0.0483397	0.000288395	0.0486281	RPL31A
YDL076C	0.0543242	0.000294699	0.0546189	RXT3
YDL077C	0.350087	0.00185152	0.351938	VAM6
YDL078C	0.30317	0.00834505	0.311515	MDH3
YDL079C	0.0277179	0.0331769	0.0608949	MRK1
YDL081C	0.080558	0.000382939	0.080941	RPP1A
YDL082W	0.0965702	0.00230689	0.0988771	RPL13A
YDL083C	0.188698	0.00126807	0.189966	RPS16B
YDL084W	0.0925772	0.000250932	0.0928282	SUB2
YDL085C-A	0.273626	0.000334156	0.27396	YDL085C-A
YDL085W	0.071256	0.0249024	0.0961584	NDE2
YDL086W	0.196358	0.00684956	0.203208	YDL086W
YDL087C	0.053068	0.0511528	0.104221	LUC 7.00
YDL088C	0.234205	0.00398626	0.238191	ASM4
YDL089W	0.447782	0.00863991	0.456422	NUR1
YDL090C	0.235891	0.0682074	0.304099	RAM1
YDL091C	0.182385	0.00683554	0.18922	UBX3
YDL092W	0.263107	0.0261125	0.289219	SRP14
YDL093W	0.254567	0.0372884	0.291856	PMT5
YDL094C	0.262559	0.0852456	0.347805	YDL094C
YDL095W	0.173509	0.0181888	0.191697	PMT1
YDL097C	0.30568	0.0322189	0.337899	RPN6
YDL098C	0.375493	0.0705328	0.446026	SNU23
YDL099W	0.22081	0.0798497	0.30066	BUG1
YDL100C	0.165635	0.0392319	0.204866	GET3
YDL101C	0.202229	0.00029454	0.202524	DUN1
YDL102W	0.276325	0.00278618	0.279111	POL3
YDL103C	0.175647	0.107465	0.283112	QRI1
YDL104C	0.248175	0.000701774	0.248876	QRI7
YDL105W	0.39342	0.0511473	0.444567	NSE4
YDL106C	0.237451	0.00778677	0.245238	PHO2
YDL107W	0.253516	0.0741475	0.327664	MSS2
YDL108W	0.105814	0.0363387	0.142153	KIN28
YDL109C	0.230132	0.0329026	0.263035	YDL109C
YDL110C	0.229339	0.0603059	0.289645	TMA17
YDL111C	0.0898842	0.065579	0.155463	RRP42
YDL112W	0.0386343	0.00374619	0.0423804	TRM3
YDL113C	0.0969101	0.0474263	0.144336	ATG20
YDL114W	0.197109	0.0327017	0.229811	YDL114W
YDL115C	0.224506	0.0177322	0.242238	IWR1
YDL116W	0.166066	0.000439344	0.166506	NUP84
YDL117W	0.156224	0.0550564	0.21128	CYK3
YDL118W	0.0776993	0.000794866	0.0784941	NA
YDL119C	0.359051	0.000491665	0.359542	HEM25
YDL120W	0.125829	0.00746787	0.133297	YFH1
YDL121C	0.297382	0.000276103	0.297658	YDL121C
YDL122W	0.172456	0.0584684	0.230925	UBP1
YDL123W	0.100924	0.000400227	0.101325	SNA4
YDL124W	0.652467	0.0136572	0.666124	YDL124W
YDL125C	0.482899	0.000340858	0.48324	HNT1
YDL126C	0.201811	0.0252458	0.227057	CDC48
YDL127W	0.467442	0.00508277	0.472525	PCL2
YDL128W	0.311316	0.0278908	0.339207	VCX1
YDL129W	0.230944	0.000681909	0.231626	YDL129W
YDL130W-A	0.148895	0.00819355	0.157089	STF1
YDL131W	0.438221	0.0152124	0.453433	LYS21
YDL132W	0.306091	0.00206633	0.308157	CDC53
YDL133C-A	0.125888	0.01771	0.143598	RPL41B
YDL133W	0.211483	0.0202519	0.231735	SRF1
YDL134C	0.234076	0.0507676	0.284844	PPH21
YDL135C	0.209332	0.00171363	0.211046	RDI1
YDL136W	0.13035	0.000297584	0.130648	RPL35B
YDL137W	0.286783	0.000539007	0.287322	ARF2
YDL138W	0.299049	0.000400341	0.29945	RGT2
YDL139C	0.379605	0.000636641	0.380242	SCM3
YDL140C	0.296025	0.0161603	0.312185	RPO21
YDL141W	0.346464	0.00231987	0.348784	BPL1
YDL142C	0.221551	0.039008	0.260559	CRD1
YDL143W	0.150819	0.0102632	0.161082	CCT4
YDL144C	0.356096	0.0027533	0.358849	YDL144C
YDL145C	0.332783	0.00198273	0.334766	COP 1
YDL146W	0.092602	0.00105299	0.093655	LDB17
YDL147W	0.425881	0.00288068	0.428762	RPN5
YDL148C	0.0754147	0.0451712	0.120586	NOP14
YDL149W	0.147621	0.0222493	0.169871	ATG9
YDL150W	0.00869843	0.0235899	0.0322883	RPC53
YDL151C	0.0234544	0.000261136	0.0237155	NA
YDL153C	0.153695	0.00321906	0.156914	SAS10
YDL154W	0.343204	0.0411042	0.384308	MSH5
YDL155W	0.418614	0.000533987	0.419148	CLB3
YDL156W	0.180079	0.0543768	0.234456	CMR1
YDL157C	0.20631	0.000965971	0.207276	YDL157C
YDL158C	0.370187	0.000293411	0.37048	YDL158C
YDL159W	0.347075	0.00380431	0.350879	STE7
YDL160C-A	0.382671	0.0242926	0.406964	MHF2
YDL160C	0.279246	0.0207763	0.300022	DHH1
YDL161W	0.365595	0.00872295	0.374318	ENT1
YDL162C	0.145077	0.0165136	0.161591	NA
YDL164C	0.254377	0.0660275	0.320405	CDC9
YDL165W	0.368109	0.00784522	0.375954	CDC36
YDL166C	0.323214	0.00193567	0.32515	FAP7
YDL167C	0.050507	0.0353392	0.0858462	NRP1
YDL168W	0.805912	0.0204981	0.82641	SFA1
YDL169C	0.101508	0.0102606	0.111768	UGX 2
YDL170W	0.322791	0.000506806	0.323298	UGA3
YDL171C	0.292102	0.0322764	0.324378	GLT1
YDL172C	0.250316	0.0235471	0.273863	YDL172C
YDL173W	0.305541	0.00862983	0.314171	PAR32
YDL174C	0.221654	0.0578664	0.279521	DLD1
YDL175C	0.339953	0.000173393	0.340127	AIR2
YDL176W	0.244885	0.00113053	0.246015	YDL176W
YDL177C	0.154457	0.0294354	0.183892	YDL177C
YDL178W	0.492274	0.00170944	0.493983	DLD2
YDL179W	0.250041	0.0244349	0.274476	PCL9
YDL180W	0.00111313	0.0401691	0.0412822	YDL180W
YDL182W	0.431383	0.00262826	0.434012	LYS20
YDL183C	0.102059	0.020621	0.12268	YDL183C
YDL184C	0.0866983	0.0030293	0.0897276	RPL41A
YDL185C-A	0.160578	0.00710909	0.167687	YDL185C-A
YDL185W	0.232721	0.000743576	0.233465	VMA1
YDL186W	0.296639	0.113619	0.410259	YDL186W
YDL188C	0.349796	0.00841536	0.358211	PPH22
YDL189W	0.136214	0.0507281	0.186942	RBS1
YDL190C	0.183471	0.00406536	0.187536	UFD2
YDL191W	0.012236	0.000250424	0.0124864	RPL35A
YDL192W	0.0159106	0.000427721	0.0163384	ARF1
YDL193W	0.376843	0.000558476	0.377401	NUS1
YDL194W	0.0597785	0.0424584	0.102237	SNF3
YDL195W	0.284638	0.000528841	0.285167	SEC31
YDL196W	0.0416365	0.00129302	0.0429295	YDL196W
YDL197C	0.239065	0.00466428	0.243729	ASF2
YDL198C	0.266753	0.0353538	0.302107	GGC1
YDL199C	0.158858	0.0148459	0.173704	YDL199C
YDL200C	0.445846	0.070768	0.516614	MGT1
YDL201W	0.194039	0.013482	0.207521	TRM8
YDL202W	0.219241	0.000551502	0.219792	MRPL11
YDL203C	0.242555	0.0721883	0.314744	ACK1
YDL204W	0.252114	0.025159	0.277273	RTN2
YDL205C	0.370109	0.000173393	0.370283	HEM3
YDL206W	0.163123	0.0511339	0.214256	YDL206W
YDL207W	0.313539	0.000314972	0.313854	GLE1
YDL208W	0.0724706	0.00579604	0.0782666	NHP2
YDL209C	0.115837	0.041955	0.157792	CWC2
YDL210W	0.459469	0.0429493	0.502418	UGA4
YDL211C	0.123502	0.0894023	0.212904	YDL211C
YDL212W	0.272566	0.000273613	0.27284	SHR3
YDL213C	0.139563	0.0150284	0.154591	NOP6
YDL214C	0.19708	0.0326496	0.22973	PRR2
YDL215C	0.100601	0.0354068	0.136008	GDH2
YDL216C	0.198671	0.0249222	0.223594	RRI1
YDL217C	0.187861	0.000353945	0.188215	TIM22
YDL218W	0.306162	0.0172938	0.323456	YDL218W
YDL219W	0.283499	0.000361217	0.28386	DTD1
YDL220C	0.165533	0.000241388	0.165774	CDC13
YDL221W	0.193614	0.069738	0.263352	YDL221W
YDL222C	0.318107	0.0360579	0.354164	FMP45
YDL223C	0.306284	0.00359021	0.309875	HBT1
YDL224C	0.311311	0.0162533	0.327564	WHI4
YDL225W	0.284576	0.000484989	0.285061	SHS1
YDL226C	0.177903	0.00763062	0.185534	GCS1
YDL227C	0.285646	0.0117855	0.297432	NA
YDL228C	0.0234095	0.000374801	0.0237843	YDL228C
YDL229W	0.215468	0.000625838	0.216094	SSB1
YDL230W	0.749997	0.000324946	0.750321	PTP1
YDL231C	0.540402	0.0663742	0.606776	BRE 4.00
YDL233W	0.119786	0.000846279	0.120632	MFG1
YDL234C	0.0968411	0.0175965	0.114438	GYP7
YDL235C	0.317834	0.00259848	0.320432	YPD1
YDL236W	0.155681	0.000394327	0.156076	PHO13
YDL237W	0.381394	0.00281939	0.384213	AIM6
YDL238C	0.267553	0.0198601	0.287414	GUD1
YDL239C	0.445118	0.0253702	0.470488	ADY3
YDL240W	0.306941	0.000334007	0.307275	LRG1
YDL241W	0.27654	0.000368061	0.276908	YDL241W
YDL242W	0.160233	0.000257062	0.16049	YDL242W
YDL243C	0.724298	0.0249438	0.749242	AAD4
YDL244W	0.229909	0.0651252	0.295034	THI13
YDL245C	0.313187	0.007832	0.321019	HXT15
YDL248W	0.892936	0.0045991	0.897535	COS7
YDR001C	0.0920306	0.0239536	0.115984	NTH1
YDR002W	0.25974	0.000768488	0.260508	YRB1
YDR003W-A	0.228301	0.0377694	0.266071	YDR003W-A
YDR003W	0.132519	0.0212336	0.153753	RCR2
YDR004W	0.344312	0.00211003	0.346422	RAD57
YDR005C	0.448577	0.00152091	0.450098	MAF 1.00
YDR006C	0.0437295	0.00819543	0.0519249	SOK1
YDR007W	0.284386	0.000831802	0.285218	TRP1
YDR008C	0.0815677	0.00038406	0.0819517	YDR008C
YDR009W	0.468122	0.0115022	0.479624	GAL3
YDR010C	0.242283	0.000342888	0.242625	YDR010C
YDR011W	0.52763	0.0209657	0.548596	SNQ2
YDR012W	0.354199	0.00795797	0.362157	RPL4B
YDR013W	0.251361	0.0365842	0.287945	PSF1
YDR014W-A	0.194711	0.000224627	0.194936	HED1
YDR014W	0.185102	0.0166659	0.201767	RAD61
YDR016C	0.181797	0.0237505	0.205548	DAD1
YDR017C	0.187434	0.171125	0.358559	KCS1
YDR018C	0.268403	0.00307204	0.271475	YDR018C
YDR019C	0.346049	0.00172272	0.347772	GCV1
YDR020C	0.157244	0.0546271	0.211871	DAS2
YDR021W	0.0890293	0.0540027	0.143032	FAL1
YDR022C	0.299835	0.00819323	0.308028	ATG31
YDR023W	0.0720386	0.000866392	0.072905	SES1
YDR024W	0.0443858	0.000422975	0.0448087	FYV1
YDR025W	0.0908871	0.00101014	0.0918972	RPS11A
YDR026C	0.231533	0.0106066	0.242139	NSI1
YDR027C	0.271942	0.0545898	0.326531	VPS54
YDR028C	0.104412	0.0576143	0.162026	REG1
YDR029W	0.0927601	0.156773	0.249533	YDR029W
YDR030C	0.307929	0.00273629	0.310665	RAD28
YDR031W	0.243167	0.0377348	0.280901	MIX14
YDR032C	0.358617	0.00775153	0.366369	PST2
YDR033W	0.543846	0.00273408	0.54658	MRH1
YDR034C-A	0.61367	0.0441067	0.657777	YDR034C-A
YDR034C-D	0.909104	0.00669506	0.915799	NA
YDR034W-B	0.346015	0.0102408	0.356256	YDR034W-B
YDR035W	0.262732	0.0154115	0.278144	ARO3
YDR036C	0.813264	0.0029056	0.81617	EHD3
YDR037W	0.712363	0.00640165	0.718765	KRS1
YDR038C	0.649639	0.0266973	0.676337	ENA5
YDR040C	0.529069	0.00091793	0.529987	ENA1
YDR041W	0.173745	0.0541718	0.227917	RSM10
YDR042C	0.415665	0.0186707	0.434335	YDR042C
YDR043C	0.353528	0.00061705	0.354145	NRG1
YDR044W	0.290784	0.0211078	0.311892	HEM13
YDR045C	0.404995	0.0322312	0.437226	RPC11
YDR046C	0.309549	0.0276538	0.337203	BAP3
YDR047W	0.442359	0.000603592	0.442963	HEM12
YDR048C	0.041529	0.000272425	0.0418014	NA
YDR049W	0.228418	0.0153299	0.243748	VMS1
YDR050C	0.228715	0.00861713	0.237333	TPI1
YDR051C	0.573924	0.00299769	0.576922	DET1
YDR052C	0.173749	0.00969386	0.183443	DBF4
YDR054C	0.113539	0.139318	0.252857	CDC34
YDR055W	0.46622	0.000358679	0.466578	PST1
YDR056C	0.2885	0.00581178	0.294312	EMC10
YDR057W	0.488248	0.0297338	0.517982	YOS9
YDR058C	0.49533	0.00244452	0.497774	TGL2
YDR059C	0.344481	0.000749192	0.34523	UBC5
YDR060W	0.0350822	0.0253869	0.0604691	MAK21
YDR061W	0.159852	0.00193548	0.161788	YDR061W
YDR062W	0.26473	0.000377931	0.265108	LCB2
YDR063W	0.119934	0.0085863	0.12852	AIM7
YDR064W	0.0693806	0.0021507	0.0715313	RPS13
YDR065W	0.237257	0.0867588	0.324016	RRG1
YDR066C	0.272802	0.0915139	0.364316	RTR2
YDR067C	0.209968	0.0483181	0.258286	OCA6
YDR068W	0.202776	0.000280064	0.203056	DOS2
YDR069C	0.136373	0.019383	0.155756	DOA4
YDR070C	0.221264	0.000594085	0.221858	FMP16
YDR071C	0.206675	0.000425487	0.2071	PAA1
YDR072C	0.268518	0.0113174	0.279836	IPT1
YDR073W	0.130644	0.069826	0.20047	SNF11
YDR074W	0.264886	0.0349537	0.299839	TPS2
YDR075W	0.139846	0.0562588	0.196105	PPH3
YDR076W	0.419677	0.0271908	0.446868	RAD55
YDR077W	0.406951	0.000181102	0.407132	SED1
YDR078C	0.220623	0.000597741	0.22122	SHU2
YDR079C-A	0.307586	0.00135381	0.308939	TFB5
YDR079W	0.0941675	0.0177269	0.111894	PET100
YDR080W	0.239911	0.00092669	0.240837	VPS41
YDR081C	0.00376638	0.0905896	0.094356	PDC2
YDR082W	0.198546	0.000602646	0.199149	STN 1.00
YDR083W	0.0963522	0.0672069	0.163559	RRP8
YDR084C	0.192975	0.00040545	0.19338	TVP23
YDR086C	0.10286	0.000472397	0.103332	SSS1
YDR087C	0.124964	0.0230756	0.148039	RRP1
YDR088C	0.323096	0.0350074	0.358104	SLU7
YDR089W	0.24886	0.000752771	0.249613	VTC5
YDR090C	0.34427	0.000748102	0.345018	YDR090C
YDR091C	0.2845	0.0354997	0.32	RLI1
YDR092W	0.21329	0.00262342	0.215913	UBC13
YDR093W	0.299965	0.0591325	0.359097	DNF2
YDR095C	0.147878	0.0370772	0.184955	NA
YDR096W	0.278949	0.0168881	0.295837	GIS1
YDR097C	0.349365	0.0294041	0.378769	MSH6
YDR098C	0.272302	0.00476705	0.277069	GRX3
YDR099W	0.086182	0.0385903	0.124772	BMH2
YDR100W	0.123702	0.0364829	0.160185	TVP15
YDR101C	0.0367986	0.0554097	0.0922083	ARX1
YDR102C	0.216774	0.0441676	0.260942	YDR102C
YDR103W	0.450989	0.0317799	0.482769	STE5
YDR104C	0.26386	0.0680913	0.331951	SPO71
YDR105C	0.188595	0.0185669	0.207162	TMS1
YDR106W	0.363258	0.000886648	0.364145	ARP 10.00
YDR107C	0.360326	0.00745493	0.367781	TMN2
YDR108W	0.105674	0.000319254	0.105993	TRS85
YDR109C	0.496678	0.000580724	0.497259	YDR109C
YDR110W	0.211602	0.0298286	0.24143	FOB1
YDR111C	0.391486	0.000788015	0.392274	ALT2
YDR112W	0.197287	0.00443811	0.201725	IRC2
YDR113C	0.0976899	0.000286132	0.0979761	PDS1
YDR114C	0.11729	0.000479486	0.117769	YDR114C
YDR115W	0.275791	0.0447741	0.320565	MRX14
YDR116C	0.271952	0.000316541	0.272269	MRPL1
YDR117C	0.393632	0.0063363	0.399969	TMA64
YDR118W-A	0.0475112	0.000638236	0.0481494	YDR118W-A
YDR118W	0.194388	0.00244465	0.196832	APC4
YDR119W-A	0.16798	0.0277223	0.195703	COX26
YDR119W	0.101612	0.00296524	0.104577	VBA4
YDR120C	0.14897	0.0213846	0.170355	TRM1
YDR121W	0.321372	0.0385757	0.359948	DPB4
YDR122W	0.0736493	0.0326935	0.106343	KIN1
YDR123C	0.20888	0.0180237	0.226904	INO2
YDR124W	0.292593	0.00378269	0.296376	YDR124W
YDR125C	0.0764371	0.109211	0.185648	ECM18
YDR126W	0.340605	0.0627241	0.403329	SWF1
YDR127W	0.256461	0.0507483	0.307209	ARO1
YDR128W	0.309937	0.042034	0.351971	MTC5
YDR129C	0.138874	0.028196	0.16707	SAC6
YDR130C	0.114745	0.00114512	0.11589	FIN1
YDR131C	0.472032	0.110103	0.582135	YDR131C
YDR132C	0.507401	0.052179	0.55958	YDR132C
YDR133C	0.47629	0.0421368	0.518427	YDR133C
YDR134C	0.441083	0.00117051	0.442253	NA
YDR136C	0.245937	0.00037684	0.246314	NA
YDR137W	0.23818	0.000355597	0.238536	RGP1
YDR138W	0.117637	0.000339078	0.117976	HPR1
YDR139C	0.308745	0.015016	0.323761	RUB 1.00
YDR140W	0.264382	0.000189016	0.264571	MTQ2
YDR141C	0.35189	0.00061748	0.352507	DOP 1.00
YDR142C	0.189901	0.0204156	0.210317	PEX7
YDR143C	0.206286	0.0837742	0.29006	SAN1
YDR144C	0.380706	0.0518954	0.432601	MKC7
YDR145W	0.260694	0.0657049	0.326398	TAF12
YDR146C	0.0938353	0.027087	0.120922	SWI5
YDR147W	0.276711	0.0320012	0.308713	EKI1
YDR148C	0.215811	0.0048608	0.220672	KGD2
YDR150W	0.171203	0.0867342	0.257938	NUM1
YDR151C	0.451132	0.00353854	0.454671	CTH1
YDR152W	0.243376	0.0043174	0.247693	GIR2
YDR153C	0.0152653	0.11207	0.127335	ENT5
YDR154C	0.189367	0.00181093	0.191178	YDR154C
YDR155C	0.16917	0.0602334	0.229403	CPR1
YDR156W	0.299312	0.00314128	0.302454	RPA14
YDR157W	0.289977	0.000166338	0.290143	YDR157W
YDR158W	0.324494	0.00506934	0.329563	HOM2
YDR159W	0.242549	0.0549142	0.297464	SAC3
YDR160W	0.230222	0.0713603	0.301582	SSY1
YDR161W	0.17138	0.0524219	0.223802	ACL4
YDR162C	0.245196	0.000310554	0.245507	NBP2
YDR163W	0.297793	0.000890068	0.298683	CWC15
YDR164C	0.228013	0.000651083	0.228664	SEC1
YDR165W	0.0965863	0.038434	0.13502	TRM82
YDR166C	0.231029	0.0132942	0.244323	SEC5
YDR167W	0.205798	0.0130131	0.218811	TAF10
YDR168W	0.181103	0.0132204	0.194324	CDC37
YDR169C-A	0.030508	0.0167827	0.0472907	YDR169C-A
YDR169C	0.275323	0.00408612	0.279409	STB3
YDR170C	0.244958	0.0602611	0.305219	SEC7
YDR170W-A	0.829377	0.0104103	0.839787	NA
YDR171W	0.153155	0.00120112	0.154356	HSP42
YDR172W	0.251889	0.000795453	0.252684	SUP35
YDR173C	0.293156	0.0300056	0.323161	ARG82
YDR174W	0.318138	0.0466193	0.364758	HMO1
YDR175C	0.222136	0.0212441	0.24338	RSM24
YDR176W	0.274047	0.00517893	0.279226	NGG1
YDR177W	0.220318	0.00795437	0.228273	UBC1
YDR178W	0.190442	0.0309752	0.221417	SDH4
YDR179C	0.223704	0.00326052	0.226965	CSN9
YDR179W-A	0.304734	0.000865911	0.3056	NVJ3
YDR180W	0.280936	0.0114122	0.292349	SCC2
YDR181C	0.33913	0.00171211	0.340842	SAS4
YDR182W-A	0.144985	0.000330922	0.145316	YDR182W-A
YDR182W	0.191198	0.00136762	0.192566	CDC1
YDR183W	0.218537	0.0290876	0.247625	PLP1
YDR184C	0.0744036	0.0376145	0.112018	ATC1
YDR185C	0.263162	0.000472936	0.263635	UPS3
YDR186C	0.338169	0.00034474	0.338514	SND1
YDR187C	0.102735	0.000254187	0.102989	YDR187C
YDR188W	0.381595	0.000178784	0.381773	CCT6
YDR189W	0.164813	0.0597867	0.224599	SLY1
YDR190C	0.237588	0.0425805	0.280168	RVB1
YDR191W	0.284824	0.0566732	0.341498	HST4
YDR192C	0.255782	0.0557704	0.311552	NUP42
YDR194C	0.189265	0.044528	0.233793	MSS116
YDR195W	0.20496	0.0529678	0.257928	REF2
YDR196C	0.235384	0.00197652	0.23736	CAB5
YDR197W	0.403766	0.0299358	0.433702	CBS2
YDR198C	0.293157	0.0368509	0.330008	RKM2
YDR199W	0.0843137	0.053915	0.138229	YDR199W
YDR200C	0.304572	0.0262076	0.33078	VPS64
YDR201W	0.137735	0.000233445	0.137969	SPC19
YDR202C	0.143233	0.0439142	0.187147	RAV2
YDR204W	0.184508	0.0249205	0.209429	COQ4
YDR205W	0.00533306	0.00094801	0.00628107	MSC2
YDR206W	0.317666	0.0125741	0.33024	EBS1
YDR207C	0.258278	0.000780148	0.259058	UME6
YDR208W	0.232845	0.0650304	0.297876	MSS4
YDR209C	0.128863	0.0304541	0.159317	YDR209C
YDR210C-D	0.859332	0.000188041	0.85952	NA
YDR211W	0.269279	0.00864315	0.277923	GCD6
YDR212W	0.155048	0.00352799	0.158576	TCP1
YDR213W	0.372633	0.00178688	0.37442	UPC2
YDR214W	0.243996	0.0524521	0.296448	AHA1
YDR215C	0.176709	0.000946972	0.177656	YDR215C
YDR216W	0.239329	0.0360187	0.275348	ADR1
YDR217C	0.163727	0.0570451	0.220772	RAD9
YDR218C	0.339287	0.00103599	0.340323	SPR28
YDR219C	0.131755	0.0405363	0.172291	MFB1
YDR220C	0.168741	0.0187523	0.187493	YDR220C
YDR221W	0.52015	0.0227921	0.542942	GTB1
YDR222W	0.327454	0.0605629	0.388017	YDR222W
YDR223W	0.383854	0.00564631	0.389501	CRF1
YDR224C	0.276533	0.000173792	0.276707	HTB1
YDR225W	0.278536	0.000855444	0.279391	HTA1
YDR226W	0.258016	0.000268249	0.258284	ADK1
YDR227W	0.25506	0.0126594	0.26772	SIR4
YDR228C	0.341394	0.0501638	0.391558	PCF11
YDR229W	0.246512	0.000351895	0.246864	IVY1
YDR230W	0.213298	0.000570592	0.213868	YDR230W
YDR231C	0.283895	0.00138434	0.28528	COX20
YDR232W	0.194374	0.00890379	0.203277	HEM1
YDR233C	0.110639	0.000459524	0.111098	RTN1
YDR234W	0.437402	0.00201891	0.439421	LYS4
YDR236C	0.262573	0.0370663	0.29964	FMN1
YDR237W	0.334509	0.0081661	0.342675	MRPL7
YDR238C	0.133098	0.000457753	0.133556	SEC26
YDR239C	0.249156	0.0346408	0.283797	YDR239C
YDR240C	0.328027	0.0225966	0.350624	SNU56
YDR241W	0.526144	0.00381684	0.529961	BUD26
YDR242W	0.26692	0.000854656	0.267775	AMD 2.00
YDR243C	0.302598	0.0245066	0.327104	PRP28
YDR244W	0.164937	0.00457647	0.169514	PEX5
YDR245W	0.208369	0.000322537	0.208691	MNN10
YDR246W-A	0.310339	0.000277106	0.310616	YDR246W-A
YDR246W	0.335305	0.00373525	0.33904	TRS23
YDR247W	0.262347	0.063794	0.326141	VHS1
YDR248C	0.420183	0.000320288	0.420503	YDR248C
YDR249C	0.442708	0.0002712	0.44298	YDR249C
YDR250C	0.210043	0.0242234	0.234267	YDR250C
YDR251W	0.14418	0.0198904	0.164071	PAM1
YDR252W	0.0601564	0.00598507	0.0661415	BTT1
YDR253C	0.309074	0.00435808	0.313433	MET32
YDR254W	0.279236	0.0531818	0.332418	CHL4
YDR255C	0.224702	0.0318407	0.256542	RMD5
YDR256C	0.118041	0.0004345	0.118476	CTA1
YDR257C	0.372127	0.0010032	0.37313	RKM4
YDR258C	0.30232	0.00742467	0.309745	HSP78
YDR259C	0.633191	0.0216805	0.654871	YAP6
YDR260C	0.476567	0.00894777	0.485515	SWM1
YDR261C	0.414849	0.0206773	0.435526	EXG2
YDR262W	0.375691	0.00807333	0.383764	YDR262W
YDR263C	0.455494	0.00988189	0.465376	DIN7
YDR264C	0.758135	0.000776763	0.758912	AKR1
YDR265W	0.141218	0.0284041	0.169622	PEX10
YDR266C	0.0724527	0.0216886	0.0941414	HEL2
YDR267C	0.103347	0.000283972	0.103631	CIA1
YDR268W	0.168427	0.131855	0.300282	MSW1
YDR270W	0.235112	0.109636	0.344748	CCC2
YDR271C	0.121389	0.000768791	0.122158	NA
YDR272W	0.364412	0.025409	0.389821	GLO2
YDR273W	0.323819	0.00527033	0.329089	DON1
YDR274C	0.221158	0.00167595	0.222834	YDR274C
YDR275W	0.15106	0.000616508	0.151676	BSC2
YDR276C	0.197381	0.0915568	0.288937	PMP3
YDR277C	0.100274	0.0450228	0.145297	MTH1
YDR278C	0.0815099	0.0425008	0.124011	NA
YDR279W	0.4415	0.0270306	0.468531	RNH202
YDR280W	0.213864	0.0115168	0.225381	RRP45
YDR281C	0.463449	0.00436837	0.467817	PHM6
YDR282C	0.313045	0.0193075	0.332352	MRX10
YDR283C	0.567365	0.00408871	0.571454	GCN2
YDR284C	0.21496	0.02652	0.24148	DPP1
YDR285W	0.131257	0.168547	0.299804	ZIP1
YDR287W	0.26569	0.0412814	0.306972	INM2
YDR288W	0.347921	0.000205747	0.348127	NSE3
YDR289C	0.280214	0.00172223	0.281936	RTT103
YDR291W	0.270514	0.130947	0.401462	HRQ1
YDR292C	0.243475	0.00024323	0.243719	SRP101
YDR293C	0.0946191	0.0213514	0.115971	SSD1
YDR294C	0.218428	0.00870435	0.227133	DPL1
YDR295C	0.355025	0.000695829	0.355721	HDA2
YDR296W	0.068057	0.000396976	0.0684539	MHR1
YDR297W	0.363612	0.000535234	0.364147	SUR 2.00
YDR298C	0.343356	0.0016256	0.344981	ATP5
YDR299W	0.125074	0.0444042	0.169478	BFR2
YDR300C	0.100309	0.000619363	0.100928	PRO1
YDR301W	0.297919	0.00311158	0.301031	CFT1
YDR302W	0.152872	0.00789922	0.160771	GPI11
YDR303C	0.161225	0.00237856	0.163603	RSC3
YDR304C	0.333271	0.0388692	0.37214	CPR5
YDR305C	0.19529	0.000425245	0.195715	HNT2
YDR306C	0.0718649	0.00377661	0.0756415	YDR306C
YDR307W	0.404504	0.0021906	0.406695	PMT7
YDR308C	0.101953	0.0784274	0.180381	SRB7
YDR309C	0.299547	0.000349279	0.299896	GIC2
YDR310C	0.293128	0.000325719	0.293454	SUM1
YDR311W	0.231284	0.000230393	0.231514	TFB1
YDR312W	0.0391348	0.0307803	0.069915	SSF2
YDR313C	0.245818	0.0233473	0.269165	PIB1
YDR314C	0.193277	0.0548935	0.24817	RAD34
YDR315C	0.378603	0.108342	0.486945	IPK1
YDR316W	0.327695	0.00048046	0.328176	OMS1
YDR317W	0.368082	0.000753262	0.368835	HIM1
YDR318W	0.154488	0.000299413	0.154788	MCM21
YDR319C	0.425198	0.0558584	0.481057	YFT2
YDR320C-A	0.263096	0.000668923	0.263765	DAD4
YDR320C	0.353975	0.000918724	0.354894	SWA2
YDR320W-B	0.138728	0.043191	0.181919	YDR320W-B
YDR321W	0.104849	0.00145315	0.106302	ASP1
YDR322C-A	0.26306	0.000648033	0.263708	TIM11
YDR322W	0.379745	0.0426637	0.422409	MRPL35
YDR323C	0.25088	0.00333396	0.254214	PEP7
YDR324C	0.0533208	0.0564387	0.109759	UTP4
YDR325W	0.141354	0.00224982	0.143604	YCG1
YDR326C	0.140766	0.106054	0.246821	YSP2
YDR327W	0.214724	0.000589122	0.215313	YDR327W
YDR328C	0.322849	0.0166408	0.33949	SKP1
YDR329C	0.169088	0.0276558	0.196743	PEX3
YDR330W	0.168239	0.00159791	0.169837	UBX5
YDR331W	0.295607	0.0180445	0.313652	GPI8
YDR332W	0.249971	0.0910041	0.340975	IRC3
YDR333C	0.306011	0.00522138	0.311233	RQC1
YDR334W	0.45724	0.0424564	0.499697	SWR1
YDR336W	0.542244	0.00375843	0.546003	MRX8
YDR337W	0.321206	0.00264796	0.323854	MRPS28
YDR338C	0.129197	0.0574478	0.186645	YDR338C
YDR339C	0.130985	0.0423884	0.173374	FCF1
YDR340W	0.420072	0.062954	0.483026	YDR340W
YDR341C	0.19389	0.000266434	0.194156	YDR341C
YDR342C	0.402474	0.0308762	0.43335	HXT7
YDR343C	0.544071	0.00676054	0.550832	HXT6
YDR344C	0.263413	0.00149711	0.26491	YDR344C
YDR345C	0.552654	0.0014445	0.554099	HXT3
YDR346C	0.227097	0.0356785	0.262776	SVF1
YDR347W	0.376763	0.00709264	0.383856	MRP1
YDR348C	0.30217	0.000341082	0.302511	PAL1
YDR349C	0.436876	0.0051893	0.442065	YPS7
YDR350C	0.125462	0.000382726	0.125845	ATP22
YDR351W	0.217035	0.00202412	0.219059	SBE2
YDR352W	0.256551	0.000720616	0.257272	YPQ2
YDR353W	0.31847	0.00562574	0.324096	TRR1
YDR354W	0.203657	0.000324503	0.203981	TRP4
YDR356W	0.397762	0.000489446	0.398251	SPC110
YDR357C	0.477655	0.0045319	0.482187	CNL1
YDR358W	0.121511	0.041282	0.162793	GGA1
YDR359C	0.252093	0.0698093	0.321903	EAF1
YDR360W	0.0720645	0.0559451	0.12801	OPI7
YDR361C	0.188723	0.0187593	0.207482	BCP1
YDR362C	0.175718	0.0361164	0.211834	TFC6
YDR363W-A	0.344638	0.0139662	0.358604	SEM1
YDR363W	0.17074	0.101144	0.271884	ESC2
YDR364C	0.131578	0.0158056	0.147384	CDC40
YDR365C	0.166669	0.0164929	0.183162	ESF1
YDR366C	0.0908679	0.000249396	0.0911173	YDR366C
YDR367W	0.180805	0.0353488	0.216154	KEI1
YDR368W	0.446015	0.0194836	0.465498	YPR1
YDR369C	0.256647	0.014137	0.270784	XRS2
YDR370C	0.272165	0.0564835	0.328649	DXO1
YDR371W	0.347058	0.0192134	0.366272	CTS2
YDR372C	0.170499	0.00142725	0.171926	VPS74
YDR373W	0.189093	0.000374638	0.189467	FRQ1
YDR374C	0.337854	0.00057034	0.338425	PHO92
YDR374W-A	0.383684	0.0181354	0.401819	WIP1
YDR375C	0.205217	0.000530185	0.205747	BCS1
YDR376W	0.369442	0.00389154	0.373334	ARH1
YDR377W	0.360908	0.00102486	0.361933	ATP17
YDR378C	0.273972	0.000421803	0.274393	LSM 6.00
YDR379C-A	0.15833	0.0133683	0.171699	SDH6
YDR379W	0.158717	0.00532184	0.164039	RGA2
YDR380W	0.265238	0.000476331	0.265715	ARO10
YDR381C-A	0.260559	0.037802	0.298361	YDR381C-A
YDR381W	0.214428	0.0295306	0.243959	YRA1
YDR382W	0.115887	0.000285031	0.116172	RPP2B
YDR384C	0.184383	0.000498955	0.184882	ATO3
YDR385W	0.772076	0.00403441	0.77611	EFT2
YDR386W	0.295485	0.000899858	0.296384	MUS81
YDR387C	0.170144	0.0311305	0.201275	CIN10
YDR388W	0.33102	0.0250691	0.356089	RVS167
YDR389W	0.395779	0.000302062	0.396081	SAC7
YDR390C	0.233589	0.000679098	0.234269	UBA2
YDR391C	0.321516	0.000273438	0.321789	YDR391C
YDR392W	0.309904	0.000203097	0.310108	SPT3
YDR393W	0.33862	0.0146445	0.353264	SHE9
YDR394W	0.295235	0.00807086	0.303306	RPT3
YDR395W	0.06671	0.0182029	0.084913	SXM1
YDR396W	0.187819	0.000502248	0.188321	YDR396W
YDR397C	0.13451	0.00101184	0.135522	NCB2
YDR398W	0.147596	0.0391547	0.186751	UTP5
YDR399W	0.265179	0.0346852	0.299864	HPT1
YDR400W	0.609275	0.000475942	0.609751	URH1
YDR401W	0.240661	0.000227393	0.240889	NA
YDR402C	0.335008	0.00097682	0.335985	NA
YDR403W	0.320469	0.00796311	0.328432	DIT1
YDR404C	0.284264	0.000255386	0.28452	RPB7
YDR405W	0.499584	0.000594794	0.500179	MRP20
YDR406W	0.238476	0.00328976	0.241766	PDR15
YDR407C	0.218357	0.0244534	0.242811	TRS120
YDR408C	0.265281	0.0277242	0.293006	ADE8
YDR409W	0.131558	0.0658571	0.197415	SIZ1
YDR410C	0.275419	0.00317768	0.278597	STE14
YDR411C	0.210374	0.027592	0.237966	DFM1
YDR412W	0.125138	0.000470946	0.125609	RRP17
YDR413C	0.000878224	0.000918487	0.00179671	YDR413C
YDR414C	0.245575	0.0669005	0.312475	ERD1
YDR415C	0.496541	0.000624492	0.497166	YDR415C
YDR416W	0.224765	0.0257237	0.250488	SYF1
YDR417C	0.127254	0.0247636	0.152017	NA
YDR418W	0.0532527	0.000329328	0.0535821	RPL12B
YDR419W	0.309374	0.0545214	0.363895	RAD30
YDR420W	0.124323	0.0750386	0.199362	HKR1
YDR421W	0.273878	0.0152686	0.289147	ARO80
YDR422C	0.21765	0.0311223	0.248773	SIP1
YDR423C	0.73318	0.00610884	0.739289	CAD1
YDR424C	0.0897301	0.0320224	0.121752	DYN2
YDR425W	0.0852745	0.028685	0.113959	SNX41
YDR426C	0.205015	0.037969	0.242984	YDR426C
YDR427W	0.13343	0.000317263	0.133748	RPN9
YDR428C	0.325051	0.0280598	0.353111	BNA7
YDR429C	0.154159	0.000372112	0.154531	TIF35
YDR430C	0.482859	0.00177533	0.484634	CYM1
YDR432W	0.0826172	0.010668	0.0932852	NPL3
YDR433W	0.0983728	0.141854	0.240227	YDR433W
YDR434W	0.239777	0.0207407	0.260518	GPI17
YDR436W	0.17951	0.0372749	0.216785	PPZ2
YDR437W	0.189407	0.0160581	0.205465	GPI19
YDR438W	0.243353	0.0153147	0.258668	THI74
YDR439W	0.348358	0.0307841	0.379142	LRS4
YDR440W	0.252528	0.00727743	0.259805	DOT1
YDR441C	0.687394	0.0275757	0.71497	APT2
YDR442W	0.217405	0.000775256	0.21818	YDR442W
YDR443C	0.277014	0.0259438	0.302958	SSN2
YDR444W	0.462887	0.000563076	0.46345	YDR444W
YDR446W	0.192081	0.000506059	0.192587	ECM11
YDR447C	0.110618	0.00993858	0.120556	RPS17B
YDR448W	0.238441	0.0225032	0.260944	ADA2
YDR449C	0.0947627	0.0377636	0.132526	UTP6
YDR450W	0.00258012	0.00042293	0.00300305	RPS18A
YDR451C	0.279049	0.0100004	0.289049	YHP1
YDR452W	0.283131	0.0683979	0.351529	PPN1
YDR453C	0.317943	0.000296557	0.31824	TSA2
YDR454C	0.0655172	0.000271477	0.0657887	GUK1
YDR455C	0.0219201	0.0583506	0.0802707	NA
YDR456W	0.259111	0.00190827	0.261019	NHX1
YDR457W	0.255076	0.0429387	0.298014	TOM1
YDR458C	0.389411	0.0369867	0.426398	HEH2
YDR459C	0.410255	0.00154256	0.411797	PFA5
YDR460W	0.400485	0.000529337	0.401014	TFB3
YDR461C-A	0.523649	0.00143069	0.525079	YDR461C-A
YDR461W	0.165038	0.000569778	0.165608	MFA1
YDR462W	0.26352	0.000949969	0.26447	MRPL28
YDR463W	0.0363811	0.056917	0.0932981	STP1
YDR464W	0.0693632	0.000567008	0.0699302	SPP41
YDR465C	0.103993	0.0186013	0.122594	RMT2
YDR466W	0.113059	0.00141799	0.114477	PKH3
YDR467C	0.0616553	0.0478681	0.109523	YDR467C
YDR468C	0.255278	0.0206187	0.275897	TLG1
YDR469W	0.286386	0.0459598	0.332346	SDC1
YDR470C	0.368942	0.0123521	0.381294	UGO1
YDR471W	0.0127574	0.01194	0.0246975	RPL27B
YDR472W	0.215741	0.0691076	0.284849	TRS31
YDR473C	0.0492774	0.0440748	0.0933522	PRP3
YDR475C	0.128525	0.0269272	0.155452	JIP4
YDR476C	0.334896	0.000712607	0.335609	YDR476C
YDR477W	0.287997	0.0173748	0.305371	SNF1
YDR478W	0.325568	0.0500448	0.375612	SNM1
YDR479C	0.0840668	0.0080686	0.0921354	PEX29
YDR480W	0.124511	0.0757421	0.200253	DIG2
YDR481C	0.046158	0.0995248	0.145683	PHO8
YDR482C	0.480044	0.000565006	0.480609	CWC21
YDR483W	0.25258	0.00109338	0.253674	KRE2
YDR484W	0.184494	0.000658761	0.185153	VPS52
YDR485C	0.037344	0.104522	0.141866	VPS72
YDR486C	0.350497	0.03449	0.384987	VPS60
YDR488C	0.248754	0.00299612	0.25175	PAC11
YDR489W	0.255067	0.00868785	0.263754	SLD5
YDR490C	0.298676	0.0360124	0.334689	PKH1
YDR491C	0.192122	0.00233994	0.194462	YDR491C
YDR492W	0.219524	0.00693363	0.226458	IZH1
YDR493W	0.1726	0.000785903	0.173386	MZM 1.00
YDR494W	0.354178	0.000491003	0.354669	RSM28
YDR495C	0.28967	0.0579289	0.347599	VPS3
YDR496C	0.100896	0.0611983	0.162095	PUF6
YDR497C	0.374112	0.0395187	0.413631	ITR1
YDR498C	0.230878	0.00437398	0.235252	SEC20
YDR499W	0.384165	0.0457203	0.429885	LCD1
YDR500C	0.0457395	0.00397861	0.0497181	RPL37B
YDR501W	0.247949	0.000650017	0.248599	PLM2
YDR502C	0.24856	0.0124215	0.260982	SAM2
YDR503C	0.094625	0.102554	0.197179	LPP1
YDR504C	0.283429	0.0815668	0.364996	SPG3
YDR505C	0.174422	0.0842601	0.258682	PSP1
YDR506C	0.390084	0.000726153	0.39081	GMC1
YDR507C	0.285415	0.00348963	0.288904	GIN4
YDR508C	0.369465	0.0237338	0.393199	GNP1
YDR510C-A	0.000220351	0.000277832	0.000498184	YDR510C-A
YDR510W	0.284307	0.000436528	0.284743	SMT3
YDR511W	0.378907	0.000349859	0.379256	SDH7
YDR512C	0.234613	0.00123421	0.235847	EMI1
YDR513W	0.124196	0.000520905	0.124717	GRX2
YDR514C	0.181352	0.0470186	0.228371	YDR514C
YDR515W	0.20548	0.0376115	0.243092	SLF1
YDR516C	0.135735	0.0292585	0.164993	EMI2
YDR517W	0.363736	0.0566335	0.420369	GRH1
YDR518W	0.342054	0.0194063	0.361461	EUG1
YDR519W	0.454623	0.000601338	0.455224	FPR2
YDR520C	0.519894	0.0306145	0.550508	URC2
YDR522C	0.571416	0.0135369	0.584953	SPS2
YDR523C	0.57672	0.000870558	0.57759	SPS1
YDR524C-B	0.356756	0.0143399	0.371096	YDR524C-B
YDR524C	0.553252	0.000971369	0.554223	AGE1
YDR524W-C	0.406716	0.000994328	0.40771	YDR524W-C
YDR525W-A	0.214017	0.0121414	0.226158	NA
YDR525W	0.434126	0.0380207	0.472147	NA
YDR527W	0.294273	0.0425258	0.336799	RBA50
YDR528W	0.180109	0.0540594	0.234168	HLR1
YDR529C	0.376343	0.000711016	0.377054	QCR7
YDR530C	0.0807232	0.000301548	0.0810247	APA2
YDR531W	0.0661648	0.000246545	0.0664113	CAB1
YDR532C	0.295588	0.00204194	0.29763	KRE28
YDR533C	0.508015	0.115723	0.623739	HSP31
YDR534C	0.320179	0.0251276	0.345306	FIT1
YDR535C	0.299867	0.00341563	0.303283	YDR535C
YDR536W	0.479274	0.0124939	0.491768	STL1
YDR538W	0.697685	0.0141822	0.711867	PAD1
YDR539W	0.860102	0.000163745	0.860266	FDC1
YDR540C	0.591137	0.00315503	0.594292	IRC4
YDR541C	0.491015	0.00115762	0.492172	YDR541C
YDR543C	0.541713	0.000945547	0.542659	NA
YEL001C	0.273659	0.0249059	0.298565	IRC22
YEL002C	0.318451	0.00262047	0.321072	WBP1
YEL003W	0.252877	0.0175847	0.270461	GIM4
YEL004W	0.194949	0.0395489	0.234498	YEA4
YEL005C	0.15758	0.0081503	0.16573	VAB2
YEL006W	0.489438	0.0622419	0.55168	YEA6
YEL007W	0.370338	0.000829332	0.371167	MIT1
YEL008W	0.0829433	0.116456	0.199399	YEL008W
YEL009C	0.251711	0.000354471	0.252066	GCN4
YEL011W	0.10515	0.0255071	0.130657	GLC3
YEL012W	0.173671	0.0124561	0.186127	UBC8
YEL013W	0.350033	0.031533	0.381566	VAC8
YEL014C	0.0651597	0.000397655	0.0655573	YEL014C
YEL015W	0.198318	0.000219989	0.198538	EDC3
YEL016C	0.38643	0.0127142	0.399144	NPP2
YEL017C-A	0.31531	0.0419358	0.357245	PMP2
YEL017W	0.201226	0.00114159	0.202367	GTT3
YEL018W	0.189256	0.0654963	0.254752	EAF5
YEL019C	0.369955	0.00360746	0.373562	MMS21
YEL020C	0.291426	0.000278448	0.291705	PXP1
YEL020W-A	0.163123	0.0303188	0.193442	TIM9
YEL021W	0.26179	0.0260969	0.287887	URA3
YEL022W	0.366675	0.00861285	0.375288	GEA2
YEL023C	0.535309	0.00178219	0.537091	YEL023C
YEL024W	0.337252	0.0196801	0.356932	RIP1
YEL025C	0.200652	0.0323975	0.233049	YEL025C
YEL026W	0.185604	0.0345659	0.22017	SNU13
YEL027W	0.279704	0.000486248	0.28019	VMA3
YEL028W	0.445772	0.000467413	0.446239	YEL028W
YEL029C	0.266783	0.018075	0.284858	BUD16
YEL030C-A	0.0955613	0.00945421	0.105016	NA
YEL030W	0.230092	0.0183568	0.248449	ECM10
YEL031W	0.294123	0.023193	0.317316	SPF1
YEL032W	0.232783	0.0503729	0.283156	MCM3
YEL033W	0.298222	0.0669882	0.36521	MTC7
YEL034C-A	0.16208	0.000400607	0.16248	NA
YEL035C	0.159338	0.102389	0.261727	UTR5
YEL036C	0.289047	0.00996486	0.299011	ANP1
YEL037C	0.337041	0.0217352	0.358776	RAD23
YEL038W	0.385609	0.000449107	0.386058	UTR4
YEL039C	0.222664	0.0248973	0.247562	CYC7
YEL040W	0.388772	0.0350468	0.423819	UTR2
YEL041W	0.282589	0.000957497	0.283546	YEF1
YEL042W	0.234592	0.000209451	0.234802	GDA1
YEL043W	0.316468	0.00260559	0.319073	YEL043W
YEL045C	0.207379	0.0137486	0.221127	YEL045C
YEL046C	0.306498	0.000326258	0.306824	GLY1
YEL047C	0.376191	0.00128091	0.377472	FRD1
YEL048C	0.159984	0.00114637	0.16113	TCA17
YEL049W	0.200104	0.00180519	0.20191	PAU2
YEL050C	0.285702	0.00163025	0.287332	RML2
YEL050W-A	0.253091	0.0269265	0.280017	YEL050W-A
YEL051W	0.279304	0.0155944	0.294899	VMA8
YEL052W	0.312529	0.00998285	0.322512	AFG1
YEL053C	0.167738	0.0626485	0.230387	MAK10
YEL054C	0.108299	0.000809797	0.109109	RPL12A
YEL055C	0.0672875	0.0402113	0.107499	POL5
YEL056W	0.189166	0.0316241	0.22079	HAT2
YEL057C	0.445858	0.0139893	0.459848	SDD 1.00
YEL058W	0.352939	0.00254148	0.35548	PCM1
YEL059C-A	0.33446	0.0118846	0.346345	SOM1
YEL059W	0.159637	0.000317738	0.159955	HHY1
YEL060C	0.0943603	0.044966	0.139326	PRB1
YEL061C	0.66404	9.4422e-05	0.664134	CIN8
YEL062W	0.425891	0.000230174	0.426122	NPR 2.00
YEL063C	0.180089	0.000551618	0.180641	CAN1
YEL064C	0.317329	0.036318	0.353647	AVT2
YEL065W	0.51649	0.00566584	0.522156	SIT 1.00
YEL066W	0.550536	0.0472888	0.597825	HPA3
YEL067C	0.512462	0.00109877	0.513561	YEL067C
YEL068C	0.538214	0.0281411	0.566355	YEL068C
YEL069C	0.340999	0.0238676	0.364867	HXT13
YEL070W	0.395879	0.0299122	0.425791	DSF1
YEL071W	0.456744	0.000166202	0.45691	DLD3
YEL072W	0.687461	0.0636457	0.751107	RMD6
YEL073C	0.794401	0.000910063	0.795311	YEL073C
YEL074W	0.707582	0.000134554	0.707716	NA
YEL077C	0.893076	0.00536049	0.898437	YEL077C
YER001W	0.552988	0.0258662	0.578854	MNN1
YER002W	0.194636	0.03559	0.230226	NOP16
YER003C	0.167952	0.00780319	0.175755	PMI40
YER004W	0.531326	0.000644785	0.531971	FMP52
YER005W	0.451455	0.0013983	0.452853	YND1
YER006C-A	0.130449	0.0116397	0.142088	YER006C-A
YER006W	0.131974	0.0417955	0.173769	NUG1
YER007C-A	0.253573	0.0222015	0.275775	TMA20
YER007W	0.249952	0.0668844	0.316836	PAC2
YER008C	0.273897	0.0258751	0.299772	SEC3
YER009W	0.122004	0.0156727	0.137677	NTF2
YER010C	0.471895	0.0355426	0.507438	YER010C
YER011W	0.587109	0.00814329	0.595253	TIR1
YER012W	0.34349	0.0135854	0.357076	PRE1
YER013W	0.0496144	0.0606417	0.110256	PRP22
YER014W	0.33691	0.0134826	0.350392	HEM14
YER015W	0.171667	0.0672357	0.238903	FAA2
YER017C	0.440013	0.00336373	0.443376	AFG3
YER018C	0.159238	0.000610033	0.159848	SPC25
YER019C-A	0.421474	0.000182632	0.421657	SBH2
YER019W	0.194967	0.000507471	0.195475	ISC1
YER020W	0.145725	0.0342849	0.18001	GPA2
YER021W	0.356609	0.00162501	0.358234	RPN3
YER022W	0.184468	0.0511264	0.235594	SRB4
YER023W	0.0397482	0.02955	0.0692982	PRO3
YER024W	0.091255	0.0894334	0.180688	YAT2
YER025W	0.0429052	0.0010503	0.0439555	GCD11
YER026C	0.249155	0.00164817	0.250804	CHO1
YER027C	0.422992	0.0317198	0.454712	GAL83
YER028C	0.484496	0.000397833	0.484894	MIG3
YER029C	0.311537	0.0532195	0.364756	SMB1
YER030W	0.0568948	0.000257667	0.0571524	CHZ1
YER031C	0.105412	0.0421747	0.147586	YPT31
YER032W	0.0711569	0.00571085	0.0768677	FIR1
YER033C	0.137725	0.00131228	0.139037	ZRG8
YER034W	0.490964	0.0472085	0.538173	YER034W
YER035W	0.447175	0.000543329	0.447719	EDC2
YER036C	0.115147	0.0501069	0.165254	ARB1
YER037W	0.151971	0.000363183	0.152334	PHM8
YER038C	0.121575	0.000200751	0.121775	KRE29
YER039C-A	0.318308	0.00202784	0.320336	YER039C-A
YER039C	0.265834	0.000469137	0.266303	HVG1
YER040W	0.0652459	0.00271038	0.0679563	GLN3
YER041W	0.410074	0.0631775	0.473251	YEN1
YER042W	0.335969	0.0461657	0.382135	MXR1
YER043C	0.126878	0.0134209	0.140299	SAH1
YER044C-A	0.408767	0.000405822	0.409173	MEI4
YER044C	0.120667	0.077431	0.198098	ERG28
YER045C	0.388426	0.00116524	0.389591	ACA1
YER046W-A	0.272913	0.000516524	0.27343	YER046W-A
YER046W	0.460157	0.000227893	0.460385	SPO73
YER047C	0.267073	0.048714	0.315787	SAP1
YER048C	0.269166	0.0329249	0.302091	CAJ1
YER048W-A	0.317054	0.0255277	0.342582	ISD11
YER049W	0.085214	0.0445045	0.129719	TPA1
YER050C	0.230106	0.00366259	0.233768	RSM18
YER051W	0.39142	0.00244757	0.393867	JHD1
YER052C	0.269073	0.000505225	0.269578	HOM3
YER053C-A	0.334658	0.0784007	0.413059	YER053C-A
YER053C	0.213722	0.0374235	0.251145	PIC2
YER054C	0.171145	0.00785527	0.179	GIP 2.00
YER055C	0.333595	0.00113848	0.334733	HIS1
YER056C-A	0.0842729	0.00117284	0.0854457	RPL34A
YER056C	0.24567	0.0161977	0.261867	FCY2
YER057C	0.21406	0.0181505	0.232211	HMF1
YER058W	0.191298	0.000353073	0.191651	PET117
YER059W	0.0901948	0.0012452	0.09144	PCL6
YER060W	0.528894	0.0135214	0.542415	FCY21
YER061C	0.325098	0.00294831	0.328047	CEM1
YER062C	0.239657	0.000286115	0.239943	GPP2
YER063W	0.192266	0.00100724	0.193273	THO1
YER064C	0.296021	0.000185316	0.296206	VHR2
YER065C	0.0618917	0.0763018	0.138194	ICL1
YER066C-A	0.191198	0.076853	0.268051	YER066C-A
YER066W	0.356758	0.000516237	0.357274	RRT13
YER067C-A	0.268753	0.0624682	0.331221	YER067C-A
YER068W	0.245541	0.0410286	0.28657	MOT2
YER069W	0.355568	0.037409	0.392977	ARG5,6
YER070W	0.328859	0.049698	0.378557	RNR1
YER071C	0.41465	0.0425174	0.457168	TDA2
YER072W	0.520771	0.0462299	0.567001	VTC1
YER073W	0.359912	0.00753157	0.367443	ALD5
YER074W-A	0.28733	0.010293	0.297623	YOS1
YER074W	0.0762367	0.000809976	0.0770467	RPS24A
YER075C	0.0629683	0.0468562	0.109825	PTP3
YER076C	0.759256	0.000611683	0.759868	YER076C
YER076W-A	0.120167	0.0108218	0.130989	YER076W-A
YER077C	0.345444	0.000815099	0.346259	MRX1
YER078C	0.295606	0.00123888	0.296845	ICP55
YER078W-A	0.00365699	0.0291264	0.0327834	YER078W-A
YER079W	0.0876634	0.0217134	0.109377	YER079W
YER080W	0.299036	0.000439168	0.299475	AIM9
YER081W	0.264765	0.014591	0.279356	SER3
YER082C	0.0557353	0.0662378	0.121973	UTP7
YER083C	0.275388	0.125193	0.400581	GET2
YER084W	0.0946908	0.000484634	0.0951755	YER084W
YER086W	0.181878	0.000386594	0.182264	ILV1
YER087C-A	0.100722	0.000389125	0.101111	YER087C-A
YER087C-B	0.0738414	0.0549624	0.128804	SBH1
YER087W	0.210904	0.000587132	0.211492	AIM10
YER088C-A	0.17669	0.0151439	0.191834	YER088C-A
YER088C	0.125233	0.000412309	0.125645	DOT6
YER089C	0.122923	0.000485527	0.123409	PTC2
YER090W	0.16357	0.000510451	0.16408	TRP2
YER091C	0.211963	0.0830357	0.294999	MET6
YER092W	0.276243	0.00999919	0.286242	IES5
YER093C-A	0.458106	0.0232012	0.481307	AIM11
YER093C	0.194448	0.028333	0.222781	TSC11
YER094C	0.272314	0.0243477	0.296662	PUP3
YER095W	0.366268	0.00896471	0.375233	RAD51
YER096W	0.233548	0.00143217	0.23498	SHC1
YER097W	0.000242112	0.0214677	0.0217098	YER097W
YER098W	0.103053	0.0536816	0.156735	UBP9
YER099C	0.377432	0.00022059	0.377652	PRS2
YER100W	0.286549	0.0337533	0.320302	UBC6
YER101C	0.318213	0.000377012	0.31859	AST2
YER102W	0.100667	0.000272504	0.10094	RPS8B
YER104W	0.3397	0.0130038	0.352704	RTT105
YER105C	0.283995	0.0198373	0.303832	NUP157
YER106W	0.241124	0.000707087	0.241831	MAM1
YER107C	0.145154	0.0467488	0.191902	GLE2
YER107W-A	0.11245	0.0649407	0.177391	YER107W-A
YER109C	0.30796	0.0433529	0.351313	FLO8
YER110C	0.101526	0.0278509	0.129377	KAP123
YER111C	0.280529	0.0446323	0.325161	SWI4
YER112W	0.171349	0.0423634	0.213712	LSM 4.00
YER113C	0.333122	0.00183049	0.334953	TMN3
YER114C	0.0759523	0.031539	0.107491	BOI2
YER115C	0.458535	0.0351754	0.49371	SPR6
YER116C	0.275301	0.0271516	0.302452	SLX8
YER117W	0.0341393	0.000377625	0.0345169	RPL23B
YER118C	0.168222	0.0350568	0.203279	SHO1
YER119C-A	0.273825	0.00032717	0.274152	YER119C-A
YER119C	0.212618	0.0567948	0.269413	AVT6
YER120W	0.226157	0.0568866	0.283044	SCS2
YER121W	0.29314	0.00100731	0.294147	YER121W
YER122C	0.227255	0.00409082	0.231346	GLO3
YER123W	0.487265	0.000229135	0.487494	YCK3
YER124C	0.432338	0.000250394	0.432589	DSE1
YER125W	0.350405	0.0407408	0.391145	RSP5
YER126C	0.000507378	0.0587881	0.0592954	NSA2
YER127W	0.0522661	0.0372216	0.0894877	LCP5
YER128W	0.333662	0.0567159	0.390378	VFA1
YER129W	0.246181	0.0301396	0.276321	SAK1
YER130C	0.329924	0.00781188	0.337736	COM2
YER131W	0.0703466	0.000391171	0.0707378	RPS26B
YER132C	0.0959947	0.000992101	0.0969868	PMD1
YER133W-A	0.173981	0.000221857	0.174203	YER133W-A
YER133W	0.219629	0.000389182	0.220018	GLC7
YER134C	0.16777	0.035755	0.203525	YER134C
YER135C	0.344664	0.00228017	0.346944	YER135C
YER136W	0.336984	0.00040631	0.337391	GDI1
YER137C	0.55834	0.00843686	0.566777	YER137C
YER139C	0.296769	0.0400728	0.336842	RTR1
YER140W	0.26383	0.031247	0.295077	EMP65
YER141W	0.390518	0.0034261	0.393944	COX15
YER142C	0.0906652	0.0159831	0.106648	MAG1
YER143W	0.1754	0.0292123	0.204612	DDI1
YER144C	0.272667	0.0175997	0.290267	UBP5
YER145C-A	0.333212	0.0390197	0.372232	YER145C-A
YER145C	0.340204	0.00713422	0.347338	FTR1
YER146W	0.188713	0.00039684	0.189109	LSM 5.00
YER147C-A	0.232878	0.0392503	0.272128	YER147C-A
YER147C	0.23905	0.000478424	0.239529	SCC4
YER148W-A	0.178106	0.000274371	0.178381	YER148W-A
YER148W	0.295696	0.0346029	0.330299	SPT15
YER149C	0.237099	0.07895	0.316049	PEA2
YER151C	0.104456	0.0713278	0.175784	UBP3
YER152C	0.233537	0.0105371	0.244074	YER152C
YER153C	0.240579	0.034059	0.274637	PET122
YER154W	0.343892	0.000847914	0.344739	OXA1
YER155C	0.25133	0.00114331	0.252474	BEM2
YER156C	0.302608	0.00435691	0.306965	YER156C
YER157W	0.33981	0.000206994	0.340017	COG3
YER158C	0.407417	0.000293431	0.407711	YER158C
YER158W-A	0.282978	0.000764285	0.283742	YER158W-A
YER159C	0.233434	0.02496	0.258394	BUR6
YER161C	0.244188	0.000291791	0.244479	SPT2
YER162C	0.0161505	0.0327073	0.0488578	RAD4
YER163C	0.422501	0.00212867	0.424629	GCG1
YER164W	0.38048	0.0352184	0.415699	CHD1
YER165C-A	0.153308	0.0231215	0.176429	YER165C-A
YER165W	0.22869	0.000850331	0.229541	PAB 1.00
YER166W	0.393024	0.0119626	0.404987	DNF1
YER167W	0.325934	0.0144437	0.340377	BCK2
YER168C	0.564239	0.00176451	0.566004	CCA1
YER169W	0.147328	0.000461988	0.14779	RPH1
YER170W	0.228749	0.000258097	0.229007	ADK2
YER171W	0.264784	0.0393088	0.304093	RAD3
YER172C	0.439987	0.0306838	0.47067	BRR 2.00
YER173W	0.314507	0.0236503	0.338157	RAD24
YER174C	0.289942	0.0894024	0.379345	GRX4
YER175C	0.317926	0.0258793	0.343806	TMT 1.00
YER175W-A	0.190225	0.0201257	0.210351	YER175W-A
YER176W	0.234994	0.000279219	0.235273	ECM32
YER177W	0.10313	0.000706369	0.103837	BMH1
YER178W	0.265374	0.0126451	0.278019	PDA1
YER179W	0.420128	0.00222921	0.422358	DMC1
YER180C-A	0.235993	0.000393791	0.236387	SLO1
YER180C	0.269144	0.0480266	0.31717	ISC10
YER181C	0.555373	0.000905954	0.556279	YER181C
YER182W	0.305561	0.000275046	0.305836	FMP10
YER183C	0.370514	0.0299078	0.400422	FAU1
YER184C	0.371552	0.0168752	0.388427	TOG1
YER185W	0.500346	0.000476699	0.500822	PUG1
YER186C	0.741213	0.0182401	0.759453	YER186C
YER187W	0.76468	0.000908436	0.765588	YER187W
YER188W	0.831432	9.28074e-05	0.831525	YER188W
YER189W	0.724065	0.00901582	0.733081	YER189W
YFL001W	0.221135	0.0720984	0.293233	DEG1
YFL002C	0.179515	0.00478321	0.184298	SPB4
YFL003C	0.33375	0.000389042	0.334139	MSH4
YFL004W	0.41858	0.00370011	0.42228	VTC2
YFL005W	0.403339	0.000368473	0.403708	SEC4
YFL007W	0.413608	0.00121902	0.414827	BLM10
YFL008W	0.291932	0.00971848	0.30165	SMC1
YFL009W	0.63938	0.00260347	0.641983	CDC4
YFL010W-A	0.733136	0.0101187	0.743254	AUA1
YFL011W	0.388559	0.018985	0.407544	NA
YFL013C	0.732049	0.0126544	0.744703	IES1
YFL013W-A	0.478249	0.027072	0.505321	NA
YFL014W	0.457348	0.0125415	0.46989	HSP12
YFL015C	0.279185	0.000360233	0.279545	YFL015C
YFL016C	0.185301	0.000289638	0.18559	MDJ1
YFL017C	0.137161	0.0075337	0.144695	GNA1
YFL017W-A	0.325615	0.00118722	0.326802	SMX2
YFL018C	0.418523	0.0236388	0.442162	LPD1
YFL019C	0.31934	0.00363871	0.322979	YFL019C
YFL020C	0.167357	0.0455206	0.212878	PAU5
YFL021C-A	0.368211	0.00160085	0.369812	NA
YFL021W	0.648407	0.000177289	0.648585	GAT1
YFL022C	0.115801	0.0436729	0.159473	FRS2
YFL023W	0.0820945	0.036625	0.118719	BUD27
YFL024C	0.202809	0.00111122	0.20392	EPL1
YFL025C	0.283741	0.0470431	0.330784	BST1
YFL026W	0.265496	0.000441071	0.265937	STE2
YFL027C	0.409086	0.0418676	0.450953	GYP8
YFL028C	0.243219	0.000175911	0.243395	CAF16
YFL029C	0.150414	0.00079655	0.151211	CAK1
YFL030W	0.283912	0.0116418	0.295554	AGX1
YFL031C-A	0.362851	0.0219025	0.384754	NA
YFL031W	0.426531	0.00140029	0.427931	HAC1
YFL033C	0.343922	0.00107437	0.344996	RIM15
YFL034C-A	0.15385	0.0275063	0.181356	RPL22B
YFL034C-B	0.197056	0.046455	0.243511	MOB2
YFL034W	0.312149	0.027898	0.340047	MIL1
YFL036W	0.361415	0.0108721	0.372287	RPO41
YFL037W	0.155771	0.00824324	0.164014	TUB2
YFL038C	0.233403	0.01383	0.247233	YPT1
YFL039C	0.309915	0.00596355	0.315878	ACT1
YFL040W	0.255892	0.0010025	0.256895	YFL040W
YFL041W-A	0.00165814	0.0125719	0.01423	YFL041W-A
YFL041W	0.367786	0.0533258	0.421112	FET5
YFL042C	0.127991	0.00107054	0.129061	LAM5
YFL044C	0.191489	0.052152	0.243641	OTU1
YFL045C	0.180693	0.000886323	0.181579	SEC53
YFL046W	0.0989595	0.0272029	0.126162	FMP32
YFL047W	0.274455	0.0194647	0.29392	RGD2
YFL048C	0.320472	0.0055514	0.326024	EMP47
YFL049W	0.265332	0.024377	0.289709	SWP82
YFL050C	0.456021	0.00050824	0.456529	ALR2
YFL051C	0.64334	0.000179292	0.643519	YFL051C
YFL052W	0.444619	0.0249147	0.469534	ZNF1
YFL053W	0.442659	0.0528667	0.495526	DAK2
YFL054C	0.478829	0.0402571	0.519086	AQY3
YFL055W	0.663933	0.0209098	0.684843	AGP3
YFL056C	0.805655	0.0131337	0.818788	AAD6
YFL058W	0.436184	0.0334131	0.469597	THI5
YFL059W	0.790953	0.00139128	0.792344	SNZ3
YFL060C	0.756175	0.0060996	0.762275	SNO3
YFL062W	0.842486	0.00841999	0.850906	COS4
YFR001W	0.125192	0.0512081	0.1764	LOC1
YFR002W	0.230432	0.011093	0.241525	NIC 96.00
YFR003C	0.226307	0.00311592	0.229423	YPI1
YFR004W	0.277202	0.000961841	0.278164	RPN11
YFR005C	0.318356	0.0349013	0.353257	SAD1
YFR006W	0.47748	0.000208073	0.477688	YFR006W
YFR007W	0.468851	0.00713753	0.475989	YFH7
YFR008W	0.370406	0.000631735	0.371038	FAR7
YFR009W	0.270306	0.0752223	0.345529	GCN20
YFR010W-A	0.678678	0.00113603	0.679814	YFR010W-A
YFR010W	0.17748	0.00343048	0.18091	UBP6
YFR011C	0.441008	0.0103048	0.451313	MIC19
YFR012W-A	0.294802	0.000220064	0.295022	YFR012W-A
YFR012W	0.412218	0.00105199	0.41327	DCV1
YFR013W	0.338589	0.0382703	0.376859	IOC3
YFR014C	0.302616	0.0236124	0.326229	CMK1
YFR015C	0.19275	0.0112019	0.203952	GSY1
YFR016C	0.239852	0.0135392	0.253391	YFR016C
YFR017C	0.0720931	0.0237583	0.0958514	IGD1
YFR018C	0.332346	0.00698584	0.339332	YFR018C
YFR019W	0.258914	0.014281	0.273195	FAB1
YFR020W	0.817613	0.00573587	0.823349	CSS2
YFR021W	0.277977	0.00248396	0.280461	ATG18
YFR022W	0.364597	0.0114525	0.37605	ROG3
YFR023W	0.362186	0.000815074	0.363001	NA
YFR024C-A	0.194598	0.000303405	0.194902	LSB3
YFR025C	0.268287	0.000826833	0.269114	HIS2
YFR026C	0.309143	0.000596404	0.309739	ULI1
YFR027W	0.234195	0.0820213	0.316217	ECO1
YFR028C	0.104573	0.0281983	0.132771	CDC14
YFR029W	0.347693	0.0156591	0.363352	PTR3
YFR030W	0.30048	0.0456877	0.346168	MET10
YFR031C-A	0.148481	0.0167998	0.165281	RPL2A
YFR031C	0.27378	0.000473863	0.274254	SMC2
YFR032C-A	0.221071	0.00049459	0.221565	RPL29
YFR032C-B	0.00245815	0.000799313	0.00325746	NA
YFR032C	0.149845	0.0125415	0.162387	RRT5
YFR033C	0.311206	0.0352012	0.346407	QCR6
YFR034C	0.184368	0.00212947	0.186498	PHO4
YFR034W-A	0.171375	0.00483882	0.176214	NA
YFR035C	0.396301	0.00194754	0.398248	YFR035C
YFR036W-A	0.117965	0.00113864	0.119104	YFR036W-A
YFR036W	0.556856	0.0340748	0.590931	CDC26
YFR037C	0.189807	0.0380339	0.227841	RSC8
YFR038W	0.226311	0.0218195	0.24813	IRC5
YFR039C	0.314311	0.000475263	0.314786	OSW7
YFR041C	0.221978	0.0016186	0.223597	ERJ5
YFR042W	0.134464	0.016582	0.151046	KEG1
YFR043C	0.206835	0.00579602	0.212631	IRC6
YFR044C	0.501029	0.0221736	0.523202	DUG1
YFR045W	0.373464	0.00240342	0.375867	YFR045W
YFR046C	0.232641	0.0295215	0.262163	CNN1
YFR047C	0.484277	0.00714715	0.491424	BNA6
YFR048W	0.341319	0.0253194	0.366639	RMD8
YFR049W	0.243907	0.0167152	0.260622	YMR31
YFR050C	0.332022	0.0269555	0.358978	PRE4
YFR051C	0.154458	0.0206361	0.175094	RET2
YFR052C-A	0.141155	0.0537018	0.194857	YFR052C-A
YFR052W	0.344849	0.00962916	0.354478	RPN12
YFR053C	0.127028	0.0439615	0.17099	HXK1
YFR055W	0.743827	0.000121403	0.743949	IRC7
YFR056C	0.495829	0.0319227	0.527752	YFR056C
YGL001C	0.123179	0.0684883	0.191667	ERG26
YGL002W	0.348587	0.000632029	0.349219	ERP6
YGL003C	0.000599612	0.00351953	0.00411914	CDH1
YGL004C	0.172383	0.000566478	0.17295	RPN14
YGL005C	0.276675	0.0201627	0.296837	COG7
YGL006W-A	0.105167	0.00804046	0.113208	YGL006W-A
YGL006W	0.242631	0.0154578	0.258089	PMC1
YGL007C-A	0.151787	0.00139776	0.153184	YGL007C-A
YGL007W	0.044423	0.000266839	0.0446898	BRP1
YGL008C	0.161647	0.0344254	0.196072	PMA1
YGL009C	0.335613	0.0281263	0.36374	LEU1
YGL010W	0.284373	0.0306527	0.315026	MPO1
YGL011C	0.378072	0.0393744	0.417446	SCL1
YGL012W	0.303428	0.00090205	0.304331	ERG4
YGL013C	0.362842	0.000743361	0.363585	PDR1
YGL014W	0.202081	0.0362264	0.238308	PUF4
YGL015C	0.0251656	0.000210996	0.0253766	YGL015C
YGL016W	0.266984	0.0412968	0.308281	KAP122
YGL017W	0.309922	0.0141136	0.324036	ATE1
YGL018C	0.28264	0.0639333	0.346574	JAC1
YGL019W	0.0392153	0.00032251	0.0395378	CKB1
YGL020C	0.254311	0.0113089	0.26562	GET1
YGL021W	0.142519	0.00152218	0.144041	ALK 1.00
YGL022W	0.220509	0.00128796	0.221797	STT3
YGL023C	0.258807	0.0402325	0.29904	PIB2
YGL024W	0.0865842	0.000224273	0.0868085	YGL024W
YGL025C	0.0303892	0.107916	0.138305	PGD1
YGL026C	0.145345	0.000220589	0.145566	TRP5
YGL027C	0.45366	0.00195737	0.455617	CWH41
YGL028C	0.236686	0.0368291	0.273515	SCW11
YGL029W	0.0695797	0.0592674	0.128847	CGR1
YGL030W	0.0930435	0.00175872	0.0948022	RPL30
YGL031C	0.0506856	0.000464121	0.0511497	RPL24A
YGL032C	0.215636	0.00654212	0.222178	AGA2
YGL034C	0.16852	0.000430793	0.16895	YGL034C
YGL035C	0.358626	0.000291251	0.358917	MIG1
YGL036W	0.163386	0.0753714	0.238758	YGL036W
YGL037C	0.176609	0.000484197	0.177093	PNC1
YGL038C	0.596598	0.00181509	0.598413	OCH1
YGL039W	0.478173	0.056671	0.534844	YGL039W
YGL040C	0.217212	0.0036014	0.220813	HEM2
YGL041C-B	0.123147	0.0149608	0.138108	NA
YGL041W-A	0.645811	0.00383227	0.649643	YGL041W-A
YGL042C	0.595238	0.00151235	0.59675	YGL042C
YGL043W	0.387223	0.00799025	0.395213	DST1
YGL044C	0.290766	0.0357125	0.326479	RNA15
YGL045W	0.121864	0.00051226	0.122376	RIM8
YGL047W	0.500925	0.00703491	0.50796	ALG13
YGL048C	0.542635	0.00268804	0.545323	RPT6
YGL049C	0.627877	0.000277707	0.628155	TIF4632
YGL050W	0.396745	0.00713722	0.403882	TYW3
YGL051W	0.826998	0.00189136	0.82889	MST27
YGL053W	0.893104	0.000337456	0.893442	PRM8
YGL054C	0.560792	0.0139967	0.574789	ERV14
YGL055W	0.238303	0.00118355	0.239486	OLE1
YGL056C	0.330332	0.00157753	0.331909	SDS23
YGL057C	0.526026	0.0421278	0.568154	GEP7
YGL058W	0.555356	0.0137058	0.569062	RAD6
YGL059W	0.233635	0.0271212	0.260756	PKP2
YGL060W	0.490183	0.0118221	0.502006	YBP2
YGL061C	0.346112	0.0245261	0.370638	DUO1
YGL062W	0.133351	0.0690713	0.202422	PYC1
YGL063W	0.41869	0.0194784	0.438169	PUS2
YGL064C	0.171633	0.0538603	0.225493	MRH4
YGL065C	0.432176	0.000230911	0.432407	ALG2
YGL066W	0.432824	0.0187231	0.451547	SGF73
YGL067W	0.613516	0.0417513	0.655268	NPY1
YGL068W	0.301394	0.000968691	0.302362	MNP1
YGL070C	0.308762	0.0421794	0.350941	RPB9
YGL071W	0.390664	0.0150364	0.405701	AFT1
YGL072C	0.204882	0.000260065	0.205142	YGL072C
YGL073W	0.477948	0.000555423	0.478504	HSF1
YGL074C	0.015168	0.0778729	0.0930408	YGL074C
YGL075C	0.382226	0.0662526	0.448478	MPS2
YGL076C	0.0621149	0.000334761	0.0624496	RPL7A
YGL077C	0.287449	0.00618943	0.293638	HNM1
YGL078C	0.112685	0.0592927	0.171978	DBP3
YGL079W	0.438566	0.0340052	0.472571	KXD1
YGL080W	0.444894	0.000389975	0.445284	MPC1
YGL081W	0.609687	0.00937834	0.619066	YGL081W
YGL082W	0.494117	0.000319674	0.494437	YGL082W
YGL083W	0.485952	0.0260272	0.511979	SCY1
YGL084C	0.458475	0.0065337	0.465009	GUP1
YGL085W	0.373091	0.00684236	0.379933	LCL3
YGL087C	0.455748	0.0468843	0.502633	MMS2
YGL088W	0.395064	0.00132584	0.39639	YGL088W
YGL089C	0.35552	0.00254845	0.358069	MF(ALPHA)2
YGL090W	0.390789	0.0894719	0.480261	LIF1
YGL091C	0.545838	0.0261993	0.572037	NBP35
YGL092W	0.359797	0.0218539	0.381651	NUP145
YGL093W	0.483903	0.00460978	0.488513	SPC105
YGL094C	0.398097	0.0436946	0.441791	PAN2
YGL095C	0.627224	0.00479143	0.632015	VPS45
YGL096W	0.562944	0.000326425	0.563271	TOS8
YGL097W	0.455289	0.00345985	0.458749	SRM1
YGL098W	0.441764	0.0545321	0.496296	USE1
YGL099W	0.109577	0.0490585	0.158636	LSG1
YGL100W	0.442245	0.0295119	0.471757	SEH1
YGL101W	0.239112	0.00379128	0.242903	YGL101W
YGL102C	0.0173997	0.00954427	0.026944	YGL102C
YGL103W	0.256382	0.000925319	0.257307	RPL28
YGL104C	0.361169	0.00424446	0.365413	VPS73
YGL105W	0.382114	0.0261286	0.408243	ARC1
YGL106W	0.43351	0.0132045	0.446715	MLC1
YGL107C	0.370826	0.00350784	0.374333	RMD9
YGL108C	0.384466	0.0149273	0.399393	YGL108C
YGL109W	0.339121	0.0225316	0.361653	YGL109W
YGL110C	0.526548	0.00723262	0.53378	CUE3
YGL111W	0.258205	0.000441131	0.258646	NSA1
YGL112C	0.592725	0.0135439	0.606269	TAF6
YGL113W	0.444156	0.0250388	0.469195	SLD3
YGL114W	0.394533	0.00217397	0.396707	YGL114W
YGL115W	0.4482	0.000543207	0.448743	SNF4
YGL116W	0.434579	0.0717078	0.506286	CDC20
YGL117W	0.205771	0.0430589	0.24883	YGL117W
YGL118C	0.586801	0.000683151	0.587484	NA
YGL119W	0.401387	0.0389555	0.440343	COQ8
YGL120C	0.102901	0.0602107	0.163112	PRP43
YGL121C	0.395051	0.0221494	0.4172	GPG1
YGL122C	0.250842	0.00130148	0.252143	NAB2
YGL123W	0.142523	0.0148842	0.157407	RPS2
YGL124C	0.503724	0.0124429	0.516167	MON1
YGL125W	0.38452	0.0290591	0.413579	MET13
YGL126W	0.414849	0.000588533	0.415438	SCS3
YGL127C	0.493347	0.0211432	0.51449	SOH1
YGL128C	0.55389	0.00136102	0.555251	CWC23
YGL129C	0.416344	0.00122153	0.417566	RSM23
YGL130W	0.547824	0.0394571	0.587282	CEG1
YGL131C	0.291035	0.0269426	0.317977	SNT2
YGL132W	0.085863	0.307706	0.393569	YGL132W
YGL133W	0.268504	0.0179115	0.286416	ITC1
YGL134W	0.258522	0.00054586	0.259068	PCL10
YGL135W	0.128252	0.00274028	0.130993	RPL1B
YGL136C	0.46805	0.000541377	0.468591	MRM2
YGL139W	0.456104	0.0216841	0.477788	FLC3
YGL140C	0.364147	0.0187907	0.382938	YGL140C
[truncated: 4,052 more rows]
