# Supplementary material for: Diallel panel reveals a significant impact of low-frequency genetic variants on gene expression variation in yeast
Source: Mol Syst Biol. 2024 Feb 14;20(4):362–73. doi: 10.1038/s44320-024-00021-0 (PMC10987670; doi:10.1038/s44320-024-00021-0)
Supplement: Supplementary file 6 — Dataset EV5 [file 44320_2024_21_MOESM6_ESM.xlsx]

## Sheet: Dataset EV5
Dataset EV5. SNP-GWAS eQTLs
SNP	SNP_chromosome	SNP_position	PValue	SnpWeight	SnpWeightSE	EffectSize	Phenotype	Threshold	eQTL_type	Pheno_Gene_group	Pheno_Origin_assignment	SNP_MAF1011	isLowFreq	SNP_type
rs93965	7	148767	1.91103e-05	1.02355	0.235825	0.546898	YNL018C	0.000167805	distant	Core	Core	0.337798	Common	Intergenic
rs253281	15	293123	2.07698e-05	-0.806806	0.186723	0.398025	YJL218W	0.000155017	distant	Core	Core	0.472799	Common	In CDS
rs144522	10	99851	1.25025e-05	-0.858991	0.193547	0.38823	YFL056C	0.000146796	distant	Core	Core	0.387226	Common	In CDS
rs268206	15	850811	1.09177e-05	0.796679	0.178266	0.37037	YFL057C	0.000152981	distant	Core	Core	0.220953	Common	Intergenic
rs280073	16	275902	3.59887e-06	0.831655	0.176352	0.366882	342-augustus_masked-770-BSG_4	0.00012636		Accessory	candidate HGT	0.122398	Common	Intergenic
rs36240	4	159428	2.36071e-05	0.832574	0.194034	0.360174	YDL168W	9.79234e-05	local	Core	Core	0.206091	Common	Intergenic
rs208195	13	140395	2.29191e-06	0.866877	0.180098	0.358534	YML066C	9.932e-05	local	Core	Core	0.491592	Common	Intergenic
rs274597	16	56137	1.21545e-06	0.780061	0.157659	0.356169	1704-snap_masked-CPD_4-13463	9.0371e-05		Accessory	Introgression	0.417843	Common	Intergenic
rs83641	5	563747	1.34315e-06	0.738056	0.149805	0.339298	1536-maker-BDM_5-23139	0.00010416		Accessory	HGT	0.488048	Common	Intergenic
rs104574	7	579785	7.3953e-05	0.788595	0.196386	0.337884	7837-R0010W_NumOfGenes_2	0.00026226		Accessory	Plasmid	0.447421	Common	In CDS
rs280073	16	275902	7.78891e-06	0.798527	0.175683	0.335162	906-augustus_masked-BIL_3-4712	0.000158493		Accessory	Unknown	0.122398	Common	Intergenic
rs83641	5	563747	1.22424e-05	0.725318	0.163252	0.326695	1446-maker-CDM_4-7429	0.000113555		Accessory	Introgression	0.488048	Common	Intergenic
rs131315	9	45244	6.41927e-05	-0.835846	0.206357	0.318987	YAR027W	0.000173538	distant	Accessory	Introgression	0.202475	Common	In CDS
rs149705	10	295148	4.83423e-05	0.771561	0.187282	0.314633	YDR539W	6.60413e-05	distant	Accessory	Introgression	0.415842	Common	Intergenic
rs109307	7	752411	9.29002e-06	0.733575	0.162813	0.312984	143-augustus_masked-175-YCE	0.000193583		Accessory	Unknown	0.3444	Common	In CDS
rs59331	4	1085196	2.41988e-05	0.772007	0.180163	0.309411	YGR234W	0.000174312	distant	Core	Core	0.2111	Common	In CDS
rs83641	5	563747	3.81382e-06	0.746368	0.158692	0.309257	752-augustus_masked-BKC_1-8603	0.000154391		Accessory	Introgression	0.488048	Common	Intergenic
rs120465	8	106822	1.75524e-05	0.786196	0.180319	0.301019	YML132W	8.72305e-05	distant	Core	Core	0.36224	Common	In CDS
rs279517	16	252004	5.91445e-05	-0.674334	0.16566	0.288382	1442-maker-CDK_4-10433	0.000184023		Accessory	Unknown	0.461386	Common	Intergenic
rs196621	12	747374	4.61154e-05	0.745847	0.18054	0.286609	YPL091W	0.000175581	distant	Core	Core	0.431683	Common	Intergenic
rs282547	16	373847	0.000153215	0.723678	0.188869	0.271376	YOR285W	0.000200634	distant	Core	Core	0.376494	Common	In CDS
rs28297	3	156517	9.39e-05	-0.700524	0.177079	0.268232	YBL113C	0.000167543	distant	Core	Core	0.391865	Common	In CDS
rs184692	12	228126	4.13278e-05	0.740218	0.178036	0.259433	YNL333W	0.000123079	distant	Core	Core	0.143211	Common	In CDS
rs225053	13	827091	0.000183218	0.725017	0.19153	0.258634	YFL013C	0.000268765	distant	Accessory	Introgression	0.31498	Common	In CDS
rs83641	5	563747	3.6197e-05	-0.738436	0.176258	0.257564	YER186C	0.00014964	local	Accessory	Introgression	0.488048	Common	Intergenic
rs180228	12	71641	2.59498e-05	0.691646	0.162031	0.256146	39-augustus_masked-2-CGIPLA_MA	8.99544e-05		Accessory	Plasmid	0.212512	Common	In CDS
rs47249	4	579764	3.50808e-05	0.67793	0.161527	0.250854	YJL113W	0.000207447	distant	Core	Core	0.318317	Common	Intergenic
rs67834	4	1445462	7.22461e-05	0.737692	0.183446	0.249245	YKL096W	0.000129919	distant	Accessory	Introgression	0.44004	Common	In CDS
rs226366	13	880104	7.49266e-05	0.603287	0.15036	0.246656	1446-maker-CDM_4-7429	0.000113555		Accessory	Introgression	0.212302	Common	In CDS
rs223234	13	761608	6.2114e-05	0.693196	0.170798	0.246363	YOR083W	0.000176046	distant	Accessory	Introgression	0.447447	Common	In CDS
rs247435	15	76655	3.71639e-05	-0.691045	0.165195	0.238582	1592-snap_masked-YCL-7822	0.000167973		Accessory	Introgression	0.456456	Common	In CDS
rs11913	2	315524	5.8269e-05	0.724352	0.177788	0.23841	YOL158C	0.000138553	distant	Core	Core	0.0873016	Common	Intergenic
rs279834	16	264690	0.00020495	0.703493	0.18729	0.235655	YNR075W	0.000228541	distant	Accessory	Introgression	0.458375	Common	In CDS
rs279923	16	269012	4.83076e-05	0.925133	0.22455	0.235452	YAR031W	0.000125637	distant	Core	Core	0.0361744	LowFreq	In CDS
rs286252	16	539109	0.000108718	0.699054	0.17837	0.225944	YBL100W-B	0.000123804	distant	Core	Core	0.423729	Common	Intergenic
rs15767	2	466295	6.20359e-05	-0.65378	0.161074	0.225324	YBR118W	0.000121765	local	Core	Core	0.341336	Common	Intergenic
rs245651	14	752892	1.69696e-05	0.720343	0.164919	0.224399	224-augustus_masked-365-YDJ	0.000130319		Accessory	Introgression	0.0509761	Common	In CDS
rs176940	11	592478	1.19899e-05	0.668521	0.150307	0.223931	YBL005W-B	0.000218969	distant	Core	Core	0.196234	Common	In CDS
rs274604	16	56308	1.63936e-05	0.665099	0.151993	0.222112	1704-snap_masked-CPD_4-13463	9.0371e-05		Accessory	Introgression	0.227807	Common	Intergenic
rs176719	11	584345	3.56601e-05	0.567923	0.135442	0.220881	YOL050C	0.000224393	distant	Core	Core	0.439303	Common	In CDS
rs56211	4	949825	2.13845e-05	0.67088	0.15551	0.216926	876-augustus_masked-YCC-11519	8.70745e-05		Accessory	Introgression	0.323413	Common	In CDS
rs119685	8	72171	0.000113897	0.629106	0.161006	0.215397	YLR261C	0.000116804	distant	Core	Core	0.31994	Common	In CDS
rs282689	16	380527	4.62538e-05	0.611527	0.148052	0.213187	YIL014C-A	0.000152571	distant	Accessory	Unknown	0.352386	Common	In CDS
rs281225	16	327318	3.70292e-05	0.682128	0.16303	0.211975	39-augustus_masked-2-CGIPLA_MA	8.99544e-05		Accessory	Plasmid	0.292163	Common	In CDS
rs280073	16	275902	5.20615e-05	0.621715	0.151573	0.211202	904-augustus_masked-BIL_3-4712	0.000110689		Accessory	candidate HGT	0.122398	Common	Intergenic
rs88129	6	191963	3.17658e-05	-0.584594	0.138507	0.209569	1656-snap_masked-BGR_1-19009	0.000119761		Accessory	Unknown	0.360753	Common	Intergenic
rs56211	4	949825	6.30442e-05	0.643926	0.158801	0.208516	875-augustus_masked-YCC-11519	0.00010345		Accessory	Introgression	0.323413	Common	In CDS
rs221689	13	698372	5.1022e-05	0.620944	0.151204	0.207778	YDR423C	0.000187856	distant	Core	Core	0.484577	Common	Intergenic
rs145511	10	135996	0.00011338	0.655092	0.167607	0.206262	YIR027C	0.000158696	distant	Core	Core	0.355941	Common	Intergenic
rs21565	2	682145	3.82694e-05	0.681724	0.163241	0.203803	YBR012W-B	0.00015337	distant	Core	Core	0.198712	Common	Intergenic
rs112113	7	863960	6.18829e-05	-0.617315	0.152067	0.203647	YJL214W	0.000185292	distant	Core	Core	0.42186	Common	In CDS
rs281225	16	327318	0.000185384	0.736779	0.194795	0.203459	YPL032C	0.000254282	distant	Accessory	Introgression	0.292163	Common	In CDS
rs263691	15	675665	9.44662e-05	0.652233	0.164934	0.199934	YJL217W	0.00019666	distant	Core	Core	0.339941	Common	Intergenic
rs164549	11	140539	7.63687e-05	0.688592	0.171823	0.199366	YBL100W-B	0.000123804	distant	Core	Core	0.117705	Common	In CDS
rs80548	5	458619	1.96963e-05	0.741495	0.171117	0.19886	577-snap_masked-1450-AAT_3	0.000171306		Accessory	Unknown	0.078635	Common	In CDS
rs185402	12	251868	5.77466e-05	0.675585	0.165729	0.198595	562-snap_masked-1121-BNL_4	0.00011666		Accessory	Unknown	0.394841	Common	In CDS
rs180226	12	71524	0.00010341	-0.631725	0.160673	0.198547	YKL096W	0.000129919	distant	Accessory	Introgression	0.302279	Common	In CDS
rs28101	3	145673	9.4916e-06	0.654288	0.145373	0.196375	YOR209C	0.000149506	distant	Core	Core	0.405941	Common	In CDS
rs139352	9	357174	0.000149563	-0.620214	0.161605	0.194701	YPL092W	0.00016744	distant	Core	Core	0.297297	Common	Intergenic
rs15767	2	466295	0.000137806	0.602097	0.156031	0.192905	YPR080W	0.000161353	distant	Core	Core	0.341336	Common	Intergenic
rs46113	4	544641	0.000109186	-0.603593	0.154055	0.192071	YDR037W	0.000165553	local	Accessory	Introgression	0.426221	Common	Intergenic
rs83479	5	561430	9.72592e-05	-0.521126	0.132025	0.190978	1536-maker-BDM_5-23139	0.00010416		Accessory	HGT	0.370787	Common	Intergenic
rs258669	15	480576	0.00010736	-0.580052	0.147886	0.186152	YOR192C-B	0.000123763	distant	Core	Core	0.393459	Common	Intergenic
rs177430	11	613685	6.01179e-05	-0.592504	0.145701	0.184756	YHL050C	0.000163049	distant	Core	Core	0.425229	Common	In CDS
rs85089	6	76783	4.18265e-05	0.566923	0.13645	0.182959	YPL257W	0.000164985	distant	Accessory	Unknown	0.405258	Common	Intergenic
rs153676	10	450387	0.000100442	0.629315	0.159762	0.182127	YHL042W	0.000175796	distant	Core	Core	0.494544	Common	In CDS
rs111499	7	842605	6.48359e-05	-0.584289	0.144339	0.181397	7826-Q0130_NumOfGenes_2	0.000117576		Accessory	Plasmid	0.406343	Common	Intergenic
rs228371	14	40852	6.96315e-05	0.678981	0.168464	0.180471	YPR200C	0.000122311	distant	Core	Core	0.228218	Common	In CDS
rs286841	16	568030	3.20888e-06	0.63424	0.133783	0.179775	YPR006C	0.000143989	local	Core	Core	0.35835	Common	In CDS
rs68642	4	1471524	0.000132728	0.675511	0.174621	0.179124	YAR033W	0.000148076	distant	Accessory	Ancestral	0.255456	Common	Intergenic
rs29364	3	198109	3.87336e-05	0.665019	0.159352	0.178359	127-augustus_masked-1689-AIE_1	0.000158959		Accessory	Introgression	0.232143	Common	In CDS
rs102431	7	479741	0.000131707	0.585744	0.151339	0.176982	1532-maker-CCR_1-6225	0.00018767		Accessory	candidate HGT	0.197421	Common	Intergenic
rs208392	13	148721	9.82407e-06	0.731579	0.162827	0.175833	YAR068W	0.000126729	distant	Core	Core	0.16815	Common	Intergenic
rs172066	11	399948	9.49366e-05	0.598994	0.151519	0.17507	YJL114W	0.000176501	distant	Core	Core	0.28621	Common	In CDS
rs3034	1	126600	0.000103476	0.629	0.159986	0.172715	YOR083W	0.000176046	distant	Accessory	Introgression	0.321429	Common	In CDS
rs222197	13	716317	0.000111402	0.577801	0.147664	0.171866	YPL278C	0.000220268	distant	Core	Core	0.493558	Common	Intergenic
rs4161	1	179149	7.45589e-05	-0.576578	0.143659	0.17174	YOR384W	0.000103346	distant	Core	Core	0.440882	Common	Intergenic
rs286765	16	565119	5.03707e-06	0.63205	0.136153	0.169876	YNR075C-A	9.7068e-05	distant	Core	Core	0.25248	Common	Intergenic
rs112180	7	867732	4.21234e-05	0.603921	0.145415	0.167773	YJR155W	0.000134497	distant	Core	Core	0.440972	Common	Intergenic
rs20089	2	627001	8.24114e-05	0.66168	0.165892	0.166806	YBR197C	0.000148745	local	Core	Core	0.243564	Common	In CDS
rs259222	15	498558	0.000179508	0.560738	0.147924	0.163921	YKL110C	0.000204125	distant	Core	Core	0.313861	Common	In CDS
rs115359	7	981478	4.83843e-05	0.581361	0.141122	0.163701	7838-R0020C	0.000176845		Accessory	Plasmid	0.349654	Common	In CDS
rs161331	11	20543	7.15827e-05	0.598177	0.148667	0.163423	YOL122C	9.56581e-05	distant	Core	Core	0.479675	Common	Intergenic
rs226751	13	896918	2.22535e-06	0.5847	0.121315	0.162692	YIL049W	0.000175017	distant	Core	Core	0.432044	Common	In CDS
rs151403	10	353471	9.94517e-05	-0.58858	0.149326	0.160966	YHR175W	0.00014433	distant	Core	Core	0.409046	Common	In CDS
rs281225	16	327318	0.000167012	0.6368	0.167166	0.160234	YOR083W	0.000176046	distant	Accessory	Introgression	0.292163	Common	In CDS
rs115359	7	981478	4.3701e-05	0.559159	0.134925	0.160109	7839-R0030W_NumOfGenes_2	0.000245038		Accessory	Plasmid	0.349654	Common	In CDS
rs103818	7	531684	7.0065e-05	0.561076	0.139263	0.157517	7840-R0040C_NumOfGenes_2	0.000162368		Accessory	Plasmid	0.472028	Common	Intergenic
rs238803	14	455941	3.97644e-05	0.539183	0.129395	0.157293	YPL276W	0.000160569	distant	Core	Core	0.446429	Common	In CDS
rs140882	9	403943	7.33503e-05	0.581583	0.14476	0.156495	YIR028W	0.000128111	local	Core	Core	0.302671	Common	In CDS
rs96485	7	248225	0.000108561	0.545684	0.139224	0.156129	YLR341W	0.000167798	distant	Core	Core	0.319265	Common	Intergenic
rs12030	2	322182	8.21759e-05	0.643395	0.161279	0.155597	YCL021W-A	0.000125916	distant	Core	Core	0.109235	Common	In CDS
rs41322	4	367564	9.79238e-05	0.626788	0.158863	0.155102	YOR083W	0.000176046	distant	Accessory	Introgression	0.277998	Common	In CDS
rs257732	15	445941	9.05958e-05	0.552808	0.139423	0.15495	YGL228W	0.000182612	distant	Core	Core	0.489098	Common	Intergenic
rs104574	7	579785	0.000135406	0.530851	0.137408	0.151986	YLR059C	0.000190977	distant	Core	Core	0.447421	Common	In CDS
rs241991	14	611523	1.37916e-05	-0.570901	0.12929	0.151504	YER010C	8.24993e-05	distant	Accessory	Introgression	0.244059	Common	In CDS
rs280158	16	280007	5.29948e-05	0.606499	0.14802	0.150777	39-augustus_masked-2-CGIPLA_MA	8.99544e-05		Accessory	Plasmid	0.405446	Common	Intergenic
rs172632	11	428519	0.000102922	0.558091	0.141901	0.150457	YAL049C	0.000124805	distant	Core	Core	0.46379	Common	In CDS
rs85926	6	103397	0.000207268	-0.536509	0.142946	0.149751	YLR179C	0.000227356	distant	Core	Core	0.236527	Common	Intergenic
rs89859	6	254963	0.000125368	0.59912	0.154294	0.149689	YJR153W	0.000145691	distant	Accessory	Introgression	0.332012	Common	In CDS
rs226980	13	904187	0.00017129	0.629319	0.165486	0.149039	YPL032C	0.000254282	distant	Accessory	Introgression	0.0990099	Common	Intergenic
rs182208	12	133123	0.000116778	0.553082	0.141779	0.145976	YAL067C	0.000165125	distant	Core	Core	0.338454	Common	In CDS
rs66968	4	1418477	8.75201e-08	0.503843	0.0919876	0.145669	YOL164W	0.000210713	distant	Accessory	HGT	0.369673	Common	Intergenic
rs284729	16	478228	4.145e-05	-0.535666	0.12886	0.145244	YLR126C	0.000170944	distant	Core	Core	0.375496	Common	In CDS
rs185	1	31391	5.3331e-07	0.531116	0.103771	0.145083	YJR027W	0.000149028	distant	Core	Core	0.0621212	Common	Intergenic
rs3034	1	126600	9.14389e-05	0.590769	0.149084	0.144775	YIL119C	0.000147651	distant	Accessory	Introgression	0.321429	Common	In CDS
rs174213	11	491405	7.53802e-05	0.543135	0.135419	0.144538	YPL220W	0.000105061	distant	Core	Core	0.370775	Common	In CDS
rs1645	1	72862	9.44026e-05	-0.592136	0.149731	0.143976	YLR119W	0.000113862	distant	Accessory	Ancestral	0.0782178	Common	In CDS
rs57131	4	999724	3.48562e-05	0.54519	0.129852	0.143811	YKL140W	0.000167184	distant	Core	Core	0.493042	Common	In CDS
rs10911	2	280277	2.80948e-05	-0.652466	0.153527	0.143597	YMR266W	0.000115233	distant	Accessory	Ancestral	0.0815494	Common	In CDS
rs281225	16	327318	8.7774e-05	0.614794	0.154747	0.141918	YIL119C	0.000147651	distant	Accessory	Introgression	0.292163	Common	In CDS
rs96115	7	230072	3.47722e-05	-0.510846	0.121655	0.140486	YFR007W	0.00020365	distant	Core	Core	0.442231	Common	Intergenic
rs273305	15	1052746	0.000167728	0.526592	0.138275	0.1399	YMR320W	0.000245038	distant	Accessory	Unknown	0.468719	Common	In CDS
rs215116	13	436456	0.000128244	-0.512254	0.13212	0.139641	YBR093C	0.000144888	distant	Core	Core	0.470297	Common	Intergenic
rs136665	9	254108	0.00010462	0.513866	0.130794	0.138099	YPR123C	0.000252855	distant	Core	Core	0.299404	Common	Intergenic
rs239068	14	469677	0.000229932	0.635392	0.170529	0.137905	YFL013C	0.000268765	distant	Accessory	Introgression	0.213082	Common	Intergenic
rs161200	11	17206	0.000133787	0.500522	0.129454	0.13713	YMR150C	0.000214946	distant	Core	Core	0.482535	Common	Intergenic
rs80197	5	438396	0.000100543	-0.548712	0.139308	0.136894	YNL168C	0.000112368	distant	Core	Core	0.296619	Common	Intergenic
rs217018	13	514342	6.43892e-05	-0.590083	0.145709	0.133676	YDR259C	0.000125448	distant	Core	Core	0.105316	Common	Intergenic
rs117485	7	1060354	5.37487e-05	0.678073	0.165627	0.133157	577-snap_masked-1450-AAT_3	0.000171306		Accessory	Unknown	0.0193069	LowFreq	Intergenic
rs116004	7	1001148	0.000174624	-0.509685	0.134203	0.133099	YMR079W	0.000203931	distant	Core	Core	0.304262	Common	In CDS
rs212033	13	308827	1.5113e-05	-0.510123	0.116079	0.133062	YCL057C-A	0.000165021	distant	Core	Core	0.366337	Common	Intergenic
rs35371	4	125465	6.3257e-05	0.500715	0.123509	0.132846	YGL027C	0.000133789	distant	Core	Core	0.163366	Common	Intergenic
rs221191	13	678500	0.000159459	-0.57395	0.150196	0.13236	YJR147W	0.000161304	distant	Core	Core	0.14901	Common	In CDS
rs238381	14	441069	0.000111328	0.528671	0.135102	0.131273	YKR053C	0.000125112	distant	Core	Core	0.407869	Common	Intergenic
rs233411	14	254961	0.000235366	0.564855	0.151849	0.130961	YCL009C	0.00026569	distant	Core	Core	0.368159	Common	In CDS
rs4822	2	12584	0.000118703	0.625447	0.1605	0.130818	YBR295W	0.000125916	distant	Core	Core	0.0777998	Common	In CDS
rs35371	4	125465	4.5534e-05	0.502973	0.121659	0.13054	YCR065W	0.000191953	distant	Core	Core	0.163366	Common	Intergenic
rs12045	2	323184	5.50026e-05	-0.516757	0.126398	0.130409	YIL159W	0.000255832	distant	Accessory	Introgression	0.399701	Common	In CDS
rs174846	11	514873	4.30365e-06	0.615314	0.131567	0.130282	YOR390W	5.60134e-05	distant	Core	Core	0.419634	Common	Intergenic
rs199001	12	826454	0.000101795	-0.49368	0.125436	0.129227	YBR092C	0.000179198	distant	Core	Core	0.419722	Common	Intergenic
rs208483	13	152766	2.76382e-05	-0.491215	0.115479	0.128897	YLR038C	0.000165085	distant	Core	Core	0.39505	Common	In CDS
rs233051	14	236209	6.55394e-05	0.653362	0.161509	0.128622	749-augustus_masked-YDM-5142	0.000188698		Accessory	Introgression	0.123872	Common	In CDS
rs41322	4	367564	7.64023e-05	0.580479	0.14485	0.128093	YDL010W	0.0001868	distant	Accessory	Introgression	0.277998	Common	In CDS
rs136665	9	254108	0.000153789	0.491742	0.128369	0.127744	YPR124W	0.000197026	distant	Core	Core	0.299404	Common	Intergenic
rs1593	1	71531	2.43215e-07	0.47129	0.0893184	0.12719	YOL164W	0.000210713	distant	Accessory	HGT
rs207062	13	99297	9.54675e-06	0.769049	0.17092	0.126758	YPL032C	0.000254282	distant	Accessory	Introgression	0.0189243	LowFreq	Intergenic
rs212033	13	308827	4.93752e-06	-0.494394	0.106399	0.126378	YPR020W	9.3385e-05	distant	Core	Core	0.366337	Common	Intergenic
rs99802	7	371244	3.68433e-05	-0.661461	0.158045	0.125697	YHR043C	9.67232e-05	distant	Core	Core	0.22619	Common	In CDS
rs238845	14	457485	5.68588e-05	0.585631	0.143529	0.125513	YDL230W	0.000112674	distant	Core	Core	0.355446	Common	Intergenic
rs161542	11	29650	2.1944e-05	-0.464526	0.107828	0.125304	YIL058W	0.000126463	distant	Accessory	Unknown	0.468373	Common	In CDS
rs198063	12	802466	1.31119e-06	0.676124	0.137093	0.124599	39-augustus_masked-2-CGIPLA_MA	8.99544e-05		Accessory	Plasmid	0.0885262	Common	Intergenic
rs155483	10	537860	2.24408e-05	-0.518901	0.120597	0.123989	YGR295C	0.00020317	distant	Core	Core	0.378557	Common	Intergenic
rs87528	6	171434	3.84774e-05	0.609787	0.146061	0.123719	YFL021W	9.90475e-05	distant	Accessory	Introgression	0.0688801	Common	In CDS
rs205056	13	29826	6.3953e-05	-0.569829	0.14065	0.123443	167-augustus_masked-237-BFM_3	0.000179146		Accessory	Unknown	0.306133	Common	Intergenic
rs82800	5	549124	0.000129643	0.593374	0.153151	0.122738	YPR002C-A	0.000173408	distant	Core	Core	0.220792	Common	In CDS
rs152094	10	382505	0.000128615	0.60397	0.155804	0.122575	YPL032C	0.000254282	distant	Accessory	Introgression	0.229703	Common	In CDS
rs206539	13	79340	0.000176701	-0.51602	0.135981	0.122419	YMR122W-A	0.000212314	distant	Core	Core	0.191774	Common	In CDS
rs265515	15	752751	0.000134488	0.49376	0.127749	0.122272	YEL067C	0.000198644	distant	Core	Core	0.482587	Common	In CDS
rs133634	9	133368	8.41941e-05	-0.477624	0.119907	0.121979	YIL046W	0.000150567	distant	Accessory	Introgression	0.49456	Common	In CDS
rs153013	10	421427	3.75517e-05	0.641722	0.153496	0.121401	YCL074W	0.000201562	distant	Core	Core	0.0391089	LowFreq	In CDS
rs6743	2	100884	6.69761e-06	0.667256	0.14572	0.120651	342-augustus_masked-770-BSG_4	0.00012636		Accessory	candidate HGT	0.0326409	LowFreq	In CDS
rs58104	4	1037061	2.8202e-06	-0.48812	0.102358	0.11981	YIL066C	0.00014762	distant	Core	Core	0.219524	Common	Intergenic
rs30753	3	245396	7.51666e-05	0.485598	0.121052	0.11969	YGR033C	0.000144713	distant	Core	Core	0.442672	Common	In CDS
rs212033	13	308827	8.5027e-06	-0.482112	0.10653	0.119149	YDR298C	0.000170472	distant	Core	Core	0.366337	Common	Intergenic
rs222979	13	752227	4.73994e-05	0.53077	0.128686	0.118945	YPL002C	9.31456e-05	distant	Core	Core	0.250994	Common	In CDS
rs41705	4	378801	5.19294e-05	-0.470909	0.114789	0.118809	YCR006C	0.000180343	distant	Core	Core	0.40566	Common	Intergenic
rs280073	16	275902	9.31099e-05	-0.533302	0.134736	0.118569	YMR122W-A	0.000212314	distant	Core	Core	0.122398	Common	Intergenic
rs227046	13	905568	0.000130829	0.653243	0.168705	0.118564	YNL018C	0.000167805	distant	Core	Core	0.125743	Common	In CDS
rs250825	15	203284	1.25482e-05	-0.601791	0.135621	0.11805	YGR288W	0.000209377	distant	Core	Core	0.121407	Common	In CDS
rs149661	10	294332	5.65653e-05	0.528293	0.129436	0.117942	YPR006C	0.000143989	distant	Core	Core	0.263184	Common	Intergenic
rs36301	4	160731	5.72577e-05	0.483528	0.118555	0.117473	YNL087W	0.000168605	distant	Core	Core	0.315606	Common	In CDS
rs288399	16	624388	3.79907e-05	0.500116	0.119704	0.11702	YBR060C	0.000164504	distant	Core	Core	0.436382	Common	Intergenic
rs119124	8	52993	9.58504e-05	-0.465439	0.117807	0.116947	YMR293C	0.000147245	distant	Core	Core	0.357001	Common	Intergenic
rs281194	16	325850	7.95123e-05	0.476637	0.119233	0.116664	YAR064W	0.000169888	distant	Core	Core	0.326368	Common	In CDS
rs97113	7	275819	0.000187559	-0.473325	0.125241	0.116172	YFR011C	0.000287137	distant	Core	Core	0.393564	Common	In CDS
rs285106	16	492242	4.50205e-05	-0.469197	0.113414	0.115521	YGR041W	0.000209757	distant	Core	Core	0.386905	Common	In CDS
rs137521	9	283713	6.2114e-06	0.643278	0.13997	0.115495	YDL230W	0.000112674	distant	Core	Core	0.105941	Common	In CDS
rs35369	4	125431	1.28424e-05	0.460824	0.103976	0.114268	YHR061C	0.000217878	distant	Core	Core	0.314356	Common	Intergenic
rs4693	1	203301	0.000112776	-0.496223	0.126916	0.114148	YOL152W	0.000204735	distant	Core	Core	0.475922	Common	Intergenic
rs228483	14	44757	3.53958e-05	0.573741	0.136772	0.113868	YLR410W-B	0.000109441	distant	Core	Core	0.0608911	Common	In CDS
rs248730	15	126462	4.10082e-05	0.4858	0.116791	0.113794	YGL261C	0.000129508	distant	Core	Core	0.471754	Common	In CDS
rs222729	13	741316	0.000126736	0.467914	0.12059	0.113657	YLR207W	0.000135736	distant	Core	Core	0.470763	Common	Intergenic
rs111600	7	846724	5.09897e-05	0.462006	0.112497	0.113538	YDR076W	0.000173728	distant	Core	Core	0.426441	Common	In CDS
rs132043	9	71693	6.11723e-05	0.41548	0.102277	0.113426	YJR027W	0.000149028	distant	Core	Core	0.411298	Common	In CDS
rs49290	4	643795	1.32533e-05	0.660694	0.149316	0.112987	YDR264C	0.000168257	distant	Core	Core	0.272863	Common	In CDS
rs88555	6	207865	6.17351e-05	0.533966	0.131516	0.112678	YBR013C	0.000138764	distant	Core	Core	0.277336	Common	In CDS
rs252230	15	256195	3.07402e-05	0.565315	0.133692	0.112666	YHL050C	0.000163049	distant	Core	Core	0.0717112	Common	Intergenic
rs10778	2	269986	0.000129828	-0.479961	0.123891	0.112649	YMR271C	0.000204645	distant	Core	Core	0.363682	Common	Intergenic
rs186398	12	291601	1.15116e-05	0.718132	0.161125	0.112274	YPL032C	0.000254282	distant	Accessory	Introgression	0.0224261	LowFreq	In CDS
rs212033	13	308827	4.2328e-05	-0.466598	0.112381	0.112242	YPL078C	0.000163901	distant	Core	Core	0.366337	Common	Intergenic
rs212058	13	309279	5.83424e-05	-0.502366	0.123312	0.111524	YDR523C	0.000144435	distant	Core	Core	0.278664	Common	Intergenic
rs199440	12	842955	1.70475e-05	-0.493134	0.112928	0.111423	YOR195W	0.00013397	distant	Core	Core	0.493049	Common	In CDS
rs84488	6	55216	0.000198551	0.571051	0.151696	0.110964	YFL013C	0.000268765	distant	Accessory	Introgression	0.136634	Common	Intergenic
rs85038	6	75101	0.000147503	-0.484144	0.126033	0.110868	YHR096C	0.000248948	distant	Core	Core	0.127861	Common	In CDS
rs226142	13	870922	1.13527e-05	0.478669	0.107321	0.110643	YOL071W	0.000118066	distant	Core	Core	0.362959	Common	In CDS
rs21193	2	670150	5.34085e-05	0.453862	0.110819	0.110352	YLR108C	0.000109605	distant	Core	Core	0.347181	Common	In CDS
rs160457	10	709978	1.72549e-05	-0.614239	0.140751	0.109945	YCR105W	7.24099e-05	distant	Core	Core	0.103158	Common	Intergenic
rs12010	2	320788	5.94257e-05	0.626144	0.153865	0.10985	YPL130W	0.000148345	distant	Core	Core	0.0540675	Common	In CDS
rs34018	4	80784	8.00341e-05	0.462371	0.115711	0.109503	YBR177C	0.000161474	distant	Core	Core	0.40873	Common	Intergenic
rs280158	16	280007	5.87035e-05	0.563846	0.138455	0.109326	YHR175W	0.00014433	distant	Core	Core	0.405446	Common	Intergenic
rs220595	13	652911	0.000100933	-0.495254	0.125767	0.109115	YGR036C	0.00018274	distant	Core	Core	0.107037	Common	Intergenic
rs242433	14	633233	1.53135e-05	0.637314	0.145122	0.109066	906-augustus_masked-BIL_3-4712	0.000158493		Accessory	Unknown	0.0445104	LowFreq	In CDS
rs287039	16	575759	3.4266e-05	-0.456104	0.108528	0.109016	YDL055C	0.000170345	distant	Core	Core	0.348455	Common	Intergenic
rs199440	12	842955	2.76336e-05	-0.487455	0.114594	0.108981	YBR275C	0.000100659	distant	Core	Core	0.493049	Common	In CDS
rs186398	12	291601	6.79704e-05	0.708983	0.175648	0.108779	YHR129C	9.19767e-05	distant	Core	Core	0.0224261	LowFreq	In CDS
rs153013	10	421427	1.94998e-05	0.5799	0.133754	0.108647	YCL075W	0.000173126	distant	Core	Core	0.0391089	LowFreq	In CDS
rs35369	4	125431	6.31417e-05	0.451958	0.11147	0.108378	YKL042W	0.000193565	distant	Core	Core	0.314356	Common	Intergenic
rs59331	4	1085196	3.91445e-05	0.455051	0.109105	0.1082	YDL205C	8.96499e-05	distant	Core	Core	0.2111	Common	In CDS
rs285050	16	489607	0.000194248	-0.453995	0.120417	0.108107	YOR080W	0.000230299	distant	Core	Core	0.393426	Common	In CDS
rs226751	13	896918	4.01097e-05	-0.473965	0.1138	0.107719	YNL284C	6.57749e-05	distant	Core	Core	0.432044	Common	In CDS
rs66812	4	1411989	1.00367e-05	0.460071	0.102508	0.107661	YGL260W	8.20225e-05	distant	Core	Core	0.0427011	LowFreq	Intergenic
rs84990	6	73033	0.000145666	-0.506382	0.131712	0.107249	YMR042W	0.000184982	distant	Core	Core	0.0886139	Common	In CDS
rs43292	4	433257	2.13188e-05	-0.504545	0.116934	0.107191	YGR041W	0.000209757	distant	Core	Core	0.447813	Common	Intergenic
rs227046	13	905568	8.47769e-05	0.617946	0.155201	0.106884	YNL034W	0.000130333	distant	Core	Core	0.125743	Common	In CDS
rs160457	10	709978	9.58413e-05	-0.609875	0.154365	0.106823	YCR106W	0.000177219	distant	Core	Core	0.103158	Common	Intergenic
rs186398	12	291601	9.46042e-06	0.675705	0.150106	0.106254	YPL130W	0.000148345	distant	Core	Core	0.0224261	LowFreq	In CDS
rs136715	9	256045	9.72123e-05	0.4476	0.113394	0.106009	YGR041W	0.000209757	distant	Core	Core	0.336325	Common	Intergenic
rs200308	12	879385	8.15418e-06	-0.468439	0.103294	0.106006	YDR356W	0.000180192	distant	Core	Core	0.43558	Common	In CDS
rs239068	14	469677	4.21314e-05	-0.558362	0.134447	0.105867	YGR288W	0.000209377	distant	Core	Core	0.213082	Common	Intergenic
rs99147	7	346793	1.07071e-05	-0.484349	0.108272	0.105727	YNL083W	0.000152713	distant	Core	Core	0.434891	Common	In CDS
rs84985	6	72876	2.72807e-06	0.526266	0.110192	0.105495	YFL014W	0.000208927	distant	Accessory	Introgression	0.333829	Common	In CDS
rs4438	1	195677	0.000194086	-0.466842	0.123818	0.105461	YDL009C	0.000200222	distant	Core	Core	0.274676	Common	In CDS
rs151475	10	356129	9.98092e-05	0.441343	0.111997	0.105445	YOL116W	0.000206613	distant	Core	Core	0.261128	Common	In CDS
rs136855	9	261197	1.58792e-05	0.684647	0.156197	0.105311	YFL013C	0.000268765	distant	Accessory	Introgression	0.152433	Common	Intergenic
rs100675	7	408078	0.000121505	-0.566569	0.145612	0.105172	YHR098C	0.000156572	distant	Core	Core	0.211078	Common	In CDS
rs46903	4	566211	2.96917e-05	0.811249	0.191479	0.105161	YAR031W	0.000125637	distant	Core	Core	0.0307235	LowFreq	In CDS
rs290238	16	702662	0.000126802	0.442077	0.113935	0.105086	YIR030C	0.000157625	distant	Core	Core	0.436879	Common	In CDS
rs174989	11	522077	9.37927e-05	0.452482	0.11437	0.105077	YLR431C	0.000220789	distant	Core	Core	0.248756	Common	In CDS
rs274956	16	77082	0.000107762	-0.444808	0.113432	0.104875	YHR048W	0.00013891	distant	Core	Core	0.310396	Common	In CDS
rs257294	15	432164	2.88523e-05	-0.495944	0.11687	0.104747	YLR383W	0.000123422	distant	Core	Core	0.321782	Common	Intergenic
rs57571	4	1016821	6.57137e-05	0.483806	0.119614	0.104702	YDR263C	0.000166609	local	Accessory	Introgression	0.411794	Common	Intergenic
rs277987	16	199177	2.89387e-05	-0.719209	0.169511	0.104295	YHR129C	9.19767e-05	distant	Core	Core	0.215278	Common	In CDS
rs144654	10	107092	8.41526e-05	0.495203	0.124316	0.104226	YOR011W	0.000120571	distant	Core	Core	0.161531	Common	In CDS
rs231004	14	149537	6.33352e-05	0.475487	0.117295	0.104128	YCL026C-A	0.000165962	distant	Core	Core	0.221946	Common	In CDS
rs228128	14	30527	0.000106262	0.480213	0.122351	0.103164	YDR506C	0.000181633	distant	Core	Core	0.323909	Common	In CDS
rs55369	4	917833	0.000129586	-0.523153	0.135023	0.103096	YPL274W	0.000194518	distant	Core	Core	0.128231	Common	In CDS
rs90607	7	21710	9.84536e-05	0.440492	0.111683	0.102598	YML078W	0.000172719	distant	Core	Core	0.373096	Common	In CDS
rs83504	5	561786	8.34356e-05	0.518755	0.130159	0.102559	YGR136W	0.00017561	distant	Core	Core	0.320337	Common	In CDS
rs165291	11	166543	1.75862e-05	-0.462695	0.106133	0.102527	YGL188C	0.000220255	distant	Core	Core	0.465842	Common	Intergenic
rs199440	12	842955	7.2603e-06	-0.473538	0.103823	0.102439	YKL101W	0.000142203	distant	Core	Core	0.493049	Common	In CDS
rs243343	14	673739	1.19008e-05	0.674371	0.151564	0.102356	YNL018C	0.000167805	distant	Core	Core	0.228981	Common	In CDS
rs251799	15	238504	7.23533e-05	0.704266	0.175149	0.102216	YHR129C	9.19767e-05	distant	Core	Core	0.0516899	Common	Intergenic
rs221696	13	698569	0.000174875	0.459847	0.121093	0.10217	YLR127C	0.000248263	distant	Core	Core	0.450549	Common	Intergenic
rs12041	2	322968	6.81503e-05	0.441346	0.109359	0.101951	YCR092C	0.000172549	distant	Core	Core	0.341974	Common	In CDS
rs202037	12	957106	7.89868e-05	-0.47525	0.118837	0.101486	YIR035C	0.000157073	distant	Core	Core	0.299802	Common	In CDS
rs273186	15	1049756	8.4018e-05	0.438209	0.109997	0.10136	YLL010C	0.000119227	distant	Core	Core	0.295747	Common	In CDS
rs212938	13	342294	0.000104443	0.428671	0.109097	0.101163	772-augustus_masked-AHA_2-9651	0.000124443		Accessory	Introgression	0.296425	Common	In CDS
rs287985	16	610981	0.00014214	0.443153	0.115078	0.101158	YDR198C	0.000222786	distant	Core	Core	0.412698	Common	In CDS
rs214668	13	420310	7.21973e-05	-0.441511	0.109788	0.100779	YER045C	9.52665e-05	distant	Core	Core	0.481169	Common	Intergenic
rs132081	9	72672	8.30179e-05	-0.439854	0.110328	0.1005	YGR137W	0.000191026	distant	Core	Core	0.329534	Common	In CDS
rs87647	6	175597	3.74175e-06	0.69401	0.147429	0.100345	YCL021W-A	0.000125916	distant	Core	Core	0.103671	Common	In CDS
rs143618	10	71449	0.000141934	0.433379	0.112529	0.100341	YDR363W-A	0.000204344	distant	Core	Core	0.27106	Common	In CDS
rs21205	2	670480	1.42633e-05	0.436723	0.0990764	0.100145	YPR150W	0.000162667	distant	Core	Core	0.373762	Common	In CDS
rs152084	10	382079	2.30105e-05	-0.489317	0.113877	0.100118	YIL147C	0.000124527	distant	Core	Core	0.465243	Common	In CDS
rs184274	12	207885	1.44815e-05	0.443538	0.100702	0.100053	YER129W	0.000101169	distant	Core	Core	0.416998	Common	In CDS
rs133582	9	130771	5.84998e-05	0.477664	0.117268	0.099972	YBR040W	0.000171637	distant	Accessory	Introgression	0.134653	Common	In CDS
rs32758	4	38200	3.71587e-05	0.672103	0.160666	0.0998359	YPL032C	0.000254282	distant	Accessory	Introgression	0.272997	Common	Intergenic
rs85038	6	75101	3.39378e-05	0.466086	0.110843	0.0995295	YEL022W	0.000181538	distant	Core	Core	0.127861	Common	In CDS
rs220699	13	657020	1.65278e-05	-0.48811	0.111594	0.0994118	YFL018C	0.00010791	distant	Accessory	Introgression	0.499505	Common	In CDS
rs285106	16	492242	7.99365e-05	-0.439916	0.110083	0.0993609	YIL147C	0.000124527	distant	Core	Core	0.386905	Common	In CDS
rs122477	8	178230	9.91473e-05	0.446834	0.113342	0.0992643	YOR212W	0.000193327	distant	Core	Core	0.315972	Common	In CDS
rs4176	1	179578	7.70109e-05	0.535794	0.133765	0.0992199	YOL161C	0.000158216	distant	Accessory	Ancestral	0.295929	Common	In CDS
rs285050	16	489607	8.72982e-05	-0.43227	0.108768	0.0991074	YLR233C	0.000185557	distant	Core	Core	0.393426	Common	In CDS
rs34348	4	88505	2.35529e-05	0.436442	0.101701	0.0990764	YOL135C	0.000223476	distant	Core	Core	0.385149	Common	In CDS
rs152081	10	381896	1.96686e-05	0.484388	0.111776	0.0989724	YFL014W	0.000208927	distant	Accessory	Introgression	0.371287	Common	In CDS
rs212058	13	309279	7.13923e-05	-0.468144	0.116331	0.0987854	YHR130C	0.00011617	distant	Accessory	Unknown	0.278664	Common	Intergenic
rs85038	6	75101	3.18744e-05	-0.456924	0.108279	0.0987502	YPL223C	0.000150673	distant	Core	Core	0.127861	Common	In CDS
rs87647	6	175597	3.8717e-06	0.67699	0.144042	0.0984258	YOR083W	0.000176046	distant	Accessory	Introgression	0.103671	Common	In CDS
rs10500	2	254368	9.00832e-05	-0.441047	0.111196	0.0977992	YOR144C	0.000167456	distant	Core	Core	0.354935	Common	Intergenic
rs36301	4	160731	8.76168e-05	0.442669	0.11141	0.0975906	YPR088C	0.000126835	distant	Core	Core	0.315606	Common	In CDS
rs36301	4	160731	2.38599e-05	0.444586	0.103672	0.0975166	YLR432W	0.000189782	distant	Core	Core	0.315606	Common	In CDS
rs155483	10	537860	0.000118884	-0.458433	0.117653	0.0975038	YNL336W	0.000196082	distant	Core	Core	0.378557	Common	Intergenic
rs56858	4	973137	0.000129403	0.506819	0.130795	0.0971407	YDR520C	0.000142337	distant	Accessory	Introgression	0.222445	Common	In CDS
rs188636	12	382777	6.25556e-05	-0.430062	0.106009	0.0970834	YDR066C	9.67719e-05	distant	Core	Core	0.385035	Common	In CDS
rs174846	11	514873	2.0433e-06	0.531888	0.109942	0.097047	YLR179C	0.000227356	distant	Core	Core	0.419634	Common	Intergenic
rs83683	5	564298	5.03808e-05	0.462632	0.11257	0.0968997	YGR137W	0.000191026	distant	Core	Core	0.192857	Common	Intergenic
rs21193	2	670150	0.000172184	-0.430605	0.113272	0.0968834	YOR079C	0.000260828	distant	Core	Core	0.347181	Common	In CDS
rs137182	9	270192	2.75024e-05	0.661412	0.155448	0.096814	YFL013C	0.000268765	distant	Accessory	Introgression	0.104167	Common	In CDS
rs174846	11	514873	6.82922e-06	0.531399	0.11616	0.0967316	YOL091W	7.39641e-05	distant	Core	Core	0.419634	Common	Intergenic
rs116004	7	1001148	4.34181e-05	-0.433116	0.104471	0.0966814	YBR074W	0.000190105	distant	Core	Core	0.304262	Common	In CDS
rs160457	10	709978	0.000138848	-0.580774	0.15058	0.0964608	YCR107W	0.000183954	distant	Core	Core	0.103158	Common	Intergenic
rs32758	4	38200	2.78162e-05	0.637502	0.149923	0.0960153	YPL130W	0.000148345	distant	Core	Core	0.272997	Common	Intergenic
rs12045	2	323184	0.000162701	-0.439472	0.115161	0.0958738	YLR103C	0.000212613	distant	Core	Core	0.399701	Common	In CDS
rs11997	2	319900	0.000148022	0.432738	0.112677	0.0957294	YDL064W	0.000227131	distant	Core	Core	0.304455	Common	In CDS
rs285106	16	492242	1.96686e-05	0.419699	0.0968481	0.0957254	YFR007W	0.00020365	distant	Core	Core	0.386905	Common	In CDS
rs104916	7	592414	4.30904e-05	-0.428025	0.103198	0.0956096	YCR038C	0.000228251	distant	Core	Core	0.418073	Common	In CDS
rs136665	9	254108	0.000165958	-0.415156	0.108935	0.0954652	YOR255W	0.000221749	distant	Core	Core	0.299404	Common	Intergenic
rs12045	2	323184	9.04125e-05	-0.439777	0.110901	0.0954166	YDR180W	0.000177992	distant	Core	Core	0.399701	Common	In CDS
rs188578	12	380510	3.42513e-05	-0.527163	0.125434	0.0950385	YCR100C	0.000189347	distant	Core	Core	0.159743	Common	In CDS
rs251799	15	238504	1.87169e-05	0.654427	0.150612	0.0949131	YPL130W	0.000148345	distant	Core	Core	0.0516899	Common	Intergenic
rs12041	2	322968	0.000280693	0.422217	0.114946	0.0947091	YPR070W	0.000311765	distant	Core	Core	0.341974	Common	In CDS
rs248823	15	130289	3.93709e-05	0.447395	0.107306	0.0947054	YFR012W	0.00012482	distant	Core	Core	0.362959	Common	In CDS
rs280073	16	275902	0.000156193	-0.474377	0.123966	0.0942885	YDR249C	0.000164031	distant	Core	Core	0.122398	Common	Intergenic
rs264630	15	715815	0.00013707	0.427049	0.110628	0.0942311	YBR168W	0.000137228	distant	Core	Core	0.431683	Common	In CDS
rs290238	16	702662	2.0536e-05	0.405711	0.0938384	0.0942291	YFL019C	0.000176115	distant	Accessory	Unknown	0.436879	Common	In CDS
rs8271	2	155354	7.80957e-05	0.595624	0.148831	0.0940505	YIL121W	0.000185851	distant	Core	Core	0.207837	Common	In CDS
rs12103	2	323896	0.000173986	0.575871	0.151593	0.0938767	YPL032C	0.000254282	distant	Accessory	Introgression	0.0308458	LowFreq	In CDS
rs35371	4	125465	0.000130083	-0.423247	0.109265	0.0934336	YNL314W	0.000198481	distant	Core	Core	0.163366	Common	Intergenic
rs35371	4	125465	8.85596e-05	0.425112	0.107063	0.0933226	YER111C	0.000152603	distant	Core	Core	0.163366	Common	Intergenic
rs189455	12	402905	4.43915e-05	0.576214	0.139168	0.0933081	YJR153W	0.000145691	distant	Accessory	Introgression	0.0474777	LowFreq	In CDS
rs243387	14	675555	5.2615e-05	0.641517	0.156499	0.093293	YNL018C	0.000167805	distant	Core	Core	0.171952	Common	In CDS
rs35369	4	125431	2.79387e-05	0.418749	0.0985022	0.0931042	YCL061C	0.00020216	distant	Core	Core	0.314356	Common	Intergenic
rs251799	15	238504	4.40149e-05	0.669686	0.161663	0.0929791	YPL032C	0.000254282	distant	Accessory	Introgression	0.0516899	Common	Intergenic
rs69291	4	1510214	4.50361e-05	-0.421422	0.101868	0.0929521	YIR005W	0.000162877	distant	Core	Core	0.365927	Common	Intergenic
rs183492	12	180772	0.000105141	-0.455858	0.116066	0.0929325	YLR079W	0.000146213	distant	Core	Core	0.115842	Common	In CDS
rs268772	15	876178	0.000157968	-0.424005	0.110887	0.0927705	YNL270C	0.000197516	distant	Core	Core	0.350495	Common	In CDS
rs70373	5	52028	9.38181e-05	0.57321	0.144888	0.0925561	YKL222C	0.000191679	distant	Accessory	Introgression	0.314356	Common	Intergenic
rs206980	13	96832	0.000173429	-0.433861	0.114185	0.0925432	YMR238W	0.000179989	distant	Core	Core	0.374257	Common	In CDS
rs286174	16	534748	8.36208e-05	0.439434	0.110272	0.0924998	YMR321C	0.000126588	distant	Core	Core	0.473658	Common	Intergenic
rs87617	6	174484	1.40601e-05	0.471011	0.106775	0.0924964	YGR041W	0.000209757	distant	Core	Core	0.192079	Common	In CDS
rs159529	10	664155	7.37026e-05	0.568709	0.141598	0.0923576	YER076C	0.000125068	distant	Accessory	Introgression	0.176707	Common	In CDS
rs13350	2	369657	0.000150458	0.468205	0.122046	0.0923022	YDL125C	0.000173427	distant	Core	Core	0.271144	Common	In CDS
rs272849	15	1041413	6.49851e-05	0.637944	0.157616	0.0922567	YNL018C	0.000167805	distant	Core	Core	0.069802	Common	Intergenic
rs175020	11	524433	6.694e-05	0.430726	0.106611	0.0920286	YDR374W-A	0.000128653	distant	Core	Core	0.237078	Common	In CDS
rs36960	4	193043	1.71774e-07	0.456514	0.0854017	0.0912523	YOL164W	0.000210713	distant	Accessory	HGT	0.0967262	Common	In CDS
rs231803	14	184065	2.03652e-05	0.415329	0.0960195	0.0911773	YOR114W	0.00011645	distant	Core	Core	0.299505	Common	In CDS
rs198282	12	807789	3.66936e-05	0.631856	0.150936	0.0911437	YNL018C	0.000167805	distant	Core	Core	0.0138477	LowFreq	In CDS
rs1594	1	71533	1.26918e-05	0.403428	0.0909706	0.0910884	YOL164W	0.000210713	distant	Accessory	HGT	0.479397	Common	Intergenic
rs133634	9	133368	0.00012	0.414843	0.106531	0.0909195	YHR175W-A	0.000280215	distant	Accessory	Unknown	0.49456	Common	In CDS
rs157560	10	606841	0.000127218	0.423249	0.109106	0.0906006	YHR034C	0.000165762	distant	Core	Core	0.281375	Common	Intergenic
rs77341	5	316711	5.74749e-05	0.439242	0.107721	0.0902573	YJL167W	0.000165052	distant	Accessory	Introgression	0.210419	Common	Intergenic
rs137085	9	266696	4.4894e-05	-0.416124	0.100569	0.0901527	YDR534C	0.00012161	distant	Core	Core	0.336139	Common	In CDS
rs223234	13	761608	0.000189496	0.431687	0.114305	0.0898968	YFR006W	0.000193736	distant	Core	Core	0.447447	Common	In CDS
rs103825	7	531741	0.000128017	-0.420048	0.108325	0.0898453	YNR056C	0.000140547	distant	Core	Core	0.47225	Common	Intergenic
rs270942	15	961391	0.000157264	-0.447434	0.116979	0.0897583	YEL071W	0.000239928	distant	Accessory	Introgression	0.480655	Common	In CDS
rs70373	5	52028	6.95082e-05	-0.566064	0.140432	0.089709	YCL009C	0.00026569	distant	Core	Core	0.314356	Common	Intergenic
rs82338	5	527960	7.92633e-05	-0.666865	0.166786	0.0896664	YHR129C	9.19767e-05	distant	Core	Core	0.0524752	Common	In CDS
rs35371	4	125465	8.78045e-05	-0.415216	0.104514	0.0892905	YOL109W	8.79696e-05	distant	Core	Core	0.163366	Common	Intergenic
rs4101	1	177911	4.23186e-05	0.532995	0.128372	0.0890189	7833-Q0250	0.000179331		Accessory	Plasmid	0.0480674	LowFreq	Intergenic
rs35371	4	125465	7.16656e-05	0.414544	0.103036	0.089011	YGL225W	0.000103772	distant	Core	Core	0.163366	Common	Intergenic
rs165291	11	166543	9.12738e-05	-0.431735	0.108938	0.088541	YGL187C	0.000110498	distant	Core	Core	0.465842	Common	Intergenic
rs183492	12	180772	8.95005e-05	-0.445448	0.112259	0.0884244	YFL014W	0.000208927	distant	Accessory	Introgression	0.115842	Common	In CDS
rs200155	12	873624	8.00068e-05	0.559002	0.13989	0.0882673	YBR299W	0.000148822	distant	Core	Core	0.223489	Common	Intergenic
rs199112	12	830378	7.74864e-05	0.626056	0.15636	0.0880575	YFL013C	0.000268765	distant	Accessory	Introgression	0.188922	Common	Intergenic
rs35371	4	125465	6.3436e-05	-0.410838	0.101357	0.0877622	YKL019W	0.000165249	distant	Core	Core	0.163366	Common	Intergenic
rs151491	10	357070	5.11474e-05	0.414964	0.101061	0.0876257	YDR093W	0.000150962	distant	Core	Core	0.205154	Common	In CDS
rs84072	6	39566	0.000142193	-0.451688	0.117297	0.0876061	YDL009C	0.000200222	distant	Core	Core	0.454861	Common	In CDS
rs35371	4	125465	0.000101001	0.410091	0.104145	0.0870898	YBL020W	0.000145298	distant	Core	Core	0.163366	Common	Intergenic
rs233051	14	236209	6.97774e-05	0.556148	0.138005	0.0870414	YHR056C	0.000156804	distant	Accessory	Introgression	0.123872	Common	In CDS
rs36301	4	160731	7.76365e-05	0.421402	0.105259	0.0870159	YIL128W	0.000101853	distant	Core	Core	0.315606	Common	In CDS
rs277987	16	199177	2.4848e-05	0.649604	0.151818	0.0870104	YFL013C	0.000268765	distant	Accessory	Introgression	0.215278	Common	In CDS
rs205114	13	31924	4.09192e-05	0.542784	0.130475	0.0869989	YER187W	9.82177e-05	distant	Accessory	Introgression	0.171782	Common	Intergenic
rs261424	15	590749	9.58632e-05	0.432065	0.109361	0.0869503	YGR201C	0.000138511	distant	Core	Core	0.285927	Common	In CDS
rs159529	10	664155	0.000106823	-0.555328	0.141537	0.0868444	YJR143C	0.000121899	distant	Core	Core	0.176707	Common	In CDS
rs65647	4	1359608	2.20739e-05	0.553174	0.128447	0.0865921	YKR041W	0.000172345	distant	Accessory	Introgression	0.234421	Common	Intergenic
rs87624	6	174951	9.90385e-05	0.408309	0.103563	0.0865291	YMR231W	0.000170001	distant	Core	Core	0.325893	Common	In CDS
rs56318	4	954022	3.44459e-05	0.428006	0.101873	0.0865262	YML081C-A	0.000127431	distant	Core	Core	0.223022	Common	Intergenic
rs83668	5	564065	0.000142839	-0.393409	0.102193	0.086497	YOR255W	0.000221749	distant	Core	Core	0.237738	Common	Intergenic
rs69731	5	30054	0.000158673	-0.422485	0.110522	0.0862025	YOR080W	0.000230299	distant	Core	Core	0.45198	Common	In CDS
rs262563	15	638187	3.16835e-05	0.56919	0.134837	0.0861493	YAR075W	0.000116958	distant	Core	Core	0.111992	Common	In CDS
rs274967	16	77440	7.80597e-05	-0.455741	0.113875	0.0860734	YDR133C	0.000151552	distant	Core	Core	0.329523	Common	In CDS
rs152176	10	386647	0.000140764	0.621618	0.161317	0.085692	YNL018C	0.000167805	distant	Core	Core	0.0178042	LowFreq	In CDS
rs251799	15	238504	9.60263e-06	0.625972	0.139162	0.0856444	YOR083W	0.000176046	distant	Accessory	Introgression	0.0516899	Common	Intergenic
rs180245	12	72756	6.35497e-06	-0.623365	0.135788	0.0856094	YFL010W-A	0.000204257	distant	Core	Core	0.0820969	Common	In CDS
rs232310	14	204752	6.14112e-05	0.414933	0.102166	0.0855852	YDR179W-A	6.32615e-05	distant	Core	Core	0.486139	Common	In CDS
rs21193	2	670150	4.31575e-05	0.400805	0.096644	0.085346	YGR052W	0.000191465	distant	Core	Core	0.347181	Common	In CDS
rs226142	13	870922	1.93652e-05	0.417334	0.0962219	0.0853357	YER101C	0.000149172	distant	Core	Core	0.362959	Common	In CDS
rs275925	16	115252	0.000135386	0.433634	0.112243	0.0852241	YDR133C	0.000151552	distant	Core	Core	0.420714	Common	Intergenic
rs179834	12	54071	9.42976e-05	-0.408751	0.103352	0.085224	YKL183C-A	0.00020172	distant	Accessory	Unknown	0.499011	Common	Intergenic
rs21193	2	670150	1.1195e-05	0.394658	0.0884221	0.0851532	YER096W	0.000226154	distant	Core	Core	0.347181	Common	In CDS
rs174989	11	522077	7.00795e-05	0.410438	0.101875	0.0851162	YGR163W	0.000104353	distant	Core	Core	0.248756	Common	In CDS
rs21193	2	670150	5.39098e-05	-0.398958	0.0974673	0.0850972	YPL255W	0.000163164	distant	Core	Core	0.347181	Common	In CDS
rs69652	5	25914	0.000127237	-0.408253	0.105241	0.0849253	YPL064C	0.000196094	distant	Core	Core	0.424	Common	In CDS
rs85038	6	75101	6.40523e-05	-0.428514	0.105779	0.0848915	YDL222C	0.000148074	distant	Core	Core	0.127861	Common	In CDS
rs48142	4	607062	0.000119603	0.396926	0.101908	0.0848829	YJL058C	0.000228076	distant	Core	Core	0.354079	Common	Intergenic
rs35369	4	125431	8.30879e-05	0.398524	0.0999661	0.0842683	YNL262W	0.000197892	distant	Core	Core	0.314356	Common	Intergenic
rs12041	2	322968	0.000110862	0.399324	0.10202	0.0840371	YCL024W	0.000165599	distant	Core	Core	0.341974	Common	In CDS
rs30933	3	251939	8.22885e-05	-0.423262	0.106107	0.0838331	YNL041C	0.000160998	distant	Core	Core	0.451389	Common	In CDS
rs65406	4	1350135	0.000122326	-0.478163	0.122946	0.0837148	YDR444W	0.000151564	local	Core	Core	0.353671	Common	Intergenic
rs43292	4	433257	5.66418e-05	-0.448722	0.109949	0.0836446	YOL034W	0.000178882	distant	Core	Core	0.447813	Common	Intergenic
rs68831	4	1479537	0.000114355	0.502361	0.128602	0.0836337	YDR011W	0.000206998	distant	Accessory	Introgression	0.378833	Common	In CDS
rs36301	4	160731	8.23822e-05	0.411479	0.103161	0.0835616	YML046W	0.000298889	distant	Core	Core	0.315606	Common	In CDS
rs88035	6	187666	6.26831e-05	-0.467034	0.115137	0.0835375	YHR057C	0.000135244	distant	Core	Core	0.268123	Common	In CDS
rs39339	4	292555	8.221e-05	0.408919	0.102506	0.0835044	YGR203W	0.000128593	distant	Core	Core	0.468127	Common	Intergenic
rs36301	4	160731	6.11713e-05	-0.413219	0.10172	0.0834457	YKL141W	0.000119829	distant	Core	Core	0.315606	Common	In CDS
rs226751	13	896918	8.7546e-05	0.420664	0.105866	0.0834392	YJL145W	0.000121714	distant	Core	Core	0.432044	Common	In CDS
rs36301	4	160731	0.000207729	-0.412815	0.110006	0.0832571	YML004C	0.000245158	distant	Core	Core	0.315606	Common	In CDS
rs93334	7	126683	0.000104852	0.608745	0.154966	0.0831855	YIL102C	0.000114384	distant	Core	Core	0.102475	Common	In CDS
rs67790	4	1444256	0.000150762	-0.400794	0.104488	0.0831201	YDR399W	0.000168029	distant	Accessory	Introgression	0.393459	Common	In CDS
rs164562	11	140997	0.00011557	0.603163	0.154513	0.0830539	YNL018C	0.000167805	distant	Core	Core	0.0168986	LowFreq	Intergenic
rs104916	7	592414	0.000119464	-0.393444	0.101006	0.0830384	YFR007W	0.00020365	distant	Core	Core	0.418073	Common	In CDS
rs121979	8	158092	0.000171123	0.470161	0.123626	0.0829764	YOR050C	0.000181814	distant	Core	Core	0.241089	Common	In CDS
rs193409	12	607637	0.000185107	0.415169	0.109754	0.0829596	YLR151C	0.000216971	distant	Core	Core	0.434224	Common	In CDS
rs277609	16	185261	5.00134e-05	0.397824	0.0967583	0.0828942	YCL001W-A	0.000169132	distant	Accessory	Unknown	0.492056	Common	Intergenic
rs96504	7	248886	3.35747e-05	0.414823	0.0985914	0.0828517	YFR013W	0.000187141	distant	Core	Core	0.442079	Common	In CDS
rs151375	10	352052	8.69875e-05	-0.392182	0.0986586	0.0828271	YBL081W	0.000191436	distant	Core	Core	0.396723	Common	In CDS
rs271690	15	997483	4.169e-05	-0.46364	0.11157	0.0827716	YJR016C	0.000185814	distant	Core	Core	0.489109	Common	In CDS
rs99147	7	346793	2.90855e-05	-0.431683	0.101773	0.0827607	YPL215W	0.000174223	distant	Core	Core	0.434891	Common	In CDS
rs287985	16	610981	9.83938e-05	0.396283	0.100471	0.0826847	YML096W	0.000126853	distant	Core	Core	0.412698	Common	In CDS
rs286797	16	566170	2.23765e-05	0.428764	0.099633	0.0824558	YKR065C	0.000137941	distant	Core	Core	0.358987	Common	In CDS
rs266039	15	770630	4.7413e-05	0.52173	0.126496	0.0824536	YOL106W	0.000157013	distant	Core	Core	0.054672	Common	Intergenic
rs43292	4	433257	1.92489e-05	-0.445079	0.102586	0.0824314	YBR073W	0.00013563	distant	Core	Core	0.447813	Common	Intergenic
rs143618	10	71449	0.000133071	0.393667	0.101781	0.0824278	YER158W-A	0.000250855	distant	Core	Core	0.27106	Common	In CDS
rs32284	3	297796	0.000112647	-0.474449	0.121338	0.0823543	YCR099C	0.000158583	local	Core	Core	0.112603	Common	In CDS
rs183474	12	180242	0.000131306	-0.431069	0.111353	0.0823385	YFL014W	0.000208927	distant	Accessory	Introgression	0.114851	Common	Intergenic
rs4443	1	195790	0.000175747	0.45938	0.121011	0.0819201	YDL009C	0.000200222	distant	Core	Core	0.133831	Common	In CDS
rs199951	12	864795	5.18934e-05	0.61182	0.149132	0.0818673	YPL130W	0.000148345	distant	Core	Core	0.0504451	Common	In CDS
rs151387	10	352608	0.000116563	0.418671	0.107311	0.0818575	YPR179C	0.000212175	distant	Core	Core	0.345545	Common	In CDS
rs152081	10	381896	0.00011486	0.438227	0.112216	0.0817733	YIL046W	0.000150567	distant	Accessory	Introgression	0.371287	Common	In CDS
rs285157	16	494210	4.27642e-05	-0.437853	0.105521	0.0817233	YLR386W	0.000183435	distant	Core	Core	0.375372	Common	In CDS
rs82090	5	520042	1.06175e-05	0.702052	0.15687	0.0816836	749-augustus_masked-YDM-5142	0.000188698		Accessory	Introgression	0.0434565	LowFreq	In CDS
rs250641	15	195072	0.000109065	0.462005	0.117909	0.0816282	YML078W	0.000172719	distant	Core	Core	0.272547	Common	In CDS
rs159950	10	683975	0.000144551	0.392077	0.101928	0.0814611	YLR361C	0.000248954	distant	Core	Core	0.497021	Common	Intergenic
rs6342	2	85903	0.000152588	0.39591	0.103298	0.081445	YGR181W	0.000193169	distant	Core	Core	0.404455	Common	In CDS
rs144654	10	107092	0.000142504	0.433043	0.112472	0.0813898	YPR037C	0.000188264	distant	Core	Core	0.161531	Common	In CDS
rs70610	5	62511	4.15265e-05	-0.406773	0.0978637	0.0812714	YLR272C	0.000154869	distant	Core	Core	0.489663	Common	Intergenic
rs217018	13	514342	8.92371e-05	0.462286	0.116481	0.0812705	YOR110W	8.93625e-05	distant	Core	Core	0.105316	Common	Intergenic
rs24411	2	786589	4.50799e-05	0.469898	0.113592	0.0812394	YOR071C	0.000104476	distant	Core	Core	0.322453	Common	Intergenic
rs156823	10	585612	5.549e-05	0.445131	0.108935	0.0812265	YIL034C	0.000216268	distant	Core	Core	0.288481	Common	Intergenic
rs174889	11	516541	0.000114385	0.418784	0.107208	0.0810793	YIL024C	0.000177006	distant	Core	Core	0.267276	Common	In CDS
rs242698	14	646799	9.95922e-05	0.393745	0.0999042	0.0809654	YLR227C	0.000125511	distant	Core	Core	0.437624	Common	In CDS
rs136855	9	261197	8.89565e-06	-0.608345	0.134727	0.0809391	YFL010W-A	0.000204257	distant	Core	Core	0.152433	Common	Intergenic
rs56318	4	954022	0.000116689	0.413787	0.106066	0.0808481	YCL057C-A	0.000165021	distant	Core	Core	0.223022	Common	Intergenic
rs62858	4	1253958	4.57184e-08	-0.456425	0.0814762	0.0804765	YOL164W	0.000210713	distant	Accessory	HGT	0.101879	Common	In CDS
rs12041	2	322968	5.17776e-05	0.390108	0.0950768	0.0804401	YDR440W	0.00018008	distant	Core	Core	0.341974	Common	In CDS
rs195039	12	678645	4.93586e-05	-0.437962	0.106438	0.080428	YDL165W	0.000189996	distant	Accessory	Introgression	0.400495	Common	In CDS
rs137657	9	287429	6.94909e-05	0.395625	0.0981473	0.0801093	YDL008W	0.000229129	distant	Accessory	Introgression	0.408416	Common	Intergenic
rs180019	12	64176	8.01703e-05	0.594809	0.14887	0.0800709	YFL013C	0.000268765	distant	Accessory	Introgression	0.0231388	LowFreq	In CDS
rs21205	2	670480	3.32016e-05	-0.393755	0.0935249	0.0799818	YDR226W	0.000123674	distant	Core	Core	0.373762	Common	In CDS
rs177591	11	618427	9.51977e-05	0.536269	0.135676	0.0799546	YKL219W	0.000155794	distant	Accessory	Introgression	0.0736894	Common	Intergenic
rs152084	10	382079	8.11314e-05	-0.426677	0.106869	0.0799311	YGL094C	0.000164749	distant	Core	Core	0.465243	Common	In CDS
rs97113	7	275819	6.52772e-05	0.391902	0.096853	0.079589	YOR239W	0.0001801	distant	Core	Core	0.393564	Common	In CDS
rs227006	13	904635	0.000241975	-0.419862	0.113093	0.0795397	YMR316W	0.000244481	local	Core	Core	0.49901	Common	Intergenic
rs132043	9	71693	0.000158251	0.400229	0.104681	0.0795387	YPL048W	0.000260657	distant	Core	Core	0.411298	Common	In CDS
rs257294	15	432164	1.86056e-05	-0.431915	0.0993707	0.0794912	YML109W	0.000184694	distant	Core	Core	0.321782	Common	Intergenic
rs27935	3	136789	0.000112325	0.384823	0.0983984	0.0794513	YCR019W	0.000161866	local	Core	Core	0.491551	Common	In CDS
rs226142	13	870922	6.61428e-06	0.405155	0.0884266	0.079382	YCR076C	0.000171359	distant	Core	Core	0.362959	Common	In CDS
rs25802	3	40089	2.05362e-05	-0.547294	0.126586	0.0793074	YOR385W	0.000108255	distant	Core	Core	0.143917	Common	In CDS
rs40883	4	352360	3.55415e-05	-0.402609	0.0959989	0.0793073	YCL055W	0.000158958	distant	Core	Core	0.159406	Common	In CDS
rs6994	2	108452	7.77319e-05	0.401939	0.100405	0.0792725	YOR125C	0.000163382	distant	Core	Core	0.36224	Common	In CDS
rs21205	2	670480	0.000127033	0.391354	0.100874	0.0792274	YBL095W	0.000174314	distant	Core	Core	0.373762	Common	In CDS
rs86329	6	121054	2.35046e-05	0.585072	0.13632	0.0791661	YOR083W	0.000176046	distant	Accessory	Introgression	0.145337	Common	In CDS
rs8020	2	146099	8.81642e-05	0.501916	0.12637	0.0790177	YER060W	0.000113873	distant	Core	Core	0.197382	Common	Intergenic
rs200308	12	879385	0.000126302	-0.40607	0.104628	0.0789301	YDR307W	0.00026418	distant	Core	Core	0.43558	Common	In CDS
rs248908	15	132707	7.45691e-05	-0.43546	0.108499	0.0788153	YDR281C	0.000118252	distant	Core	Core	0.250992	Common	Intergenic
rs87617	6	174484	2.96347e-05	0.439357	0.103691	0.0787449	YIL147C	0.000124527	distant	Core	Core	0.192079	Common	In CDS
rs69322	4	1512312	9.45159e-05	-0.420926	0.106446	0.0787426	YAL012W	0.000143302	distant	Core	Core	0.155224	Common	In CDS
rs109813	7	773594	0.00014717	0.556997	0.144976	0.0786915	YPL279C	0.000162741	distant	Core	Core	0.0969337	Common	In CDS
rs43355	4	438307	4.09369e-06	-0.531982	0.113483	0.0783697	YLR079W	0.000146213	distant	Core	Core	0.0351485	LowFreq	In CDS
rs12041	2	322968	9.92626e-05	0.385547	0.0978035	0.0783324	YPR189W	0.000117343	distant	Core	Core	0.341974	Common	In CDS
rs13322	2	367587	0.000167309	0.398302	0.10457	0.0781979	YLR262C	0.00020919	distant	Core	Core	0.255533	Common	In CDS
rs167608	11	251491	0.000135468	0.593672	0.153673	0.0781602	YNL018C	0.000167805	distant	Core	Core	0.0321464	LowFreq	In CDS
rs44241	4	467306	4.89412e-05	0.413184	0.100366	0.0781391	YHR051W	0.000104575	distant	Accessory	Introgression	0.411619	Common	In CDS
rs242936	14	655447	4.33766e-05	0.380473	0.0917684	0.0779786	YER139C	0.000154227	distant	Core	Core	0.433532	Common	In CDS
rs21193	2	670150	0.000114183	0.380136	0.0973034	0.0778547	YKL107W	0.000193598	distant	Core	Core	0.347181	Common	In CDS
rs53528	4	834790	6.42749e-05	-0.416302	0.102787	0.0778235	YEL033W	0.000200791	distant	Core	Core	0.448156	Common	In CDS
rs226751	13	896918	6.71296e-05	0.405797	0.100458	0.0777739	YML059C	0.00017705	distant	Core	Core	0.432044	Common	In CDS
rs206536	13	79258	0.000178993	0.45433	0.11983	0.0777494	YBL051C	0.000271513	distant	Core	Core	0.375371	Common	In CDS
rs199951	12	864795	1.61204e-05	0.600356	0.137076	0.0777437	YOR083W	0.000176046	distant	Accessory	Introgression	0.0504451	Common	In CDS
rs29181	3	189555	4.83738e-05	0.413729	0.100429	0.0776919	YKL005C	0.000181442	distant	Core	Core	0.400892	Common	In CDS
rs250543	15	189470	1.76511e-05	0.505061	0.115873	0.0775629	7839-R0030W_NumOfGenes_2	0.000245038		Accessory	Plasmid	0.244186	Common	Intergenic
rs198172	12	805414	0.000123275	-0.474381	0.122035	0.0775619	YPL278C	0.000220268	distant	Core	Core	0.0718533	Common	Intergenic
rs212097	13	310154	0.000140881	0.434237	0.112696	0.0775007	YDL051W	0.000151441	distant	Accessory	Introgression	0.266633	Common	Intergenic
rs210709	13	247819	0.000135859	0.584635	0.151363	0.077482	YNL018C	0.000167805	distant	Core	Core	0.0342262	LowFreq	In CDS
rs165291	11	166543	2.87333e-05	-0.40177	0.0946561	0.0774262	YOR172W	7.25681e-05	distant	Core	Core	0.465842	Common	Intergenic
rs290466	16	713718	0.000100628	0.6024	0.152947	0.0773783	YFL013C	0.000268765	distant	Accessory	Introgression	0.0936571	Common	In CDS
rs36301	4	160731	1.88029e-05	0.396397	0.0912505	0.0773627	YPL254W	0.000138452	distant	Core	Core	0.315606	Common	In CDS
rs163206	11	85801	5.99356e-05	-0.351445	0.0864068	0.0773285	YIR017C	0.000221905	distant	Core	Core	0.228628	Common	In CDS
rs86329	6	121054	0.000234552	0.593645	0.15955	0.0773084	YPL032C	0.000254282	distant	Accessory	Introgression	0.145337	Common	In CDS
rs11997	2	319900	9.19112e-05	0.389234	0.0982575	0.0773011	YDR013W	0.000175952	distant	Core	Core	0.304455	Common	In CDS
rs281225	16	327318	2.77809e-05	0.455102	0.10702	0.0772357	YDL239C	0.000132701	distant	Accessory	Introgression	0.292163	Common	In CDS
rs238657	14	449853	8.3473e-05	0.426438	0.106999	0.0771988	YHL030W	0.000137013	distant	Core	Core	0.410129	Common	Intergenic
rs264519	15	711322	0.000140044	0.42416	0.110037	0.0771117	YPR045C	0.000166711	distant	Core	Core	0.173267	Common	In CDS
rs162119	11	50257	8.77338e-05	0.400257	0.100744	0.0767815	YDR022C	0.000161421	distant	Core	Core	0.381306	Common	In CDS
rs39339	4	292555	0.000179846	0.391418	0.103271	0.0767654	YER179W	0.000191021	distant	Core	Core	0.468127	Common	Intergenic
rs45847	4	525250	0.000111273	0.405008	0.103497	0.0764896	YBR145W	0.000149452	distant	Core	Core	0.480769	Common	Intergenic
rs228125	14	30413	0.000116721	0.449774	0.115293	0.0763706	YJR138W	0.000130372	distant	Core	Core	0.284653	Common	In CDS
rs273226	15	1050821	6.74814e-05	0.383771	0.0950358	0.0763136	YJR031C	0.00012604	distant	Core	Core	0.292829	Common	In CDS
rs245726	14	754875	0.000102015	0.369113	0.0937985	0.0762931	YIL058W	0.000126463	distant	Accessory	Unknown	0.428497	Common	In CDS
rs21193	2	670150	3.14739e-05	0.378921	0.0897302	0.0762569	YJL100W	0.000186684	distant	Core	Core	0.347181	Common	In CDS
rs250543	15	189470	1.43839e-05	0.514721	0.116823	0.0761946	7838-R0020C	0.000176845		Accessory	Plasmid	0.244186	Common	Intergenic
rs281225	16	327318	4.50422e-05	0.451217	0.109071	0.076173	YDR263C	0.000166609	distant	Accessory	Introgression	0.292163	Common	In CDS
rs56318	4	954022	3.79056e-05	0.399269	0.095554	0.0761143	YPR020W	9.3385e-05	distant	Core	Core	0.223022	Common	Intergenic
rs275925	16	115252	0.000139581	0.407058	0.105577	0.0760135	YOL029C	0.000277304	distant	Core	Core	0.420714	Common	Intergenic
rs257804	15	448419	4.52306e-06	0.440944	0.0945035	0.0759114	YHR106W	0.000204643	distant	Core	Core	0.286853	Common	Intergenic
rs290854	16	732124	4.55107e-05	0.574624	0.138986	0.0758247	YDR170W-A	0.000138205	distant	Core	Core	0.062996	Common	Intergenic
rs99610	7	365576	3.55314e-05	0.512972	0.122312	0.0757571	YIR019C	0.000139642	distant	Accessory	Unknown	0.304757	Common	Intergenic
rs280173	16	280596	3.40253e-06	0.670907	0.141898	0.0757429	YPL130W	0.000148345	local	Core	Core	0.103072	Common	In CDS
rs284054	16	452140	1.83349e-05	0.44821	0.103039	0.0757335	YGR041W	0.000209757	distant	Core	Core	0.112376	Common	In CDS
rs14309	2	407830	0.000115741	-0.387864	0.0993688	0.0756727	YBL068W	0.00016387	distant	Core	Core	0.365174	Common	Intergenic
rs149661	10	294332	9.02499e-05	-0.423422	0.106765	0.0756107	YHR175W-A	0.000280215	distant	Accessory	Unknown	0.263184	Common	Intergenic
rs8483	2	164378	1.46524e-05	-0.424806	0.0965084	0.075413	YCR038C	0.000228251	distant	Core	Core	0.449455	Common	Intergenic
rs204978	13	26589	5.61847e-06	-0.448602	0.0971405	0.0751937	YOR386W	0.000147736	distant	Core	Core	0.367172	Common	Intergenic
rs174846	11	514873	0.000138859	-0.458027	0.118756	0.075045	1592-snap_masked-YCL-7822	0.000167973		Accessory	Introgression	0.419634	Common	Intergenic
rs212888	13	340053	5.05585e-06	0.509808	0.109839	0.074845	YGL261C	0.000129508	distant	Core	Core	0.0188119	LowFreq	In CDS
rs12040	2	322869	4.92187e-05	-0.38159	0.0927221	0.0746943	YCL001W	0.000129697	distant	Accessory	Introgression	0.36504	Common	In CDS
rs104916	7	592414	2.9388e-05	-0.380961	0.0898666	0.0746864	YER121W	0.000156551	distant	Core	Core	0.418073	Common	In CDS
rs170828	11	357892	5.75087e-05	-0.398905	0.0978318	0.0745889	YKR095W	0.000244706	distant	Core	Core	0.490585	Common	Intergenic
rs11001	2	284437	0.000122957	0.424298	0.109132	0.0745705	YNL264C	0.000138607	distant	Core	Core	0.3818	Common	In CDS
rs151403	10	353471	9.06958e-05	-0.405985	0.1024	0.0745445	YHR175W-A	0.000280215	distant	Accessory	Unknown	0.409046	Common	In CDS
rs243310	14	672334	2.32858e-05	0.595504	0.13868	0.0745206	YNL034W	0.000130333	distant	Core	Core	0.246785	Common	Intergenic
rs99147	7	346793	2.069e-05	-0.407063	0.094189	0.074499	YML050W	0.000145975	distant	Core	Core	0.434891	Common	In CDS
rs30249	3	228886	0.000160683	0.57734	0.151161	0.0744727	YNL018C	0.000167805	distant	Core	Core	0.0163205	LowFreq	Intergenic
rs35369	4	125431	4.76433e-05	0.373602	0.0906074	0.0744711	YNL088W	0.000157949	distant	Core	Core	0.314356	Common	Intergenic
rs152084	10	382079	7.71501e-05	-0.417385	0.104215	0.0744158	YHR046C	0.0001557	distant	Core	Core	0.465243	Common	In CDS
rs212214	13	314771	2.51116e-06	0.471291	0.0983137	0.0744065	YML081C-A	0.000127431	distant	Core	Core	0.284722	Common	In CDS
rs4443	1	195790	0.000112399	0.441448	0.112882	0.0743975	YFR011C	0.000287137	distant	Core	Core	0.133831	Common	In CDS
rs243343	14	673739	1.80181e-05	0.580833	0.133403	0.0743922	YDL024C	9.92732e-05	distant	Core	Core	0.228981	Common	In CDS
rs159402	10	660487	5.46021e-05	0.604771	0.147861	0.0743626	YFL013C	0.000268765	distant	Accessory	Introgression	0.197106	Common	In CDS
rs120845	8	121745	4.70163e-06	0.405119	0.0869842	0.0743341	YER121W	0.000156551	distant	Core	Core	0.421236	Common	Intergenic
rs12030	2	322182	0.000137064	0.448213	0.116111	0.074263	YGR041W	0.000209757	distant	Core	Core	0.109235	Common	In CDS
rs12030	2	322182	8.94853e-05	0.451515	0.113787	0.0742199	YBR163W	0.000130787	distant	Core	Core	0.109235	Common	In CDS
rs133696	9	136527	2.24699e-05	-0.377981	0.0878522	0.0740959	YLR163C	0.000161618	distant	Core	Core	0.444835	Common	Intergenic
rs12041	2	322968	0.000110934	0.375572	0.0959557	0.0738602	YFR038W	0.000123445	distant	Core	Core	0.341974	Common	In CDS
rs285157	16	494210	3.1223e-05	-0.41564	0.0983812	0.0738169	YLR459W	0.000247275	distant	Core	Core	0.375372	Common	In CDS
rs12041	2	322968	0.000142128	0.370742	0.0962734	0.0737296	YPL075W	0.000190205	distant	Core	Core	0.341974	Common	In CDS
rs126655	8	360259	4.2333e-05	0.49474	0.11916	0.0736981	YDR034C-A	0.000150977	distant	Accessory	Unknown	0.156931	Common	Intergenic
rs12041	2	322968	0.000112641	0.373622	0.0955517	0.0736316	YMR078C	0.000134151	distant	Core	Core	0.341974	Common	In CDS
rs33138	4	54379	3.33174e-05	-0.421237	0.100072	0.0735679	YNL185C	0.000102366	distant	Core	Core	0.290963	Common	Intergenic
rs12041	2	322968	5.43166e-05	-0.369086	0.0902099	0.0735549	YBL016W	0.000150875	distant	Core	Core	0.341974	Common	In CDS
rs243376	14	675219	3.53117e-06	0.675355	0.143083	0.0735475	YNL018C	0.000167805	distant	Core	Core	0.171797	Common	In CDS
rs21193	2	670150	2.78804e-05	-0.373927	0.0879486	0.0734959	YNR021W	0.000125108	distant	Core	Core	0.347181	Common	In CDS
rs101885	7	458632	0.000167672	-0.467338	0.122713	0.0734917	YMR122W-A	0.000212314	distant	Core	Core	0.0485629	LowFreq	In CDS
rs257956	15	454256	3.21509e-05	-0.376299	0.0892164	0.0733253	YNL300W	0.000171057	distant	Core	Core	0.491071	Common	In CDS
rs221137	13	676426	7.68084e-05	0.368705	0.092035	0.0732901	YPR161C	0.000149984	distant	Core	Core	0.459901	Common	In CDS
rs274332	16	46547	0.000121744	0.380893	0.097905	0.0730563	YLR038C	0.000165085	distant	Core	Core	0.314045	Common	Intergenic
rs21193	2	670150	9.99954e-05	0.372845	0.0946258	0.0730398	YBR016W	0.000199071	distant	Core	Core	0.347181	Common	In CDS
rs226366	13	880104	0.000157152	-0.382092	0.0998907	0.0729687	YHR076W	0.000201085	distant	Core	Core	0.212302	Common	In CDS
rs152084	10	382079	0.000111925	-0.413986	0.105831	0.0728818	YPL041C	0.000206514	distant	Core	Core	0.465243	Common	In CDS
rs289861	16	686122	2.76289e-06	-0.402731	0.0843738	0.0728024	YHR051W	0.000104575	distant	Accessory	Introgression	0.44141	Common	In CDS
rs279646	16	256420	0.000196399	0.379366	0.1007	0.0726806	YDL017W	0.000233169	distant	Core	Core	0.443396	Common	In CDS
rs35369	4	125431	0.000215732	0.37044	0.0989756	0.0726618	YNL233W	0.000328677	distant	Core	Core	0.314356	Common	Intergenic
rs26237	3	56674	2.56476e-05	0.685993	0.160602	0.0726504	YHR129C	9.19767e-05	distant	Core	Core	0.146184	Common	Intergenic
rs203950	12	1040071	6.56039e-06	0.594192	0.129633	0.0726195	YDL124W	0.000124871	distant	Core	Core	0.0357143	LowFreq	In CDS
rs274332	16	46547	5.87893e-05	0.378658	0.0929891	0.0724477	YMR256C	0.000108733	distant	Core	Core	0.314045	Common	Intergenic
rs95362	7	202039	5.93495e-05	0.392507	0.0964451	0.0724342	YJR156C	0.000141043	distant	Core	Core	0.364718	Common	In CDS
rs118513	8	34938	0.000142853	-0.415461	0.107923	0.0724167	YJL003W	0.000147886	distant	Core	Core	0.292369	Common	Intergenic
rs277987	16	199177	1.28943e-05	-0.599144	0.135214	0.0723777	YEL061C	7.95736e-05	distant	Core	Core	0.215278	Common	In CDS
rs137142	9	269523	9.77422e-05	-0.392574	0.0994882	0.0723714	YDR031W	0.000141612	distant	Core	Core	0.367925	Common	In CDS
rs56318	4	954022	5.11483e-05	0.390994	0.0952237	0.072368	YDR298C	0.000170472	distant	Core	Core	0.223022	Common	Intergenic
rs22902	2	732123	8.54474e-06	0.439389	0.0971137	0.0723102	YHL016C	0.000145481	distant	Core	Core	0.0440594	LowFreq	In CDS
rs159529	10	664155	2.34015e-05	-0.509967	0.118792	0.072275	YMR307W	9.05781e-05	distant	Accessory	Ancestral	0.176707	Common	In CDS
rs78371	5	358357	4.91986e-05	0.367008	0.0891769	0.0721058	YDR179C	0.000163183	distant	Core	Core	0.426733	Common	In CDS
rs108270	7	715330	0.000166956	0.39853	0.104615	0.0720591	YKR078W	0.000217311	distant	Core	Core	0.339339	Common	Intergenic
rs277939	16	198072	8.79039e-05	0.448131	0.112808	0.0720131	YGL054C	0.00012363	distant	Accessory	Introgression	0.31994	Common	Intergenic
rs94187	7	156057	5.06454e-05	0.469386	0.114249	0.0719729	YLR127C	0.000248263	distant	Core	Core	0.133634	Common	Intergenic
rs14359	2	409264	0.000129933	0.37943	0.0979461	0.0719334	YIL064W	0.000167656	distant	Core	Core	0.428997	Common	In CDS
rs82090	5	520042	1.48413e-05	0.68009	0.154608	0.0719049	734-augustus_masked-AIE_1-5050	0.000151056		Accessory	Introgression	0.0434565	LowFreq	In CDS
rs91041	7	39784	2.33598e-05	0.371317	0.0864866	0.0718877	YLR086W	6.63811e-05	distant	Core	Core	0.40159	Common	In CDS
rs261970	15	614674	4.2565e-05	0.521243	0.125583	0.0718673	YPR027C	0.00012884	distant	Core	Core	0.280476	Common	In CDS
rs30739	3	245054	7.26738e-05	0.466053	0.115938	0.0717487	YGR196C	0.000110658	distant	Core	Core	0.214357	Common	In CDS
rs284290	16	462045	5.91165e-05	-0.411892	0.101184	0.0716956	YPL020C	0.000130441	distant	Core	Core	0.474181	Common	Intergenic
rs21193	2	670150	7.83178e-05	-0.367042	0.0917306	0.0716761	YNL272C	0.000185851	distant	Core	Core	0.347181	Common	In CDS
rs186256	12	286008	9.33127e-05	0.566045	0.143028	0.0716173	YPL130W	0.000148345	distant	Core	Core	0.0613861	Common	In CDS
rs21205	2	670480	7.23032e-05	0.360341	0.0896121	0.0716138	YDL244W	0.000212538	distant	Core	Core	0.373762	Common	In CDS
rs189166	12	395528	0.000159267	0.576834	0.150938	0.0715189	YFL013C	0.000268765	distant	Accessory	Introgression	0.0831683	Common	Intergenic
rs190547	12	444593	9.86579e-05	0.370184	0.0938697	0.0714606	YBR244W	0.000160452	distant	Core	Core	0.175248	Common	In CDS
rs93931	7	147603	0.000120881	-0.457346	0.117502	0.0714323	YPL083C	0.000149109	distant	Core	Core	0.29703	Common	Intergenic
rs204009	12	1045329	0.000144015	0.38172	0.0992114	0.0713615	YPR056W	0.000157554	distant	Core	Core	0.298106	Common	In CDS
rs279646	16	256420	0.00012668	0.36869	0.0950151	0.0712384	YPR134W	0.000145034	distant	Core	Core	0.443396	Common	In CDS
rs257749	15	446379	6.99122e-05	-0.412878	0.102466	0.0711681	YPR146C	0.000205234	distant	Core	Core	0.170297	Common	In CDS
rs26237	3	56674	3.14872e-06	0.654724	0.137984	0.071166	YPL130W	0.000148345	distant	Core	Core	0.146184	Common	Intergenic
rs287985	16	610981	0.000124231	0.370004	0.0952319	0.0711253	YLR143W	0.000136143	distant	Core	Core	0.412698	Common	In CDS
rs271023	15	964208	4.59401e-05	0.464568	0.112428	0.0710589	YLR138W	0.000186904	distant	Core	Core	0.185942	Common	In CDS
rs82090	5	520042	3.41611e-05	0.671236	0.15969	0.0710505	454-maker-1706-AIE_1	0.000198911		Accessory	Introgression	0.0434565	LowFreq	In CDS
rs200308	12	879385	9.52534e-05	-0.38548	0.0975302	0.0710421	YMR076C	0.000194187	distant	Core	Core	0.43558	Common	In CDS
rs56318	4	954022	3.85083e-05	0.38881	0.0931354	0.0709346	YPL262W	0.000140062	distant	Core	Core	0.223022	Common	Intergenic
rs226980	13	904187	8.04006e-05	0.43262	0.108296	0.0708422	YGR041W	0.000209757	distant	Core	Core	0.0990099	Common	Intergenic
rs199570	12	849651	7.19704e-05	0.369325	0.0918204	0.0707753	YPL078C	0.000163901	distant	Core	Core	0.330693	Common	In CDS
rs238241	14	435739	6.9259e-05	0.593803	0.147282	0.0707698	YFL013C	0.000268765	distant	Accessory	Introgression	0.162698	Common	In CDS
rs177705	11	621046	2.69249e-05	0.434799	0.102068	0.0707659	YOR051C	0.000168699	distant	Core	Core	0.343905	Common	In CDS
rs35371	4	125465	0.000191246	-0.368947	0.0977542	0.0707046	YPL147W	0.000205243	distant	Core	Core	0.163366	Common	Intergenic
rs282724	16	381850	4.10265e-05	-0.361205	0.0868398	0.0706422	YAL046C	0.00021479	distant	Core	Core	0.346429	Common	Intergenic
rs84134	6	42010	0.000120747	0.458726	0.117848	0.0705874	YGL185C	0.00018675	distant	Core	Core	0.111276	Common	In CDS
rs220699	13	657020	0.000102964	-0.409961	0.10424	0.0704935	YNL071W	0.000138023	distant	Core	Core	0.499505	Common	In CDS
rs82090	5	520042	2.64867e-06	0.590141	0.123402	0.0704267	904-augustus_masked-BIL_3-4712	0.000110689		Accessory	candidate HGT	0.0434565	LowFreq	In CDS
rs21193	2	670150	7.54932e-05	-0.364799	0.0909627	0.0703523	YHR068W	0.00011892	distant	Core	Core	0.347181	Common	In CDS
rs99147	7	346793	2.55198e-05	-0.396871	0.0928885	0.0703405	YLR312W-A	0.000196457	distant	Core	Core	0.434891	Common	In CDS
rs256885	15	416915	2.28672e-05	0.386754	0.0899772	0.0703169	YPR150W	0.000162667	distant	Core	Core	0.408234	Common	In CDS
rs239068	14	469677	0.00013518	-0.453728	0.117432	0.0702945	YGR289C	0.00014749	distant	Core	Core	0.213082	Common	Intergenic
rs174839	11	514669	0.000149954	-0.372744	0.0971405	0.0701523	YDR286C	0.000159856	distant	Core	Core	0.330777	Common	Intergenic
rs204978	13	26589	7.97534e-05	-0.430613	0.10774	0.070128	YDR343C	0.000153328	distant	Core	Core	0.367172	Common	Intergenic
rs12030	2	322182	2.66286e-05	0.436457	0.102394	0.0701221	YOL103W	0.000181883	distant	Core	Core	0.109235	Common	In CDS
rs254799	15	348149	7.85082e-05	-0.356268	0.0890516	0.0700894	YDL109C	0.000219488	distant	Core	Core	0.37636	Common	Intergenic
rs12041	2	322968	0.000113135	0.36569	0.0935497	0.0700461	YJL085W	0.000165527	distant	Core	Core	0.341974	Common	In CDS
rs256885	15	416915	0.000130259	-0.389852	0.100653	0.0697674	YDL155W	0.000150806	distant	Core	Core	0.408234	Common	In CDS
rs198282	12	807789	3.55776e-05	0.558475	0.133171	0.0697604	YDL024C	9.92732e-05	distant	Core	Core	0.0138477	LowFreq	In CDS
rs192368	12	553728	8.92279e-05	0.381451	0.0961127	0.0696833	YCL048W	0.000190773	distant	Core	Core	0.458292	Common	Intergenic
rs12040	2	322869	0.000108166	-0.367143	0.0936491	0.0696736	YMR285C	0.000162906	distant	Core	Core	0.36504	Common	In CDS
rs261563	15	600853	0.000139045	-0.406072	0.105294	0.0696537	YOR126C	0.000227735	distant	Core	Core	0.337838	Common	Intergenic
rs152084	10	382079	8.54724e-06	-0.404066	0.089308	0.0695732	YDR062W	0.000157452	distant	Core	Core	0.465243	Common	In CDS
rs45777	4	521623	8.38447e-05	0.376599	0.09452	0.0694508	YMR074C	0.000152404	distant	Core	Core	0.281095	Common	Intergenic
rs238960	14	465005	0.000168167	0.36379	0.0955427	0.069409	YOR157C	0.000181333	distant	Core	Core	0.424107	Common	In CDS
rs186398	12	291601	0.000115728	0.558035	0.142965	0.0693356	YCL021W-A	0.000125916	distant	Core	Core	0.0224261	LowFreq	In CDS
rs199570	12	849651	3.46342e-05	0.364935	0.0868878	0.0693028	YPR020W	9.3385e-05	distant	Core	Core	0.330693	Common	In CDS
rs279646	16	256420	6.93351e-05	0.368033	0.0912897	0.0692849	YDR289C	0.000114899	distant	Core	Core	0.443396	Common	In CDS
rs132311	9	79543	3.18881e-06	0.641617	0.1353	0.0692738	YPL130W	0.000148345	distant	Core	Core	0.0168317	LowFreq	In CDS
rs118359	8	30386	0.000108483	0.373776	0.0953591	0.0691877	YGR253C	0.000115332	distant	Core	Core	0.414936	Common	In CDS
rs169468	11	314119	0.000220015	0.434734	0.116314	0.0691852	YGR004W	0.000221225	distant	Core	Core	0.24076	Common	Intergenic
rs152084	10	382079	1.18432e-05	-0.404092	0.0907967	0.0690889	YOR254C	0.000116017	distant	Core	Core	0.465243	Common	In CDS
rs69731	5	30054	2.83929e-05	-0.376201	0.0885732	0.0690244	YGR207C	0.000112625	distant	Core	Core	0.45198	Common	In CDS
rs293738	16	874128	0.000109996	0.455318	0.116266	0.0690237	YBR004C	0.000129815	distant	Core	Core	0.279266	Common	In CDS
rs36301	4	160731	0.000176404	0.372285	0.0980929	0.068861	YGR210C	0.000281664	distant	Core	Core	0.315606	Common	In CDS
rs56554	4	961189	5.48338e-05	0.370412	0.0905851	0.0688095	YJL127C	0.000107007	distant	Core	Core	0.180556	Common	In CDS
rs20363	2	637987	4.21898e-06	0.653216	0.139541	0.0688047	YNL018C	0.000167805	distant	Core	Core	0.0410485	LowFreq	In CDS
rs26237	3	56674	9.67518e-06	0.665491	0.148004	0.0687825	YPL032C	0.000254282	distant	Accessory	Introgression	0.146184	Common	Intergenic
rs132311	9	79543	7.59797e-06	0.660458	0.145129	0.0686666	YPL032C	0.000254282	distant	Accessory	Introgression	0.0168317	LowFreq	In CDS
rs136715	9	256045	4.34546e-05	0.363569	0.0877004	0.0686278	YML071C	0.000103208	distant	Core	Core	0.336325	Common	Intergenic
rs156245	10	564269	0.000114824	0.425238	0.108888	0.0684873	YLL026W	0.000191704	distant	Core	Core	0.209901	Common	In CDS
rs256885	15	416915	5.96456e-05	-0.386017	0.0948789	0.0684656	YBR275C	0.000100659	distant	Core	Core	0.408234	Common	In CDS
rs69555	5	15655	3.87083e-05	0.56132	0.134498	0.0684582	YDL024C	9.92732e-05	distant	Core	Core	0.202525	Common	Intergenic
rs238657	14	449853	0.000113755	0.401007	0.102621	0.0684559	YLR238W	0.000235032	distant	Core	Core	0.410129	Common	Intergenic
rs279072	16	233841	0.000114924	0.403922	0.103435	0.0682999	YKL145W	0.000116836	distant	Core	Core	0.225694	Common	In CDS
rs180228	12	71641	0.00011779	0.395034	0.101321	0.0682324	YHR175W-A	0.000280215	distant	Accessory	Unknown	0.212512	Common	In CDS
rs4443	1	195790	2.17463e-05	0.422558	0.0980385	0.0682127	YML081C-A	0.000127431	distant	Core	Core	0.133831	Common	In CDS
rs21193	2	670150	5.5537e-05	0.35996	0.0880963	0.0681481	YPR061C	0.000128651	distant	Core	Core	0.347181	Common	In CDS
rs69636	5	25184	2.53929e-05	0.54699	0.127989	0.0681324	YPR027C	0.00012884	distant	Core	Core	0.0234064	LowFreq	Intergenic
rs152084	10	382079	9.13314e-06	0.398669	0.0884072	0.0680956	YOR348C	0.000183047	distant	Core	Core	0.465243	Common	In CDS
rs126992	8	372705	0.000234409	0.386079	0.103759	0.0680195	YBR045C	0.000241701	distant	Core	Core	0.492079	Common	In CDS
rs29181	3	189555	0.000104983	0.387897	0.0987532	0.067988	YDR262W	0.000154005	distant	Accessory	Introgression	0.400892	Common	In CDS
rs156057	10	555458	2.17059e-06	-0.435131	0.0901827	0.0679618	YJR113C	0.000123607	distant	Core	Core	0.44802	Common	In CDS
rs9270	2	196868	9.37356e-05	0.423709	0.107094	0.0678407	YFL007W	0.000139787	distant	Core	Core	0.251503	Common	Intergenic
rs221137	13	676426	6.65628e-05	0.357605	0.0884822	0.0677184	YML112W	8.79751e-05	distant	Core	Core	0.459901	Common	In CDS
rs213362	13	367636	0.00014266	0.491821	0.127747	0.0676619	YBR110W	0.000187247	distant	Core	Core	0.227905	Common	In CDS
rs82338	5	527960	0.000171842	0.572453	0.150566	0.06757	YFL013C	0.000268765	distant	Accessory	Introgression	0.0524752	Common	In CDS
rs42139	4	391407	5.1499e-05	0.488337	0.118979	0.0675452	YGR279C	0.000109279	distant	Core	Core	0.27106	Common	In CDS
rs257804	15	448419	9.65135e-05	0.41596	0.10533	0.0675389	YML070W	0.000162727	distant	Core	Core	0.286853	Common	Intergenic
rs213325	13	366401	3.20434e-06	0.66314	0.13987	0.0675146	YFL013C	0.000268765	distant	Accessory	Introgression	0.264095	Common	In CDS
rs56318	4	954022	3.60742e-05	0.377478	0.090083	0.0675142	YDR322C-A	0.000114123	distant	Core	Core	0.223022	Common	Intergenic
rs289861	16	686122	6.41144e-06	-0.387189	0.0843775	0.0673944	YPR020W	9.3385e-05	distant	Core	Core	0.44141	Common	In CDS
rs151403	10	353471	0.00012387	0.383076	0.0985774	0.067365	YOL116W	0.000206613	distant	Core	Core	0.409046	Common	In CDS
rs256885	15	416915	4.58515e-05	-0.382603	0.0925818	0.0673425	YPL256C	0.000185411	distant	Core	Core	0.408234	Common	In CDS
rs39459	4	297290	9.16922e-05	-0.444792	0.112265	0.0672175	YDL009C	0.000200222	distant	Core	Core	0.310208	Common	In CDS
rs84113	6	41221	4.77888e-05	-0.396877	0.0962694	0.06721	YIL063C	0.000140406	distant	Core	Core	0.3444	Common	In CDS
rs174383	11	498054	5.64825e-05	0.657795	0.161151	0.0668006	YHR129C	9.19767e-05	distant	Core	Core	0.0237624	LowFreq	In CDS
rs226751	13	896918	1.41561e-05	-0.377257	0.0855521	0.0667966	YNR045W	0.000165256	distant	Core	Core	0.432044	Common	In CDS
rs36364	4	165265	3.80227e-05	0.422056	0.101025	0.0667948	YLR354C	0.000239594	distant	Core	Core	0.055169	Common	In CDS
rs4253	1	190636	7.12042e-05	0.386707	0.0960785	0.0667938	YDR107C	0.000134662	distant	Core	Core	0.385	Common	In CDS
rs142419	10	30252	0.000208071	0.415448	0.110721	0.0667488	YHL009C	0.000221095	distant	Core	Core	0.247162	Common	Intergenic
rs33709	4	72324	7.78626e-05	0.443215	0.110728	0.0666635	YHL009C	0.000221095	distant	Core	Core	0.38553	Common	In CDS
rs202345	12	968208	9.13599e-05	-0.356682	0.0900059	0.0665987	YMR272C	0.000182919	distant	Core	Core	0.44802	Common	In CDS
rs228228	14	34569	4.27915e-05	0.41511	0.100044	0.0665916	YER158C	0.000199354	distant	Core	Core	0.217262	Common	Intergenic
rs32758	4	38200	0.000154335	0.534235	0.139496	0.0665007	YOR083W	0.000176046	distant	Accessory	Introgression	0.272997	Common	Intergenic
rs275204	16	85406	9.39081e-05	0.380802	0.0962598	0.0664496	YJR119C	0.000134744	distant	Core	Core	0.388664	Common	Intergenic
rs104916	7	592414	0.000132699	-0.358792	0.0927474	0.0664186	YBR003W	0.000167525	distant	Core	Core	0.418073	Common	In CDS
rs103905	7	535018	4.49751e-05	0.388571	0.0939198	0.066416	YEL037C	0.000125417	distant	Core	Core	0.412698	Common	Intergenic
rs118460	8	33337	0.000173051	0.396633	0.104372	0.0663971	YOR079C	0.000260828	distant	Core	Core	0.324901	Common	In CDS
rs84395	6	50825	0.000119994	0.374938	0.0962832	0.0663448	YNL211C	0.000202719	distant	Core	Core	0.364222	Common	In CDS
rs292324	16	800486	8.76175e-05	0.360187	0.0906508	0.0662601	YPR126C	0.000147769	local	Core	Core	0.373016	Common	In CDS
rs174383	11	498054	6.9682e-06	0.631581	0.138195	0.0662238	YPL130W	0.000148345	distant	Core	Core	0.0237624	LowFreq	In CDS
rs199951	12	864795	8.38211e-05	0.562308	0.141127	0.0661627	YCL021W-A	0.000125916	distant	Core	Core	0.0504451	Common	In CDS
rs203362	12	1017336	7.87863e-05	-0.394848	0.0987165	0.0660365	YCR038C	0.000228251	distant	Core	Core	0.486634	Common	In CDS
rs174383	11	498054	1.52457e-05	0.651211	0.148251	0.0658623	YPL032C	0.000254282	distant	Accessory	Introgression	0.0237624	LowFreq	In CDS
rs226980	13	904187	0.000112107	-0.418541	0.107006	0.0658336	YLR079W	0.000146213	distant	Core	Core	0.0990099	Common	Intergenic
rs284054	16	452140	3.48236e-05	0.421217	0.100319	0.0654427	YIL147C	0.000124527	distant	Core	Core	0.112376	Common	In CDS
rs80668	5	462446	9.92872e-05	-0.410823	0.104217	0.0654243	YER145C-A	0.000238435	local	Core	Core	0.380478	Common	In CDS
rs78762	5	374815	3.28156e-05	0.338609	0.0803734	0.0653472	YOL164W	0.000210713	distant	Accessory	HGT	0.251488	Common	Intergenic
rs119715	8	72925	4.27784e-05	0.368092	0.0887105	0.0653345	YJL105W	0.000166328	distant	Core	Core	0.476143	Common	In CDS
rs118513	8	34938	4.71127e-05	-0.394233	0.095548	0.0652884	YKR062W	0.000171351	distant	Core	Core	0.292369	Common	Intergenic
rs280073	16	275902	0.000116197	0.396566	0.101624	0.0651146	YOR128C	0.000135346	distant	Core	Core	0.122398	Common	Intergenic
rs152081	10	381896	4.80665e-05	0.384968	0.0934125	0.0651141	YMR247W-A	9.82017e-05	distant	Core	Core	0.371287	Common	In CDS
rs43292	4	433257	8.02619e-05	-0.395044	0.0988794	0.0650812	YHR153C	0.000184905	distant	Core	Core	0.447813	Common	Intergenic
rs226593	13	889162	9.57028e-05	0.477693	0.120897	0.0650768	904-augustus_masked-BIL_3-4712	0.000110689		Accessory	candidate HGT	0.0168317	LowFreq	In CDS
rs41548	4	373728	1.62986e-05	0.384142	0.0877599	0.0650326	YMR035W	0.000175035	distant	Accessory	Introgression	0.354807	Common	Intergenic
rs213325	13	366401	3.39454e-05	-0.657678	0.156408	0.0649371	YHR129C	9.19767e-05	distant	Core	Core	0.264095	Common	In CDS
rs87617	6	174484	9.43069e-05	0.397308	0.100459	0.0649294	YOL034W	0.000178882	distant	Core	Core	0.192079	Common	In CDS
rs118460	8	33337	0.000171471	0.388252	0.102102	0.064923	YKL046C	0.000181758	distant	Core	Core	0.324901	Common	In CDS
rs277490	16	180828	0.000126298	0.470284	0.121173	0.0649066	YHL044W	0.000158985	distant	Accessory	Unknown	0.199207	Common	In CDS
rs284854	16	482109	6.43158e-06	0.650187	0.141713	0.0649029	YFL013C	0.000268765	distant	Accessory	Introgression	0.117327	Common	Intergenic
rs21938	2	697933	7.42487e-05	0.371292	0.0924868	0.0648648	YJR156C	0.000141043	distant	Core	Core	0.450795	Common	Intergenic
rs11997	2	319900	0.000103612	0.355911	0.0905336	0.0648024	YHR013C	0.000141447	distant	Core	Core	0.304455	Common	In CDS
rs226980	13	904187	3.24178e-06	-0.410584	0.0866466	0.0647856	YPR150W	0.000162667	distant	Core	Core	0.0990099	Common	Intergenic
rs198031	12	800888	0.000110614	0.390655	0.0997905	0.0647678	YJR122W	0.000192851	distant	Core	Core	0.199802	Common	In CDS
rs253584	15	301206	1.69552e-05	0.477372	0.109287	0.0645846	YOL013W-A	0.000124069	local	Core	Core	0.0195	LowFreq	In CDS
rs174984	11	521933	0.000140293	-0.411231	0.106695	0.0645711	YKL063C	0.000164327	distant	Core	Core	0.268849	Common	Intergenic
rs244127	14	704114	5.12839e-05	0.423168	0.103076	0.0645497	YIL059C	6.92401e-05	distant	Core	Core	0.0884692	Common	In CDS
rs191126	12	501622	2.46697e-05	-0.531777	0.124232	0.0645164	YDR345C	0.000138071	distant	Core	Core	0.239109	Common	In CDS
rs82090	5	520042	1.89916e-05	0.588368	0.135515	0.0645073	YLR461W	0.00013116	distant	Accessory	Introgression	0.0434565	LowFreq	In CDS
rs56554	4	961189	0.000181874	-0.356704	0.0941842	0.0645044	YER067C-A	0.000184645	distant	Core	Core	0.180556	Common	In CDS
rs289861	16	686122	1.61042e-05	-0.38073	0.0869253	0.0644204	YGL191W	0.000110856	distant	Core	Core	0.44141	Common	In CDS
rs12040	2	322869	0.000146023	-0.350567	0.0911988	0.0643556	YJR135C	0.000249867	distant	Core	Core	0.36504	Common	In CDS
rs36301	4	160731	5.2557e-05	0.363143	0.0885835	0.0643048	YLR192C	0.000136597	distant	Core	Core	0.315606	Common	In CDS
rs172530	11	421905	4.73036e-05	-0.389287	0.0943716	0.0641563	YDR483W	0.000175207	distant	Core	Core	0.409226	Common	In CDS
rs21193	2	670150	8.7074e-05	0.350313	0.0881314	0.0640336	YMR085W	0.000128214	distant	Core	Core	0.347181	Common	In CDS
rs257749	15	446379	0.000102826	0.390952	0.0993986	0.0640075	YDR093W	0.000150962	distant	Core	Core	0.170297	Common	In CDS
rs102451	7	480515	0.000166796	-0.352234	0.0924564	0.0639959	YNL213C	0.000173792	distant	Core	Core	0.485104	Common	In CDS
rs32758	4	38200	3.6326e-05	0.533275	0.127314	0.0638027	YDL010W	0.0001868	distant	Accessory	Introgression	0.272997	Common	Intergenic
rs285157	16	494210	3.45851e-05	-0.38554	0.0917861	0.0637131	YJL187C	0.000283006	distant	Core	Core	0.375372	Common	In CDS
rs165291	11	166543	0.000179106	0.365899	0.0965105	0.063644	YJR150C	0.000198646	distant	Accessory	Ancestral	0.465842	Common	Intergenic
rs82090	5	520042	1.58249e-05	0.639941	0.145972	0.0635207	926-augustus_masked-AHM_1-7114	8.9033e-05		Accessory	Introgression	0.0434565	LowFreq	In CDS
rs246286	15	36091	9.45417e-05	-0.373274	0.0943971	0.0635188	YDR093W	0.000150962	distant	Core	Core	0.337337	Common	Intergenic
rs177972	11	630120	7.24795e-05	-0.373401	0.0928739	0.0634585	YKR051W	0.000148567	distant	Core	Core	0.460357	Common	In CDS
rs21193	2	670150	9.51472e-05	0.34856	0.088183	0.063435	YEL039C	0.000167516	distant	Core	Core	0.347181	Common	In CDS
rs12030	2	322182	1.7065e-06	0.415838	0.0852788	0.0634137	YPL115C	0.000149102	distant	Core	Core	0.109235	Common	In CDS
rs284054	16	452140	0.000129994	0.412711	0.106541	0.0633006	YDL051W	0.000151441	distant	Accessory	Introgression	0.112376	Common	In CDS
rs281225	16	327318	7.04933e-05	0.410722	0.101982	0.0632325	YAL002W	0.000121127	distant	Core	Core	0.292163	Common	In CDS
rs152094	10	382505	2.99183e-05	0.432378	0.102098	0.0631858	YGR041W	0.000209757	distant	Core	Core	0.229703	Common	In CDS
rs198318	12	808434	1.78353e-05	0.637386	0.146313	0.0630956	YPL032C	0.000254282	distant	Accessory	Introgression	0.292779	Common	In CDS
rs93182	7	122354	9.00863e-05	0.405336	0.102193	0.0630445	YBR160W	0.000166817	distant	Core	Core	0.270647	Common	Intergenic
rs221137	13	676426	0.000202891	0.344275	0.0915915	0.0630164	YBR091C	0.000215967	distant	Core	Core	0.459901	Common	In CDS
rs250825	15	203284	1.22853e-05	0.437031	0.0983829	0.0629747	YBR026C	0.000166075	distant	Core	Core	0.121407	Common	In CDS
rs198318	12	808434	3.5357e-06	0.57747	0.122352	0.0629509	39-augustus_masked-2-CGIPLA_MA	8.99544e-05		Accessory	Plasmid	0.292779	Common	In CDS
rs262637	15	639862	8.95673e-05	0.402271	0.101383	0.0628665	YJL176C	0.000114194	distant	Core	Core	0.353816	Common	In CDS
rs191387	12	511353	0.000124087	-0.350877	0.0903021	0.0626747	YFR046C	0.000165214	distant	Core	Core	0.250745	Common	In CDS
rs167823	11	262597	0.000119547	0.351147	0.0901517	0.0626201	YLR218C	0.000160845	distant	Core	Core	0.346574	Common	In CDS
rs56318	4	954022	2.01175e-05	0.364081	0.0841162	0.0626193	YDL004W	0.000135113	distant	Core	Core	0.223022	Common	Intergenic
rs287985	16	610981	0.000187923	0.346198	0.091616	0.0625422	YPL183C	0.000198558	distant	Core	Core	0.412698	Common	In CDS
rs87631	6	175060	0.000127728	0.389641	0.100469	0.0625225	YBR041W	0.000156107	distant	Accessory	Introgression	0.202676	Common	In CDS
rs95104	7	192332	4.76143e-05	-0.363862	0.0882419	0.062438	YJR120W	0.000183106	distant	Core	Core	0.4334	Common	In CDS
rs199570	12	849651	1.95501e-05	0.345949	0.079804	0.0624179	YLR294C	0.000174766	distant	Core	Core	0.330693	Common	In CDS
rs226088	13	869543	0.000134025	0.339624	0.08785	0.0623797	YER155C	0.00017479	distant	Core	Core	0.451837	Common	In CDS
rs97519	7	291925	0.000162092	0.438578	0.114898	0.0623705	YNL261W	0.000171237	distant	Core	Core	0.10119	Common	Intergenic
rs70578	5	61028	1.1938e-05	0.632876	0.142261	0.0623677	YFL013C	0.000268765	distant	Accessory	Introgression	0.0885262	Common	Intergenic
rs184002	12	198637	5.80836e-05	-0.384942	0.0944637	0.0623431	YBL052C	0.000140124	distant	Core	Core	0.392963	Common	Intergenic
rs12030	2	322182	5.77702e-05	0.415093	0.10183	0.0622624	YDR499W	0.000124564	distant	Core	Core	0.109235	Common	In CDS
rs12030	2	322182	0.00026569	0.412376	0.111822	0.062205	YBR055C	0.000283248	local	Core	Core	0.109235	Common	In CDS
rs251813	15	238924	6.12191e-05	0.403082	0.0992292	0.0621346	YML078W	0.000172719	distant	Core	Core	0.173267	Common	In CDS
rs8483	2	164378	2.35374e-05	-0.38406	0.0894917	0.0621169	YPR150W	0.000162667	distant	Core	Core	0.449455	Common	Intergenic
rs97113	7	275819	0.000235235	0.342616	0.0921014	0.0621061	YBR025C	0.000302419	distant	Core	Core	0.393564	Common	In CDS
rs11001	2	284437	0.000146764	-0.385624	0.100353	0.0619181	YMR145C	0.000187713	distant	Core	Core	0.3818	Common	In CDS
rs45777	4	521623	6.85885e-05	0.351626	0.0871623	0.061861	YDR468C	0.000205621	distant	Core	Core	0.281095	Common	Intergenic
rs130449	8	504196	9.18135e-05	0.524757	0.13246	0.0618596	YIL119C	0.000147651	distant	Accessory	Introgression	0.11447	Common	Intergenic
rs21619	2	684271	0.00015733	0.384281	0.100471	0.0618374	YJL058C	0.000228076	distant	Core	Core	0.207921	Common	In CDS
rs250825	15	203284	0.000113454	0.431271	0.110347	0.0617796	YDR336W	0.000133088	distant	Core	Core	0.121407	Common	In CDS
rs151375	10	352052	2.0233e-05	0.340855	0.0787744	0.0617028	YJR125C	0.000211357	distant	Core	Core	0.396723	Common	In CDS
rs152084	10	382079	6.0305e-05	-0.384015	0.0944495	0.0616798	YDR331W	0.000138777	distant	Core	Core	0.465243	Common	In CDS
rs43292	4	433257	2.38172e-05	-0.384662	0.0896901	0.0616473	YOL090W	0.000104885	distant	Core	Core	0.447813	Common	Intergenic
rs204978	13	26589	7.46178e-05	0.406787	0.10136	0.0615587	YNL035C	0.000132128	distant	Core	Core	0.367172	Common	Intergenic
rs85038	6	75101	0.000106033	-0.365768	0.0931791	0.0615428	YOL110W	0.000204709	distant	Core	Core	0.127861	Common	In CDS
rs137092	9	266933	0.000198143	0.376057	0.0998825	0.0614858	YDR260C	0.000278226	distant	Accessory	Introgression	0.238806	Common	In CDS
rs251799	15	238504	3.41719e-05	0.539086	0.128253	0.0614375	YHR175W	0.00014433	distant	Core	Core	0.0516899	Common	Intergenic
rs170261	11	341413	0.00017917	0.367554	0.0969495	0.061338	YNL211C	0.000202719	distant	Core	Core	0.326885	Common	In CDS
rs85038	6	75101	0.000107443	-0.363028	0.0925596	0.0612905	YBL029C-A	0.00011861	distant	Core	Core	0.127861	Common	In CDS
rs281225	16	327318	6.81969e-05	0.403486	0.0999826	0.0612621	YLR386W	0.000183435	distant	Core	Core	0.292163	Common	In CDS
rs186256	12	286008	7.99174e-05	0.526811	0.131826	0.0611801	YOR083W	0.000176046	distant	Accessory	Introgression	0.0613861	Common	In CDS
rs287985	16	610981	5.51165e-05	0.340903	0.0833944	0.0611259	YKL078W	0.000182512	distant	Core	Core	0.412698	Common	In CDS
rs118535	8	35854	0.000163215	-0.382548	0.100266	0.0610945	YIL070C	0.000171164	distant	Core	Core	0.41675	Common	In CDS
rs289861	16	686122	1.93624e-05	-0.368578	0.08498	0.0609613	YGL188C	0.000220255	distant	Core	Core	0.44141	Common	In CDS
rs200308	12	879385	9.21948e-05	-0.354535	0.0895154	0.0609283	YFR031C	0.000131676	distant	Core	Core	0.43558	Common	In CDS
rs82338	5	527960	4.7527e-05	-0.549649	0.133284	0.0609135	YEL061C	7.95736e-05	distant	Core	Core	0.0524752	Common	In CDS
rs63312	4	1271812	0.000153736	-0.34195	0.0892643	0.0609026	YDR067C	0.000154457	distant	Core	Core	0.345734	Common	In CDS
rs221736	13	699971	6.85108e-05	-0.632204	0.156702	0.0608579	YHR129C	9.19767e-05	distant	Core	Core	0.0766568	Common	In CDS
rs235848	14	351888	6.62961e-05	0.634197	0.156881	0.0608415	YGR153W	0.000200387	distant	Core	Core	0.139742	Common	In CDS
rs82090	5	520042	4.37062e-05	0.63158	0.152402	0.0608305	YHR049W	0.000175864	distant	Accessory	Introgression	0.0434565	LowFreq	In CDS
rs248918	15	133138	1.21941e-05	0.402175	0.0905016	0.0607944	YDL181W	0.00022118	distant	Core	Core	0.192574	Common	In CDS
rs41846	4	383227	7.12689e-05	0.387571	0.0962986	0.0607744	YHR208W	0.000155098	distant	Core	Core	0.229394	Common	In CDS
rs244188	14	705870	3.09222e-05	0.478017	0.113084	0.0607471	YBR163W	0.000130787	distant	Core	Core	0.089604	Common	In CDS
rs286797	16	566170	7.30774e-05	0.363206	0.0903839	0.0607464	YLR224W	0.000127793	distant	Core	Core	0.358987	Common	In CDS
rs154722	10	507569	3.58121e-05	-0.429591	0.102477	0.0607263	YIL160C	0.000123112	distant	Accessory	Introgression	0.329208	Common	Intergenic
rs8483	2	164378	8.55957e-05	0.382201	0.0960505	0.0606344	YDR356W	0.000180192	distant	Core	Core	0.449455	Common	Intergenic
rs281225	16	327318	0.000124127	0.401305	0.103282	0.060608	YMR162C	0.000135061	distant	Core	Core	0.292163	Common	In CDS
rs265598	15	755735	3.99165e-05	0.347549	0.0834241	0.0605103	YDR318W	9.44957e-05	distant	Core	Core	0.406931	Common	In CDS
rs200308	12	879385	5.00906e-05	-0.353535	0.0859943	0.0604585	YIL026C	9.01582e-05	distant	Core	Core	0.43558	Common	In CDS
rs151403	10	353471	0.000140209	-0.363865	0.0944022	0.0604445	YDR093W	0.000150962	distant	Core	Core	0.409046	Common	In CDS
rs274332	16	46547	7.64752e-05	0.346401	0.0864443	0.0604323	YHR001W-A	9.15087e-05	distant	Core	Core	0.314045	Common	Intergenic
rs226980	13	904187	0.000131156	-0.399734	0.103251	0.0604049	YIL046W	0.000150567	distant	Accessory	Introgression	0.0990099	Common	Intergenic
rs221736	13	699971	1.27004e-05	0.622598	0.140397	0.0603585	YFL013C	0.000268765	distant	Accessory	Introgression	0.0766568	Common	In CDS
rs82090	5	520042	3.44177e-05	0.623838	0.148477	0.0603529	YMR289W	8.44854e-05	distant	Accessory	Introgression	0.0434565	LowFreq	In CDS
rs129404	8	466717	0.000108869	0.358831	0.0915673	0.0603515	YBL003C	0.000163549	distant	Core	Core	0.0757421	Common	Intergenic
rs43389	4	438868	7.11531e-05	-0.425595	0.105736	0.0603406	YDL155W	0.000150806	distant	Core	Core	0.426368	Common	In CDS
rs39339	4	292555	0.000179971	0.304663	0.0803854	0.0603102	YFR012W-A	0.000181173	distant	Core	Core	0.468127	Common	Intergenic
rs13917	2	392522	0.000154959	0.396299	0.103507	0.0602739	YNL147W	0.000362064	distant	Core	Core	0.167503	Common	Intergenic
rs56318	4	954022	0.000130097	0.356419	0.0920136	0.0601987	YOL077W-A	0.000168882	distant	Core	Core	0.223022	Common	Intergenic
rs99147	7	346793	3.03956e-05	0.366846	0.0867006	0.0601543	YBR102C	0.000205728	distant	Core	Core	0.434891	Common	In CDS
rs152081	10	381896	0.000236555	-0.378072	0.101673	0.0601368	YHR175W-A	0.000280215	distant	Accessory	Unknown	0.371287	Common	In CDS
rs198079	12	803013	0.000113832	-0.380233	0.0973088	0.0600742	YHR175W-A	0.000280215	distant	Accessory	Unknown	0.463861	Common	In CDS
rs79302	5	399147	4.99218e-05	0.461415	0.112213	0.0600427	YNL217W	0.000125661	distant	Core	Core	0.0469832	LowFreq	Intergenic
rs104916	7	592414	5.90451e-05	-0.340622	0.0836703	0.059938	YJL062W-A	0.000126965	distant	Core	Core	0.418073	Common	In CDS
rs199951	12	864795	2.44247e-05	0.536186	0.125193	0.0597108	YDL010W	0.0001868	distant	Accessory	Introgression	0.0504451	Common	In CDS
rs292900	16	825826	0.000204975	0.400026	0.106499	0.0596847	YDR253C	0.000259733	distant	Core	Core	0.21131	Common	In CDS
rs197953	12	797270	0.000157488	0.402435	0.105224	0.0596654	YHR145C	0.000180717	distant	Core	Core	0.220515	Common	Intergenic
rs186398	12	291601	6.3809e-06	0.484477	0.105555	0.0596447	YBR040W	0.000171637	distant	Accessory	Introgression	0.0224261	LowFreq	In CDS
rs84124	6	41573	6.48023e-05	0.456221	0.112699	0.0596121	YPR113W	0.00012583	distant	Core	Core	0.146535	Common	In CDS
rs235848	14	351888	1.61785e-05	0.627791	0.143367	0.0595759	YGR154C	0.000126962	distant	Core	Core	0.139742	Common	In CDS
rs285050	16	489607	0.000133766	-0.339117	0.0877078	0.0595691	YIL076W	0.000222544	distant	Core	Core	0.393426	Common	In CDS
rs119715	8	72925	5.91165e-05	-0.347139	0.0852773	0.0595426	YGL101W	0.00020419	distant	Core	Core	0.476143	Common	In CDS
rs226593	13	889162	3.26797e-05	0.525521	0.12471	0.0595333	YGL041W-A	0.000147176	distant	Accessory	Introgression	0.0168317	LowFreq	In CDS
rs4443	1	195790	0.000132644	0.394614	0.102004	0.059471	YCL057C-A	0.000165021	distant	Core	Core	0.133831	Common	In CDS
rs131019	9	26439	0.000114833	-0.419763	0.107486	0.0594647	YKL067W	0.000148647	distant	Core	Core	0.25903	Common	Intergenic
rs204978	13	26589	4.58981e-05	0.403304	0.0975966	0.0593632	YAL022C	0.000238584	distant	Core	Core	0.367172	Common	Intergenic
rs87647	6	175597	5.2823e-06	-0.537108	0.115963	0.0592675	YMR042W	0.000184982	distant	Core	Core	0.103671	Common	In CDS
rs226674	13	892564	3.82896e-05	0.360718	0.086378	0.0592608	YPL115C	0.000149102	distant	Core	Core	0.322111	Common	Intergenic
rs290068	16	695619	0.000134131	0.38105	0.0985709	0.0591627	YJL041W	0.000184123	distant	Core	Core	0.314459	Common	Intergenic
rs136855	9	261197	1.78434e-05	0.51601	0.118454	0.0591092	YHR132W-A	0.000151202	distant	Accessory	Introgression	0.152433	Common	Intergenic
rs12040	2	322869	9.28362e-05	-0.33727	0.0851938	0.0590992	YLR404W	0.000136246	distant	Core	Core	0.36504	Common	In CDS
rs84698	6	64384	4.92622e-05	0.513027	0.124666	0.0590877	YPR027C	0.00012884	distant	Core	Core	0.0994065	Common	In CDS
rs101436	7	438990	9.44402e-06	0.596269	0.132448	0.0590256	YPL130W	0.000148345	distant	Core	Core	0.037092	LowFreq	Intergenic
rs140683	9	398957	0.000135677	0.352752	0.0913199	0.0590021	YHR079C-A	0.00015372	distant	Core	Core	0.473658	Common	In CDS
rs289861	16	686122	3.49289e-05	-0.364072	0.086724	0.0589969	YGL187C	0.000110498	distant	Core	Core	0.44141	Common	In CDS
rs82090	5	520042	5.7266e-06	0.617368	0.133807	0.0589961	YHR056C	0.000156804	distant	Accessory	Introgression	0.0434565	LowFreq	In CDS
rs36301	4	160731	0.00015094	0.345539	0.09009	0.0589696	YLR033W	0.000197574	distant	Core	Core	0.315606	Common	In CDS
rs204978	13	26589	0.000103622	-0.395604	0.100631	0.0589653	YHL043W	0.00011256	distant	Core	Core	0.367172	Common	Intergenic
rs285106	16	492242	0.000100606	-0.336826	0.0855175	0.0589386	YOR254C	0.000116017	distant	Core	Core	0.386905	Common	In CDS
rs251799	15	238504	4.46522e-05	0.528939	0.127794	0.0588808	YDL010W	0.0001868	distant	Accessory	Introgression	0.0516899	Common	Intergenic
rs225709	13	854292	8.18723e-05	-0.342515	0.0858378	0.0588627	YHR080C	0.000313416	distant	Core	Core	0.459325	Common	In CDS
rs200903	12	903374	7.32285e-05	0.33849	0.0842441	0.0588378	YLR259C	0.000181103	distant	Core	Core	0.283944	Common	In CDS
rs152084	10	382079	4.39462e-05	-0.372922	0.0900156	0.0586664	YOL006C	0.000111105	distant	Core	Core	0.465243	Common	In CDS
rs136715	9	256045	8.43921e-05	0.334079	0.0838824	0.0585545	YLR396C	0.000152458	distant	Core	Core	0.336325	Common	Intergenic
rs82090	5	520042	9.3371e-06	-0.615492	0.13664	0.0585125	YHR098C	0.000156572	distant	Core	Core	0.0434565	LowFreq	In CDS
rs84488	6	55216	2.70617e-05	0.418756	0.0983296	0.058479	YFR011C	0.000287137	distant	Core	Core	0.136634	Common	Intergenic
rs88075	6	189863	7.64666e-05	-0.416584	0.103958	0.0584731	YFL041W	0.000143908	distant	Core	Core	0.300198	Common	In CDS
rs152081	10	381896	8.67157e-05	0.348673	0.0876961	0.0581993	YFL011W	0.000149189	distant	Accessory	Introgression	0.371287	Common	In CDS
rs159402	10	660487	5.11797e-05	-0.541041	0.131771	0.0581971	YEL061C	7.95736e-05	distant	Core	Core	0.197106	Common	In CDS
rs21938	2	697933	1.96192e-05	0.357201	0.0824152	0.058154	YDL244W	0.000212538	distant	Core	Core	0.450795	Common	Intergenic
rs199570	12	849651	0.000142639	0.335721	0.0872002	0.0581497	YDR298C	0.000170472	distant	Core	Core	0.330693	Common	In CDS
rs12030	2	322182	9.39819e-05	0.399122	0.100896	0.0580525	YLR020C	0.000166627	distant	Core	Core	0.109235	Common	In CDS
rs177430	11	613685	7.2188e-05	-0.337503	0.0839243	0.0580261	YDR137W	0.000139017	distant	Core	Core	0.425229	Common	In CDS
rs252536	15	267941	2.40253e-05	0.603146	0.1407	0.0578921	YNL018C	0.000167805	distant	Core	Core	0.0182987	LowFreq	Intergenic
rs36441	4	171817	5.23672e-05	0.419687	0.102355	0.0578377	YLR169W	0.000202273	distant	Core	Core	0.222277	Common	In CDS
rs238539	14	446017	3.76163e-05	-0.34711	0.0830346	0.0578307	YNL288W	0.000121123	distant	Core	Core	0.469682	Common	In CDS
rs97035	7	272906	0.000164957	0.352507	0.0924584	0.057646	YNL127W	0.000188233	distant	Core	Core	0.150495	Common	In CDS
rs221696	13	698569	0.000168599	0.342748	0.0900321	0.0576229	YDL134C	0.000182257	distant	Core	Core	0.450549	Common	Intergenic
rs289861	16	686122	3.75242e-06	-0.359219	0.0763193	0.0575913	YPR010C-A	0.000294066	distant	Core	Core	0.44141	Common	In CDS
rs206539	13	79340	0.000154952	-0.355463	0.0928408	0.05759	YER155C	0.00017479	distant	Core	Core	0.191774	Common	In CDS
rs204978	13	26589	6.08937e-05	0.393891	0.0969352	0.0575284	YPL101W	0.000107458	distant	Core	Core	0.367172	Common	Intergenic
rs234441	14	295870	0.000139765	-0.415674	0.107821	0.0574262	YDR283C	0.000182026	distant	Core	Core	0.472745	Common	Intergenic
rs12010	2	320788	5.21846e-05	-0.466052	0.113639	0.0574188	YMR042W	0.000184982	distant	Core	Core	0.0540675	Common	In CDS
rs56318	4	954022	1.96079e-05	0.349218	0.0805709	0.0573737	YLR295C	0.000181216	distant	Core	Core	0.223022	Common	Intergenic
rs82090	5	520042	3.16517e-05	0.60677	0.143732	0.0573486	YDR538W	0.000113637	distant	Accessory	Introgression	0.0434565	LowFreq	In CDS
rs132158	9	74935	0.000106173	-0.386696	0.0985187	0.0573476	YGL009C	0.000172824	distant	Core	Core	0.210396	Common	In CDS
rs226961	13	903955	2.2439e-05	0.608537	0.141429	0.0573444	YNL018C	0.000167805	distant	Core	Core	0.0677547	Common	Intergenic
rs108270	7	715330	0.000146488	0.354212	0.0921664	0.0573377	YHR012W	0.000187158	distant	Core	Core	0.339339	Common	Intergenic
rs23577	2	757513	0.000148943	-0.338844	0.0882656	0.0573146	YJL192C	0.000150228	distant	Core	Core	0.393069	Common	Intergenic
rs226593	13	889162	0.000116371	0.512339	0.131305	0.0572997	YHR056C	0.000156804	distant	Accessory	Introgression	0.0168317	LowFreq	In CDS
rs87528	6	171434	4.36516e-05	0.417893	0.100831	0.0572656	YIL010W	0.000107736	distant	Accessory	Introgression	0.0688801	Common	In CDS
rs161104	11	14320	5.72752e-05	-0.36992	0.0907011	0.0572285	YKR051W	0.000148567	distant	Core	Core	0.374112	Common	Intergenic
rs152094	10	382505	3.80941e-05	0.415442	0.099453	0.0570741	YIL147C	0.000124527	distant	Core	Core	0.229703	Common	In CDS
rs192458	12	556610	0.000154008	0.367747	0.0960097	0.057046	YJR108W	0.000155781	distant	Core	Core	0.317049	Common	Intergenic
rs167101	11	232546	8.59357e-05	0.40682	0.102263	0.0569944	1442-maker-CDK_4-10433	0.000184023		Accessory	Unknown	0.140238	Common	In CDS
rs277987	16	199177	5.84333e-06	0.528818	0.114727	0.0569752	YHR132W-A	0.000151202	distant	Accessory	Introgression	0.215278	Common	In CDS
rs8483	2	164378	2.40285e-05	0.373624	0.0871585	0.0569306	YDR170C	7.81117e-05	distant	Core	Core	0.449455	Common	Intergenic
rs162884	11	76804	8.08465e-05	-0.331534	0.0830205	0.0568288	YNR023W	0.000175366	distant	Core	Core	0.368942	Common	In CDS
rs198318	12	808434	2.53121e-05	0.584783	0.136808	0.0567735	YPL130W	0.000148345	distant	Core	Core	0.292779	Common	In CDS
rs137182	9	270192	8.98308e-05	0.505008	0.127299	0.0567702	YFL021W	9.90475e-05	distant	Accessory	Introgression	0.104167	Common	In CDS
rs289861	16	686122	3.84113e-05	-0.355614	0.0851711	0.0567396	YMR256C	0.000108733	distant	Core	Core	0.44141	Common	In CDS
rs159529	10	664155	4.16664e-05	0.451239	0.108583	0.056716	YCL035C	0.000139297	distant	Core	Core	0.176707	Common	In CDS
rs36301	4	160731	0.000209495	0.337523	0.0899958	0.0566486	YOR143C	0.000243358	distant	Core	Core	0.315606	Common	In CDS
rs114712	7	955886	8.56222e-05	0.358375	0.0900645	0.0566112	YMR149W	0.00011324	distant	Core	Core	0.156436	Common	In CDS
rs23577	2	757513	8.75041e-05	-0.332941	0.0837868	0.0566028	YBR159W	0.00020367	distant	Core	Core	0.393069	Common	Intergenic
rs226142	13	870922	8.218e-05	0.342844	0.0859402	0.0565756	YDR070C	0.000151843	distant	Core	Core	0.362959	Common	In CDS
rs222511	13	730842	9.3453e-05	-0.373628	0.0944174	0.0565183	YNL100W	0.000300191	distant	Core	Core	0.471316	Common	In CDS
rs215663	13	453980	3.16158e-05	-0.384826	0.0911517	0.0564952	YER073W	0.000171746	distant	Accessory	Introgression	0.0955446	Common	Intergenic
rs118359	8	30386	0.000114934	0.338921	0.0867904	0.0564193	YLR421C	0.000167033	distant	Core	Core	0.414936	Common	In CDS
rs122143	8	165566	2.78394e-05	-0.330782	0.0777943	0.0564049	YGR193C	0.000192386	distant	Core	Core	0.277502	Common	In CDS
rs9307	2	198751	6.94399e-05	-0.369671	0.0917045	0.0563486	YBL010C	0.000222524	local	Core	Core	0.491483	Common	Intergenic
rs274332	16	46547	6.39961e-05	0.333611	0.0823479	0.0563326	YOR172W	7.25681e-05	distant	Core	Core	0.314045	Common	Intergenic
rs46355	4	550499	0.000118689	0.352374	0.0904242	0.0563075	YBR279W	0.000154487	distant	Core	Core	0.324405	Common	In CDS
rs54904	4	898970	5.41966e-05	0.41621	0.101714	0.0562517	YOR166C	0.000121553	distant	Core	Core	0.186634	Common	In CDS
rs99147	7	346793	2.50006e-06	-0.35622	0.0742944	0.0562482	YBR262C	0.000168005	distant	Core	Core	0.434891	Common	In CDS
rs174383	11	498054	6.57258e-06	0.585911	0.127838	0.0562087	YOR083W	0.000176046	distant	Accessory	Introgression	0.0237624	LowFreq	In CDS
rs238055	14	428763	7.20531e-05	-0.384919	0.095704	0.0561256	YIR033W	0.000100602	distant	Core	Core	0.251241	Common	In CDS
rs82090	5	520042	8.28431e-06	-0.600568	0.132534	0.0561143	YJR147W	0.000161304	distant	Core	Core	0.0434565	LowFreq	In CDS
rs199951	12	864795	1.97749e-05	0.518405	0.11966	0.0561107	YPR143W	0.000100356	distant	Accessory	Introgression	0.0504451	Common	In CDS
rs101436	7	438990	3.13283e-05	0.601013	0.142285	0.0560999	YPL032C	0.000254282	distant	Accessory	Introgression	0.037092	LowFreq	Intergenic
rs164435	11	135796	5.86113e-05	0.450314	0.110566	0.0560978	YKL206C	0.000136491	distant	Core	Core	0.469772	Common	In CDS
rs11001	2	284437	3.61236e-05	0.370718	0.0884767	0.0560968	YOR332W	0.000113791	distant	Core	Core	0.3818	Common	In CDS
rs213362	13	367636	2.79087e-05	0.454978	0.107018	0.0560526	YDR248C	0.00012849	distant	Core	Core	0.227905	Common	In CDS
rs152094	10	382505	5.72557e-05	0.407813	0.0999901	0.0560457	YBR276C	0.000192279	distant	Core	Core	0.229703	Common	In CDS
rs69631	5	24575	9.38251e-05	0.364061	0.0920229	0.055974	YNL038W	0.00011087	distant	Core	Core	0.218064	Common	Intergenic
rs101427	7	438728	5.29337e-06	0.413301	0.0892416	0.0559443	YMR035W	0.000175035	distant	Accessory	Introgression	0.308648	Common	Intergenic
rs198027	12	800645	0.000165915	-0.378698	0.0993671	0.0558762	YMR175W	0.00019878	distant	Core	Core	0.376611	Common	In CDS
rs197915	12	796439	1.40218e-05	-0.337996	0.0766107	0.0558484	YGR156W	0.000148537	distant	Core	Core	0.281188	Common	Intergenic
rs152226	10	389009	0.000171473	-0.38253	0.100598	0.0557496	YEL052W	0.000210404	distant	Core	Core	0.0677547	Common	In CDS
rs12030	2	322182	8.76616e-06	0.389709	0.0862433	0.0557141	YAR002W	0.000167692	distant	Core	Core	0.109235	Common	In CDS
rs204978	13	26589	6.20893e-05	0.385142	0.0948937	0.0555807	YDR489W	0.000198631	distant	Core	Core	0.367172	Common	Intergenic
rs137182	9	270192	2.478e-05	0.504141	0.117804	0.0555773	YHR132W-A	0.000151202	distant	Accessory	Introgression	0.104167	Common	In CDS
rs228125	14	30413	0.000141046	0.383296	0.0994828	0.0554863	YKL022C	0.000157342	distant	Core	Core	0.284653	Common	In CDS
rs212033	13	308827	9.08684e-05	-0.329289	0.0830652	0.0554658	YDL067C	0.000119081	distant	Core	Core	0.366337	Common	Intergenic
rs122064	8	161961	5.69748e-05	0.502625	0.1232	0.0554601	YPR027C	0.00012884	distant	Core	Core	0.225966	Common	In CDS
rs80668	5	462446	5.57442e-05	-0.38138	0.0933592	0.0553424	YLR225C	0.000270372	distant	Core	Core	0.380478	Common	In CDS
rs70832	5	69083	0.000118485	-0.353752	0.0907677	0.0553307	YHR032W-A	0.000182399	distant	Core	Core	0.478218	Common	In CDS
rs186398	12	291601	4.92357e-05	0.498974	0.121248	0.0553135	YPR143W	0.000100356	distant	Accessory	Introgression	0.0224261	LowFreq	In CDS
rs262637	15	639862	9.16947e-05	0.379187	0.0957068	0.0552848	YMR162C	0.000135061	distant	Core	Core	0.353816	Common	In CDS
rs104916	7	592414	6.71225e-05	-0.328296	0.0812717	0.0552836	YFR049W	0.000173512	distant	Accessory	Introgression	0.418073	Common	In CDS
rs186398	12	291601	0.000101703	0.500131	0.127068	0.0552787	YDL010W	0.0001868	distant	Accessory	Introgression	0.0224261	LowFreq	In CDS
rs289861	16	686122	0.000111516	-0.352425	0.0900723	0.0552365	YML081C-A	0.000127431	distant	Core	Core	0.44141	Common	In CDS
rs226093	13	869798	4.41879e-05	-0.365167	0.0881718	0.0551653	YPL231W	0.000269351	distant	Core	Core	0.404361	Common	Intergenic
rs30835	3	247889	1.15599e-05	0.597171	0.134014	0.0550713	YPL130W	0.000148345	distant	Core	Core	0.114615	Common	In CDS
rs82090	5	520042	6.80943e-05	0.528529	0.130956	0.055066	1471-maker-CGE_5-5798	0.000253009		Accessory	Introgression	0.0434565	LowFreq	In CDS
rs152081	10	381896	0.000137227	0.361753	0.0937205	0.0550354	YKL087C	0.000149771	distant	Core	Core	0.371287	Common	In CDS
rs12030	2	322182	2.4527e-05	0.388133	0.0906452	0.0550224	YEL002C	9.10622e-05	distant	Core	Core	0.109235	Common	In CDS
rs198928	12	822857	2.50865e-05	-0.60944	0.142506	0.0549602	YHR129C	9.19767e-05	distant	Core	Core	0.0559406	Common	Intergenic
rs87617	6	174484	9.35054e-05	0.338048	0.0854291	0.0549493	YIL058W	0.000126463	distant	Accessory	Unknown	0.192079	Common	In CDS
rs12041	2	322968	0.000126269	0.31953	0.0823285	0.0548325	YOR284W	0.000194225	distant	Core	Core	0.341974	Common	In CDS
rs226980	13	904187	9.29777e-05	0.38375	0.0969437	0.0547398	YCR065W	0.000191953	distant	Core	Core	0.0990099	Common	Intergenic
rs151997	10	378194	1.43768e-05	0.438692	0.0995644	0.0547076	YMR175W	0.00019878	distant	Core	Core	0.266332	Common	Intergenic
rs82090	5	520042	6.39354e-05	0.59336	0.146456	0.0546799	YJR107W	0.000172272	distant	Accessory	Introgression	0.0434565	LowFreq	In CDS
rs30718	3	243928	2.56407e-05	-0.345602	0.0809102	0.0546374	YAL024C	0.000180974	distant	Core	Core	0.470618	Common	In CDS
rs12041	2	322968	0.000254534	0.321274	0.0868506	0.0545402	YER112W	0.000277105	distant	Core	Core	0.341974	Common	In CDS
rs221464	13	689005	4.4683e-05	0.585395	0.141439	0.0545346	YNL018C	0.000167805	distant	Core	Core	0.0306627	LowFreq	Intergenic
rs212214	13	314771	1.03763e-05	0.402739	0.0898852	0.0545126	YOL077W-A	0.000168882	distant	Core	Core	0.284722	Common	In CDS
rs86329	6	121054	9.14998e-05	0.494622	0.124826	0.0544806	YDL010W	0.0001868	distant	Accessory	Introgression	0.145337	Common	In CDS
rs12030	2	322182	1.57282e-05	0.385653	0.0879398	0.0544489	YMR231W	0.000170001	distant	Core	Core	0.109235	Common	In CDS
rs12041	2	322968	0.000137896	0.321325	0.0832735	0.0544017	YML105C	0.00023479	distant	Core	Core	0.341974	Common	In CDS
rs3770	1	159601	4.23056e-05	0.588356	0.141703	0.0543492	YNL018C	0.000167805	distant	Core	Core	0.103465	Common	In CDS
rs152084	10	382079	3.96116e-05	-0.357302	0.0857273	0.0543455	YGL022W	0.000221229	distant	Accessory	Introgression	0.465243	Common	In CDS
rs191601	12	519439	0.000182306	-0.376924	0.0995392	0.0543333	YMR075W	0.00021866	distant	Core	Core	0.347071	Common	In CDS
rs32758	4	38200	7.33369e-05	0.490775	0.122156	0.0543234	YPR143W	0.000100356	distant	Accessory	Introgression	0.272997	Common	Intergenic
rs184002	12	198637	2.53453e-05	-0.354354	0.0829061	0.0542831	YKR001C	0.000226943	distant	Core	Core	0.392963	Common	Intergenic
rs150221	10	311627	0.000170915	0.360339	0.0947409	0.0542297	YPR108W	0.000195685	distant	Core	Core	0.311881	Common	In CDS
rs180283	12	73830	5.52188e-05	0.320955	0.0785231	0.054219	YKR048C	7.82117e-05	distant	Core	Core	0.421705	Common	In CDS
rs180019	12	64176	7.84755e-05	-0.488407	0.122077	0.0541544	YHR175W	0.00014433	distant	Core	Core	0.0231388	LowFreq	In CDS
rs93931	7	147603	4.34521e-05	-0.401002	0.0967298	0.0541026	YGR199W	0.000175665	distant	Core	Core	0.29703	Common	Intergenic
rs42355	4	398799	8.02105e-05	0.377759	0.0945492	0.0540584	YLR334C	9.13462e-05	distant	Core	Core	0.186819	Common	In CDS
rs213362	13	367636	3.77462e-05	-0.445609	0.106618	0.0540452	YLR153C	8.24306e-05	distant	Core	Core	0.227905	Common	In CDS
rs261354	15	588544	0.000150363	0.357807	0.0932646	0.0540149	YOR117W	0.000153552	distant	Core	Core	0.262401	Common	In CDS
rs256885	15	416915	0.000132715	-0.344071	0.0889426	0.0540016	YBL052C	0.000140124	distant	Core	Core	0.408234	Common	In CDS
rs252399	15	262167	4.95944e-05	-0.439767	0.106907	0.0539978	YDR133C	0.000151552	distant	Core	Core	0.0420376	LowFreq	In CDS
rs88812	6	217578	0.000160135	0.405894	0.106248	0.053973	YDR518W	0.000218037	distant	Accessory	Introgression	0.31746	Common	In CDS
rs226142	13	870922	0.00016524	0.335506	0.0880095	0.0539046	YOR173W	0.000206839	distant	Core	Core	0.362959	Common	In CDS
rs163053	11	81532	5.03068e-06	0.444124	0.095665	0.0538788	YJL058C	0.000228076	distant	Core	Core	0.149802	Common	In CDS
rs159402	10	660487	5.12814e-06	0.517639	0.111602	0.0538302	YHR132W-A	0.000151202	distant	Accessory	Introgression	0.197106	Common	In CDS
rs294802	16	908498	0.000168076	-0.403327	0.105922	0.0537546	YGR042W	0.000174773	distant	Core	Core	0.316418	Common	In CDS
rs12030	2	322182	2.15803e-05	0.382079	0.08861	0.0536259	YER109C	0.000219124	distant	Core	Core	0.109235	Common	In CDS
rs252577	15	269941	2.68249e-05	0.330821	0.0776434	0.0536203	YPL062W	0.000122793	distant	Core	Core	0.3355	Common	In CDS
rs247435	15	76655	0.000200318	0.334332	0.0888673	0.0535974	YDR080W	0.000224564	distant	Core	Core	0.456456	Common	In CDS
rs97197	7	278911	1.06591e-05	0.580201	0.129669	0.0535674	YPL130W	0.000148345	distant	Core	Core	0.00296736	LowFreq	Intergenic
rs191171	12	503313	5.89721e-05	0.375887	0.092326	0.0535612	YDR065W	0.000185661	distant	Core	Core	0.434718	Common	In CDS
rs82189	5	525398	5.85344e-05	-0.614127	0.150775	0.0534611	YHR129C	9.19767e-05	distant	Core	Core	0.0348259	LowFreq	In CDS
rs137684	9	288825	0.000221665	-0.411056	0.110037	0.0534459	YDR400W	0.00022781	distant	Accessory	Introgression	0.111771	Common	In CDS
rs251799	15	238504	0.000134501	0.507237	0.131237	0.053437	YIL119C	0.000147651	distant	Accessory	Introgression	0.0516899	Common	Intergenic
rs257781	15	447362	6.75815e-05	0.370687	0.091804	0.0534006	YMR169C	0.000137739	distant	Core	Core	0.247525	Common	Intergenic
rs257294	15	432164	0.000138395	-0.351532	0.0911238	0.0533261	YJL173C	0.000181577	distant	Core	Core	0.321782	Common	Intergenic
rs82090	5	520042	1.41044e-05	0.586341	0.132942	0.05331	YEL072W	0.000162629	distant	Accessory	Introgression	0.0434565	LowFreq	In CDS
rs198318	12	808434	8.45019e-06	0.570348	0.125989	0.0532624	YOR083W	0.000176046	distant	Accessory	Introgression	0.292779	Common	In CDS
rs226980	13	904187	9.96579e-05	0.375094	0.0951761	0.0532285	YHR046C	0.0001557	distant	Core	Core	0.0990099	Common	Intergenic
rs184002	12	198637	4.83187e-05	-0.353083	0.085702	0.0532199	YGR188C	7.96684e-05	distant	Core	Core	0.392963	Common	Intergenic
rs256885	15	416915	0.000130095	-0.340986	0.0880293	0.053212	YKL101W	0.000142203	distant	Core	Core	0.408234	Common	In CDS
rs226980	13	904187	1.25166e-05	0.378956	0.085391	0.0531977	YDR331W	0.000138777	distant	Core	Core	0.0990099	Common	Intergenic
rs132444	9	84804	0.000130538	-0.397187	0.102561	0.0531813	YDR144C	0.000205942	distant	Core	Core	0.28004	Common	In CDS
rs241458	14	582057	3.35347e-05	-0.402645	0.0956906	0.0531281	YPL085W	0.000174945	distant	Core	Core	0.246291	Common	In CDS
rs289861	16	686122	2.4295e-05	-0.344659	0.0804502	0.0531239	YHR001W-A	9.15087e-05	distant	Core	Core	0.44141	Common	In CDS
rs59282	4	1083252	8.3914e-05	0.352799	0.0885512	0.0530991	YOL066C	0.000171593	distant	Core	Core	0.40625	Common	In CDS
rs44251	4	467442	8.8297e-05	0.402313	0.101302	0.053044	YGL144C	0.000125655	distant	Core	Core	0.165678	Common	In CDS
rs9270	2	196868	7.67145e-05	0.372793	0.0930486	0.0530242	YML029W	0.000201387	distant	Core	Core	0.251503	Common	Intergenic
rs12030	2	322182	4.57327e-05	0.38044	0.0920442	0.0530002	YPL045W	0.000140637	distant	Core	Core	0.109235	Common	In CDS
rs26237	3	56674	1.28024e-05	0.568886	0.128338	0.0529897	YOR083W	0.000176046	distant	Accessory	Introgression	0.146184	Common	Intergenic
rs104916	7	592414	0.000125744	-0.3209	0.0826591	0.0529791	YJL063C	0.000194939	distant	Core	Core	0.418073	Common	In CDS
rs43948	4	457343	0.000130502	-0.452034	0.116722	0.0529721	YHR176W	0.000246355	distant	Core	Core	0.0930693	Common	In CDS
rs226751	13	896918	0.000142218	-0.332351	0.0863078	0.052924	YDR148C	0.000160702	distant	Core	Core	0.432044	Common	In CDS
rs226081	13	869313	5.26749e-05	-0.334942	0.0817151	0.0528733	YPL231W	0.000269351	distant	Core	Core	0.411298	Common	In CDS
rs21627	2	684585	5.6885e-05	0.347589	0.0851909	0.0528181	YNL165W	0.000186173	distant	Core	Core	0.195243	Common	In CDS
rs69086	4	1493916	0.000120497	0.399199	0.102541	0.0528035	YFL005W	0.000230844	distant	Core	Core	0.0352883	LowFreq	Intergenic
rs174839	11	514669	7.1049e-05	-0.321931	0.0799741	0.0527932	YLL060C	0.000110083	distant	Core	Core	0.330777	Common	Intergenic
rs152094	10	382505	7.76985e-05	-0.395451	0.0987819	0.0527872	YIL046W	0.000150567	distant	Accessory	Introgression	0.229703	Common	In CDS
rs248918	15	133138	7.14404e-05	0.376218	0.0934915	0.0527255	YJR121W	0.000130624	distant	Core	Core	0.192574	Common	In CDS
rs3034	1	126600	0.000152518	0.355254	0.0926876	0.0526926	YGR260W	0.000158364	distant	Core	Core	0.321429	Common	In CDS
rs88812	6	217578	9.82989e-05	0.401602	0.101813	0.0526152	YLR118C	0.000211646	distant	Accessory	Introgression	0.31746	Common	In CDS
rs77682	5	332219	0.000155012	-0.321894	0.0840755	0.0525736	YDL157C	0.00015605	distant	Accessory	Introgression	0.29802	Common	In CDS
rs212214	13	314771	1.01381e-06	0.396909	0.0796097	0.0525637	YLR295C	0.000181216	distant	Core	Core	0.284722	Common	In CDS
rs108270	7	715330	0.000119558	0.335062	0.0860228	0.0525578	YOL038C-A	0.000214534	distant	Accessory	Unknown	0.339339	Common	Intergenic
rs12030	2	322182	1.87878e-05	0.380829	0.087663	0.0525226	YIL139C	0.000169326	distant	Core	Core	0.109235	Common	In CDS
rs226593	13	889162	0.00012655	-0.492165	0.126827	0.0525086	YJR130C	0.000147454	distant	Core	Core	0.0168317	LowFreq	In CDS
rs152084	10	382079	0.000134054	-0.351971	0.0910453	0.0525005	YJL002C	0.00013907	distant	Core	Core	0.465243	Common	In CDS
rs87035	6	155140	6.4818e-05	0.397527	0.0982012	0.0524432	YDL021W	0.000120179	distant	Core	Core	0.35099	Common	In CDS
rs118513	8	34938	0.00020781	-0.353017	0.0940741	0.0524375	YDL017W	0.000233169	distant	Core	Core	0.292369	Common	Intergenic
rs44261	4	467790	0.000115545	0.371577	0.0951857	0.0524063	YBR058C-A	0.000224282	distant	Core	Core	0.179742	Common	In CDS
rs59282	4	1083252	6.96796e-05	0.353809	0.0877881	0.0523518	YLR010C	0.000172486	distant	Core	Core	0.40625	Common	In CDS
rs124036	8	242242	2.73365e-05	0.416836	0.0979336	0.0523501	YKL118W	0.000117137	distant	Core	Core	0.0381188	LowFreq	Intergenic
rs41322	4	367564	0.000137294	0.373857	0.0968596	0.0522923	YCR090C	0.000143881	distant	Core	Core	0.277998	Common	In CDS
rs289861	16	686122	7.32838e-05	-0.342191	0.085169	0.0522156	YLR395C	0.000136486	distant	Core	Core	0.44141	Common	In CDS
rs277987	16	199177	6.74469e-05	0.501674	0.124229	0.052197	YFL021W	9.90475e-05	distant	Accessory	Introgression	0.215278	Common	In CDS
rs281225	16	327318	5.61705e-05	0.373471	0.0914649	0.0521639	YPL115C	0.000149102	local	Core	Core	0.292163	Common	In CDS
rs243394	14	675845	3.54418e-06	0.590699	0.125169	0.0521207	YNL034W	0.000130333	distant	Core	Core	0.089604	Common	In CDS
rs180245	12	72756	3.47814e-05	0.420462	0.100132	0.0520748	YOL160W	0.000145152	distant	Accessory	Unknown	0.0820969	Common	In CDS
rs170828	11	357892	1.1566e-05	-0.334031	0.0749637	0.0520523	YDR238C	9.79625e-05	distant	Core	Core	0.490585	Common	Intergenic
rs156057	10	555458	1.98154e-05	0.376605	0.0869387	0.0520278	YBR025C	0.000302419	distant	Core	Core	0.44802	Common	In CDS
rs39459	4	297290	0.000124216	-0.39059	0.10053	0.0520097	YMR175W	0.00019878	distant	Core	Core	0.310208	Common	In CDS
rs16260	2	488757	0.000136123	-0.479931	0.124271	0.0519463	YCL001W-B	0.000166195	distant	Core	Core	0.298611	Common	Intergenic
rs289861	16	686122	0.000137223	-0.34081	0.0882947	0.0519369	YLR038C	0.000165085	distant	Core	Core	0.44141	Common	In CDS
rs79507	5	408467	6.72324e-05	0.392253	0.0971145	0.0518279	YML124C	0.000226163	distant	Core	Core	0.256182	Common	In CDS
rs289861	16	686122	2.47643e-05	-0.341414	0.0797767	0.0517575	YGR182C	0.000165993	distant	Core	Core	0.44141	Common	In CDS
rs289861	16	686122	5.37703e-05	-0.340819	0.0832508	0.051707	YDL181W	0.00022118	distant	Core	Core	0.44141	Common	In CDS
rs289861	16	686122	5.2745e-06	-0.341117	0.0736428	0.0517024	YFR049W	0.000173512	distant	Accessory	Introgression	0.44141	Common	In CDS
rs152084	10	382079	4.18857e-05	0.350719	0.08442	0.0516542	YLR193C	0.000141505	distant	Core	Core	0.465243	Common	In CDS
rs204978	13	26589	0.000115131	0.370034	0.0947682	0.0516533	YHR128W	0.00011843	distant	Core	Core	0.367172	Common	Intergenic
rs243394	14	675845	2.15655e-05	0.589619	0.136737	0.0515482	YNL018C	0.000167805	distant	Core	Core	0.089604	Common	In CDS
rs101427	7	438728	2.12089e-05	0.397309	0.0920554	0.0515368	YJL127C-B	0.000200334	distant	Core	Core	0.308648	Common	Intergenic
rs152084	10	382079	7.44744e-05	-0.350375	0.0872927	0.0515308	YER176W	0.000144668	distant	Core	Core	0.465243	Common	In CDS
rs238657	14	449853	5.60059e-05	0.345534	0.0846081	0.0515204	YFR010W	0.000138134	distant	Core	Core	0.410129	Common	Intergenic
rs66968	4	1418477	9.76728e-05	0.320267	0.08116	0.051494	YIL066C	0.00014762	distant	Core	Core	0.369673	Common	Intergenic
rs153921	10	460583	0.000106965	0.384925	0.0981143	0.0514903	YBR278W	0.000134582	distant	Core	Core	0.284372	Common	In CDS
rs118513	8	34938	1.02981e-05	-0.346592	0.0773244	0.0514761	YLR246W	0.00020935	distant	Core	Core	0.292369	Common	Intergenic
rs156057	10	555458	8.14885e-06	0.379356	0.083648	0.0514743	YKL080W	0.000138288	distant	Core	Core	0.44802	Common	In CDS
rs280173	16	280596	3.62509e-06	0.567493	0.120377	0.0514632	YDL010W	0.0001868	distant	Accessory	Introgression	0.103072	Common	In CDS
rs84985	6	72876	5.93915e-05	0.368094	0.0904504	0.0513752	YGR101W	0.000122216	distant	Core	Core	0.333829	Common	In CDS
rs97197	7	278911	3.21499e-05	0.587284	0.139238	0.0513426	YPL032C	0.000254282	distant	Accessory	Introgression	0.00296736	LowFreq	Intergenic
rs213362	13	367636	9.94598e-05	-0.435017	0.110367	0.0513394	YMR070W	0.000185823	distant	Core	Core	0.227905	Common	In CDS
rs118513	8	34938	0.00015454	-0.350961	0.0916486	0.0513335	YPL099C	0.000174281	distant	Core	Core	0.292369	Common	Intergenic
rs82090	5	520042	1.10303e-05	-0.577648	0.129323	0.0512901	YJR130C	0.000147454	distant	Core	Core	0.0434565	LowFreq	In CDS
rs140542	9	396186	8.60291e-05	0.349606	0.0878869	0.0512776	YPR012W	9.25435e-05	distant	Core	Core	0.291956	Common	Intergenic
rs258379	15	468739	5.70751e-05	0.351956	0.0862784	0.0512202	YDL052C	0.00015714	distant	Core	Core	0.484174	Common	In CDS
rs284054	16	452140	3.58239e-05	0.369444	0.0881308	0.0512098	YDL164C	0.000217694	distant	Accessory	Introgression	0.112376	Common	In CDS
rs24222	2	780187	0.000177447	-0.365816	0.0964273	0.0511549	YMR208W	0.000229037	distant	Core	Core	0.17003	Common	In CDS
rs193036	12	585083	0.00015844	0.316473	0.0827814	0.0511326	YAL046C	0.00021479	distant	Core	Core	0.166501	Common	In CDS
rs199112	12	830378	6.37671e-05	0.479922	0.118438	0.0511306	YHR132W-A	0.000151202	distant	Accessory	Introgression	0.188922	Common	Intergenic
rs118513	8	34938	9.438e-05	-0.350857	0.0887185	0.0510919	YJL131C	0.000199784	distant	Core	Core	0.292369	Common	Intergenic
rs9307	2	198751	0.000123139	-0.351469	0.090409	0.051015	YBR071W	0.000213056	distant	Core	Core	0.491483	Common	Intergenic
rs21205	2	670480	0.000174198	0.314932	0.0829097	0.0509273	YOR100C	0.00021695	distant	Core	Core	0.373762	Common	In CDS
rs280158	16	280007	5.8758e-05	0.390059	0.095786	0.0509258	YHR175W-A	0.000280215	distant	Accessory	Unknown	0.405446	Common	Intergenic
rs289861	16	686122	0.000116078	-0.337582	0.0865033	0.0509167	YKR016W	0.000141027	distant	Core	Core	0.44141	Common	In CDS
rs8483	2	164378	7.05596e-05	0.352038	0.0874162	0.0508811	YOR239W	0.0001801	distant	Core	Core	0.449455	Common	Intergenic
rs141681	9	422571	4.41403e-05	0.390191	0.0942081	0.050881	YDR328C	0.00016058	distant	Core	Core	0.134653	Common	In CDS
rs204978	13	26589	2.25769e-05	0.370878	0.0862238	0.0507826	YOL122C	9.56581e-05	distant	Core	Core	0.367172	Common	Intergenic
rs30835	3	247889	4.87576e-05	0.592533	0.143899	0.0507215	YPL032C	0.000254282	distant	Accessory	Introgression	0.114615	Common	In CDS
rs4448	1	195872	0.000134435	-0.366654	0.094861	0.0506833	YBR039W	0.000177211	distant	Accessory	Introgression	0.444666	Common	In CDS
rs87617	6	174484	0.000103454	0.349669	0.088937	0.0506493	YPL256C	0.000185411	distant	Core	Core	0.192079	Common	In CDS
rs84488	6	55216	1.1313e-05	0.389333	0.0872758	0.0505839	YML081C-A	0.000127431	distant	Core	Core	0.136634	Common	Intergenic
rs77682	5	332219	0.000208857	0.315072	0.0839918	0.0505719	YKL094W	0.000222025	distant	Accessory	Introgression	0.29802	Common	In CDS
rs170261	11	341413	0.000105096	-0.331802	0.084478	0.050454	144-augustus_masked-182-ABQ_6	0.000105528		Accessory	Unknown	0.326885	Common	In CDS
rs256885	15	416915	0.000149508	-0.332404	0.0866102	0.0504489	YCL061C	0.00020216	distant	Core	Core	0.408234	Common	In CDS
rs180283	12	73830	0.000123365	0.309551	0.079636	0.0504049	YNL019C	0.000146536	distant	Core	Core	0.421705	Common	In CDS
rs88183	6	193272	0.000103145	0.384547	0.0977894	0.0503887	YHR015W	0.000141122	distant	Core	Core	0.180198	Common	In CDS
rs161034	11	9690	0.00016258	-0.360933	0.0945757	0.050336	YGR047C	0.000162727	distant	Core	Core	0.245172	Common	In CDS
rs100428	7	394661	2.26859e-05	0.431273	0.100291	0.0502892	YDL098C	0.000112672	distant	Core	Core	0.331516	Common	Intergenic
rs20363	2	637987	6.36604e-06	0.564054	0.122878	0.0502639	YDL024C	9.92732e-05	distant	Core	Core	0.0410485	LowFreq	In CDS
rs289861	16	686122	2.73422e-05	-0.334587	0.0786105	0.0501654	YJL166W	0.000138835	distant	Accessory	Introgression	0.44141	Common	In CDS
rs116533	7	1019364	9.7976e-05	0.481419	0.122022	0.0500882	YPR027C	0.00012884	distant	Core	Core	0.0589109	Common	Intergenic
rs239441	14	485525	9.17574e-05	0.315398	0.0796101	0.0500791	YPL142C	0.000168619	distant	Core	Core	0.476238	Common	Intergenic
rs11422	2	299759	0.000142437	-0.319288	0.082924	0.050062	YOR301W	0.000217102	distant	Core	Core	0.277007	Common	In CDS
rs221963	13	708515	6.77403e-05	0.364092	0.0901838	0.0500105	YIR007W	0.000144088	distant	Core	Core	0.377228	Common	In CDS
rs10176	2	238287	0.000142486	0.386476	0.100376	0.0499305	YJR071W	0.000167995	distant	Core	Core	0.176793	Common	Intergenic
rs87270	6	163435	6.97144e-05	-0.474027	0.117621	0.0499244	YMR215W	0.000194102	distant	Core	Core	0.321748	Common	In CDS
rs43292	4	433257	6.24888e-05	-0.347322	0.0856086	0.0498614	YJL115W	0.000144234	distant	Core	Core	0.447813	Common	Intergenic
rs289083	16	654906	0.000127461	0.347637	0.0896258	0.0496942	YGR260W	0.000158364	distant	Core	Core	0.474155	Common	Intergenic
rs82090	5	520042	1.15007e-05	0.57014	0.127914	0.0496868	YGL041W-A	0.000147176	distant	Accessory	Introgression	0.0434565	LowFreq	In CDS
rs189567	12	405218	3.81266e-06	-0.484818	0.10308	0.04942	YHR130C	0.00011617	distant	Accessory	Unknown	0.0346878	LowFreq	In CDS
rs9307	2	198751	7.05285e-05	-0.344264	0.0854834	0.0494145	YDL157C	0.00015605	distant	Accessory	Introgression	0.491483	Common	Intergenic
rs12030	2	322182	0.000111587	0.36641	0.0936502	0.0493691	YFR013W	0.000187141	distant	Core	Core	0.109235	Common	In CDS
rs189567	12	405218	8.4927e-06	-0.489057	0.108059	0.0493009	YDR523C	0.000144435	distant	Core	Core	0.0346878	LowFreq	In CDS
rs206539	13	79340	0.000122716	0.328422	0.0844616	0.0492666	YNR040W	0.000126743	distant	Core	Core	0.191774	Common	In CDS
rs121728	8	150582	2.8224e-05	-0.467112	0.109941	0.0492665	YER172C	0.000119288	distant	Core	Core	0.204861	Common	Intergenic
rs84125	6	41626	2.0173e-05	-0.363174	0.083919	0.049242	YDR537C	0.000200998	distant	Core	Core	0.268317	Common	In CDS
rs84124	6	41573	0.000162855	-0.415718	0.108943	0.0492411	YFL052W	0.00018321	local	Core	Core	0.146535	Common	In CDS
rs82338	5	527960	0.00016274	-0.495151	0.129754	0.0492116	YFL010W-A	0.000204257	distant	Core	Core	0.0524752	Common	In CDS
rs226980	13	904187	0.000222864	-0.359188	0.0961887	0.0492009	YCR038C	0.000228251	distant	Core	Core	0.0990099	Common	Intergenic
rs50623	4	701457	0.000247299	-0.315734	0.0851773	0.0491608	YPL231W	0.000269351	distant	Core	Core	0.475124	Common	In CDS
rs186398	12	291601	1.37235e-05	-0.471895	0.106841	0.0491106	YDL009C	0.000200222	distant	Core	Core	0.0224261	LowFreq	In CDS
rs196532	12	744050	2.88973e-05	0.409192	0.0964355	0.049091	YIL059C	6.92401e-05	distant	Core	Core	0.0326733	LowFreq	Intergenic
rs82090	5	520042	1.07759e-05	-0.566847	0.126754	0.0490827	YGL042C	0.000142214	distant	Core	Core	0.0434565	LowFreq	In CDS
rs277939	16	198072	2.62103e-05	0.36915	0.086528	0.0490554	YKL120W	0.000198276	distant	Core	Core	0.31994	Common	Intergenic
rs120808	8	119414	9.66786e-05	-0.41281	0.104544	0.0490211	YIL170W	0.000160357	distant	Core	Core	0.249255	Common	In CDS
rs104916	7	592414	0.000159543	-0.308481	0.0807285	0.0490045	YJL066C	0.000253873	distant	Core	Core	0.418073	Common	In CDS
rs133696	9	136527	0.000107082	-0.306748	0.0781933	0.0489733	YHR116W	0.000216592	distant	Core	Core	0.444835	Common	Intergenic
rs87528	6	171434	0.000143029	0.388741	0.10099	0.0489658	YKL011C	0.000290116	distant	Core	Core	0.0688801	Common	In CDS
rs32758	4	38200	1.56621e-05	0.472601	0.107742	0.0489458	YDL051W	0.000151441	distant	Accessory	Introgression	0.272997	Common	Intergenic
rs193036	12	585083	4.84977e-05	-0.308956	0.0750077	0.0488904	YDL040C	8.49843e-05	distant	Core	Core	0.166501	Common	In CDS
rs90607	7	21710	7.30007e-05	0.303524	0.0755271	0.0488711	YER133W	0.000119666	distant	Core	Core	0.373096	Common	In CDS
rs251799	15	238504	2.17832e-05	-0.483441	0.112174	0.0488679	YMR042W	0.000184982	distant	Core	Core	0.0516899	Common	Intergenic
rs289861	16	686122	1.41387e-05	-0.32981	0.0747876	0.0487939	YKL016C	0.000173207	distant	Core	Core	0.44141	Common	In CDS
rs144712	10	108091	0.000146157	-0.343115	0.0892654	0.0487732	YOL119C	0.000199394	distant	Core	Core	0.176558	Common	In CDS
rs12030	2	322182	7.71055e-05	0.366324	0.0914627	0.0487517	YER111C	0.000152603	distant	Core	Core	0.109235	Common	In CDS
rs250825	15	203284	3.45188e-05	0.389166	0.0926394	0.0484927	YJL077W-B	0.000132788	distant	Core	Core	0.121407	Common	In CDS
rs213707	13	385861	6.20274e-05	0.551835	0.135956	0.048461	YNL018C	0.000167805	distant	Core	Core	0.00395648	LowFreq	In CDS
rs281225	16	327318	0.000152642	0.358384	0.0935094	0.0484466	YLR459W	0.000247275	distant	Core	Core	0.292163	Common	In CDS
rs289861	16	686122	0.000211429	-0.331416	0.0884242	0.0483362	YER053C-A	0.000226096	distant	Core	Core	0.44141	Common	In CDS
rs12041	2	322968	0.000154807	0.303719	0.0793213	0.0483357	YDL074C	0.000181344	distant	Core	Core	0.341974	Common	In CDS
rs241458	14	582057	6.03891e-05	-0.382957	0.0941972	0.0482525	YDL140C	0.0001423	distant	Core	Core	0.246291	Common	In CDS
rs82189	5	525398	2.81502e-05	0.576891	0.135759	0.0482424	YFL013C	0.000268765	distant	Accessory	Introgression	0.0348259	LowFreq	In CDS
rs200912	12	903722	0.000184735	0.379475	0.100304	0.048226	YOL086W-A	0.000208128	distant	Core	Core	0.227453	Common	Intergenic
rs9498	2	205834	0.000100093	-0.55671	0.141298	0.0482203	YFL009W	0.000141473	distant	Core	Core	0.247264	Common	Intergenic
rs21193	2	670150	6.40744e-05	0.300377	0.0741502	0.0482125	YJL206C	0.000178337	distant	Core	Core	0.347181	Common	In CDS
rs222511	13	730842	4.34027e-05	-0.342981	0.0827284	0.0481189	YAL039C	0.000189401	distant	Accessory	Introgression	0.471316	Common	In CDS
rs174383	11	498054	3.60668e-05	0.550243	0.131311	0.0480915	YCL021W-A	0.000125916	distant	Core	Core	0.0237624	LowFreq	In CDS
rs118513	8	34938	7.35558e-05	-0.338233	0.0842032	0.0480796	YDL197C	0.000159207	distant	Core	Core	0.292369	Common	Intergenic
rs156057	10	555458	1.0503e-05	0.365021	0.0815174	0.0480742	YEL027W	8.74711e-05	distant	Core	Core	0.44802	Common	In CDS
rs61286	4	1182098	8.55525e-05	-0.353907	0.088937	0.0480456	YJL158C	0.000193333	distant	Accessory	Unknown	0.392468	Common	In CDS
rs118513	8	34938	4.14443e-05	-0.337753	0.0812491	0.0480449	YOR244W	0.000144164	distant	Core	Core	0.292369	Common	Intergenic
rs119715	8	72925	0.00010727	0.316376	0.0806567	0.0479899	YLR380W	0.000135682	distant	Core	Core	0.476143	Common	In CDS
rs228228	14	34569	7.99017e-05	0.351015	0.0878346	0.0479426	YOR380W	0.000162935	distant	Accessory	Introgression	0.217262	Common	Intergenic
rs90429	7	19681	0.000166543	0.300434	0.0788516	0.0479407	YIL102C-A	0.000173248	distant	Core	Core	0.480885	Common	Intergenic
rs207022	13	98310	0.000130805	0.411965	0.106392	0.0479264	YMR316C-A	0.000148955	distant	Core	Core	0.188614	Common	In CDS
rs152094	10	382505	0.000107032	0.378876	0.0965766	0.0478643	YOL034W	0.000178882	distant	Core	Core	0.229703	Common	In CDS
rs281898	16	348351	4.23968e-05	0.55078	0.132669	0.0478401	YAR068W	0.000126729	distant	Core	Core	0.109792	Common	Intergenic
rs248374	15	108561	3.81948e-05	0.432165	0.103472	0.0478222	YBR040W	0.000171637	distant	Accessory	Introgression	0.0692384	Common	In CDS
rs212214	13	314771	2.74211e-05	0.377149	0.0886245	0.0477993	YDR322C-A	0.000114123	distant	Core	Core	0.284722	Common	In CDS
rs204109	12	1049196	9.0513e-05	-0.40753	0.102776	0.0477933	YCR101C	0.000138085	distant	Core	Core	0.062996	Common	In CDS
rs220699	13	657020	0.000124229	0.337546	0.0868776	0.0477535	YIR026C	0.000126179	distant	Core	Core	0.499505	Common	In CDS
rs84488	6	55216	3.41676e-05	0.378268	0.0899927	0.0477351	YCL057C-A	0.000165021	distant	Core	Core	0.136634	Common	Intergenic
rs62933	4	1256179	4.47598e-05	0.346655	0.083765	0.0476947	YER135C	0.000198793	distant	Accessory	Unknown	0.0464886	LowFreq	In CDS
rs226980	13	904187	6.33022e-05	0.355004	0.0875708	0.0476722	YHR061C	0.000217878	distant	Core	Core	0.0990099	Common	Intergenic
rs12010	2	320788	3.72583e-05	-0.425437	0.101716	0.0476577	YIL046W	0.000150567	distant	Accessory	Introgression	0.0540675	Common	In CDS
rs76045	5	262066	2.25615e-05	0.378776	0.0880566	0.047635	YDR080W	0.000224564	distant	Core	Core	0.389385	Common	In CDS
rs286854	16	568866	9.9184e-05	0.325278	0.0825107	0.0476287	YEL018W	0.000255025	distant	Core	Core	0.325199	Common	In CDS
rs180019	12	64176	5.09267e-05	0.461421	0.112347	0.0476117	YHR132W-A	0.000151202	distant	Accessory	Introgression	0.0231388	LowFreq	In CDS
rs186563	12	296860	3.53044e-06	-0.379994	0.080506	0.0475971	YKL016C	0.000173207	distant	Core	Core	0.209693	Common	In CDS
rs284054	16	452140	0.000105782	0.357404	0.0910343	0.0475884	YBR073W	0.00013563	distant	Core	Core	0.112376	Common	In CDS
rs84124	6	41573	5.72853e-05	0.410996	0.100773	0.0475843	YMR178W	0.000224282	distant	Core	Core	0.146535	Common	In CDS
rs279964	16	270861	4.01304e-05	-0.446883	0.107301	0.0474819	YLL063C	0.000184143	distant	Accessory	Introgression	0.238591	Common	In CDS
rs87617	6	174484	0.000122667	0.339006	0.0871813	0.0474658	YPL045W	0.000140637	distant	Core	Core	0.192079	Common	In CDS
rs274332	16	46547	3.82933e-05	0.30595	0.0732634	0.0474614	YOR245C	0.000112018	distant	Core	Core	0.314045	Common	Intergenic
rs272550	15	1029127	0.000150248	0.379236	0.0988452	0.0474519	YGR016W	0.000161339	distant	Core	Core	0.182359	Common	Intergenic
rs87617	6	174484	3.61012e-05	0.339039	0.0809133	0.0474462	YOR254C	0.000116017	distant	Core	Core	0.192079	Common	In CDS
rs199570	12	849651	6.06222e-05	-0.269886	0.0664002	0.0474371	YIR013C	0.000138792	distant	Core	Core	0.330693	Common	In CDS
rs121728	8	150582	0.000105722	0.458777	0.116851	0.0473933	YPR079W	0.000134131	distant	Core	Core	0.204861	Common	Intergenic
rs226980	13	904187	0.000136949	0.356101	0.0922439	0.0473898	YER070W	0.000175183	distant	Core	Core	0.0990099	Common	Intergenic
rs12030	2	322182	8.62772e-05	0.360903	0.0907432	0.0473857	YDR414C	8.98087e-05	distant	Core	Core	0.109235	Common	In CDS
rs140955	9	406173	0.00013347	0.318493	0.0823615	0.0473567	YNL007C	0.000164302	distant	Core	Core	0.277061	Common	Intergenic
rs166803	11	221896	4.40798e-05	-0.323853	0.0781853	0.047322	YJL140W	0.000103341	distant	Core	Core	0.4445	Common	In CDS
rs84108	6	41068	0.000106417	0.350701	0.0893616	0.0471856	YBR109C	0.000107145	distant	Core	Core	0.184341	Common	In CDS
rs226666	13	892255	1.20761e-05	-0.375736	0.0845097	0.047117	YMR199W	0.000127117	distant	Core	Core	0.481701	Common	Intergenic
rs23123	2	741025	4.52601e-05	0.544113	0.131564	0.0471142	YNL018C	0.000167805	distant	Core	Core	0.00840752	LowFreq	Intergenic
rs221690	13	698457	6.2311e-05	0.458929	0.113098	0.0471	YEL068C	0.000157442	distant	Accessory	Introgression	0.216135	Common	Intergenic
rs63341	4	1273367	0.000175038	0.378391	0.0996489	0.0470599	YMR028W	0.000175372	distant	Core	Core	0.176587	Common	In CDS
rs30096	3	224912	4.33351e-06	-0.412531	0.0882363	0.0470404	YHR175W-A	0.000280215	distant	Accessory	Unknown	0.0739261	Common	Intergenic
rs213482	13	371524	2.60919e-05	0.373203	0.0874561	0.0470313	YNL134C	0.000164285	distant	Core	Core	0.19703	Common	Intergenic
rs12030	2	322182	2.98076e-05	0.358051	0.0845295	0.0469931	YJL002C	0.00013907	distant	Core	Core	0.109235	Common	In CDS
rs26237	3	56674	4.38169e-05	0.543805	0.131241	0.0469727	YCL021W-A	0.000125916	distant	Core	Core	0.146184	Common	Intergenic
rs134954	9	180087	3.53838e-05	0.370463	0.0883115	0.0469495	YGR207C	0.000112625	distant	Core	Core	0.229394	Common	In CDS
rs82090	5	520042	6.55096e-05	-0.552722	0.136627	0.0468671	YOL030W	0.000177573	distant	Core	Core	0.0434565	LowFreq	In CDS
rs284054	16	452140	4.08704e-05	0.351124	0.0843975	0.0468207	YPL255W	0.000163164	distant	Core	Core	0.112376	Common	In CDS
rs256763	15	412945	0.000144335	-0.349351	0.0908118	0.0468192	YKL138C	0.000217448	distant	Core	Core	0.429067	Common	Intergenic
rs87617	6	174484	0.000128608	0.33825	0.0872571	0.0468147	YJR043C	0.000166459	distant	Core	Core	0.192079	Common	In CDS
rs12030	2	322182	8.49591e-05	0.356974	0.0896687	0.0468092	YLR306W	0.000145987	distant	Core	Core	0.109235	Common	In CDS
rs54904	4	898970	6.90078e-05	0.378281	0.0938047	0.0467859	YKL024C	0.000114262	distant	Core	Core	0.186634	Common	In CDS
rs203134	12	1007202	0.000123544	-0.309769	0.0796996	0.0467802	YDL238C	0.000150337	distant	Accessory	Introgression	0.484608	Common	Intergenic
rs152084	10	382079	5.48029e-05	0.332167	0.0812296	0.0467572	YMR107W	0.000167749	distant	Core	Core	0.465243	Common	In CDS
rs12030	2	322182	5.904e-05	0.357624	0.0878461	0.0467542	YDR206W	0.000205674	distant	Core	Core	0.109235	Common	In CDS
rs44218	4	466737	9.31699e-05	0.329896	0.0833501	0.0466992	YLR114C	0.000155157	distant	Core	Core	0.0782953	Common	In CDS
rs259126	15	495031	1.284e-05	0.374925	0.084594	0.0466409	YLR187W	0.000182883	distant	Core	Core	0.164683	Common	Intergenic
rs120845	8	121745	8.59062e-05	0.321713	0.0808675	0.0465718	YMR196W	0.00012018	distant	Core	Core	0.421236	Common	Intergenic
rs101436	7	438990	2.00897e-05	0.533235	0.123188	0.0465562	YOR083W	0.000176046	distant	Accessory	Introgression	0.037092	LowFreq	Intergenic
rs30835	3	247889	1.17232e-05	0.552643	0.12411	0.0465158	YOR083W	0.000176046	distant	Accessory	Introgression	0.114615	Common	In CDS
rs12030	2	322182	0.000164339	0.354483	0.0929532	0.0464922	YLR088W	0.000182734	distant	Core	Core	0.109235	Common	In CDS
rs12030	2	322182	0.000122428	0.357912	0.0920315	0.0464728	YJR043C	0.000166459	distant	Core	Core	0.109235	Common	In CDS
rs289861	16	686122	0.00012462	-0.321517	0.0827691	0.0464166	YCR006C	0.000180343	distant	Core	Core	0.44141	Common	In CDS
rs120845	8	121745	9.99183e-05	-0.31957	0.0811008	0.0463871	YLR265C	0.000270808	distant	Core	Core	0.421236	Common	Intergenic
rs186398	12	291601	2.00499e-05	0.462901	0.106928	0.0462548	YDL051W	0.000151441	distant	Accessory	Introgression	0.0224261	LowFreq	In CDS
rs82090	5	520042	2.62078e-05	-0.548768	0.128629	0.0462442	YJR131W	0.000172299	distant	Core	Core	0.0434565	LowFreq	In CDS
rs226142	13	870922	5.64361e-05	0.308162	0.0754917	0.0460481	YLR390W	0.000133467	distant	Core	Core	0.362959	Common	In CDS
rs191809	12	528902	0.000144362	0.44153	0.114775	0.0460346	YLR111W	0.000187522	distant	Core	Core	0.060396	Common	In CDS
rs4443	1	195790	0.000104621	0.346067	0.0880843	0.0458961	YDR322C-A	0.000114123	distant	Core	Core	0.133831	Common	In CDS
rs281030	16	317622	0.000177838	0.317244	0.0836366	0.0458349	YOR348C	0.000183047	distant	Core	Core	0.401606	Common	Intergenic
rs250825	15	203284	0.000111876	0.376914	0.0963512	0.0457408	YGR215W	0.000117001	distant	Core	Core	0.121407	Common	In CDS
rs88812	6	217578	0.000132453	0.37503	0.0969329	0.0457326	YHR207C	0.000195159	distant	Core	Core	0.31746	Common	In CDS
rs286252	16	539109	0.000105711	0.31363	0.0798812	0.0456774	YPL154C	0.000159556	distant	Core	Core	0.423729	Common	Intergenic
rs287985	16	610981	0.000166639	0.294453	0.0772848	0.0456743	YNL299W	0.000201684	distant	Core	Core	0.412698	Common	In CDS
rs174383	11	498054	6.34199e-06	0.538144	0.117212	0.0456575	YDL010W	0.0001868	distant	Accessory	Introgression	0.0237624	LowFreq	In CDS
rs215712	13	456415	0.000151304	0.319575	0.0833342	0.0456546	YPR063C	0.000241085	distant	Core	Core	0.342574	Common	In CDS
rs97519	7	291925	0.000173417	0.376131	0.0989908	0.0456492	YBL008W	0.000189154	distant	Core	Core	0.10119	Common	Intergenic
rs226980	13	904187	0.000142338	0.348365	0.0904716	0.0456401	YPL256C	0.000185411	distant	Core	Core	0.0990099	Common	Intergenic
rs54904	4	898970	9.98607e-05	0.374048	0.094923	0.0456332	YOR321W	0.000171558	distant	Core	Core	0.186634	Common	In CDS
rs12010	2	320788	0.000119413	0.415912	0.106771	0.0456053	YGR041W	0.000209757	distant	Core	Core	0.0540675	Common	In CDS
rs226980	13	904187	9.34333e-05	0.347741	0.0878744	0.0455933	YDR093W	0.000150962	distant	Core	Core	0.0990099	Common	Intergenic
rs289861	16	686122	2.74498e-05	-0.320509	0.0753194	0.0455034	YLR295C	0.000181216	distant	Core	Core	0.44141	Common	In CDS
rs98743	7	334633	0.000188784	0.352932	0.0934274	0.0454434	YIL044C	0.00019022	distant	Core	Core	0.227723	Common	Intergenic
rs238241	14	435739	2.60212e-05	0.478679	0.112156	0.0454413	YHR132W-A	0.000151202	distant	Accessory	Introgression	0.162698	Common	In CDS
rs287039	16	575759	8.69628e-05	-0.293877	0.0739274	0.0454403	YDR113C	0.00015322	distant	Core	Core	0.348455	Common	Intergenic
rs139705	9	372590	0.000210439	0.367469	0.0980112	0.045432	YDL017W	0.000233169	distant	Core	Core	0.367063	Common	In CDS
rs280173	16	280596	1.76438e-05	0.531832	0.122013	0.0454025	YHR175W	0.00014433	distant	Core	Core	0.103072	Common	In CDS
rs12030	2	322182	5.59962e-05	0.353287	0.0865056	0.0453469	YLR318W	0.000151487	distant	Core	Core	0.109235	Common	In CDS
rs281225	16	327318	2.09264e-05	0.349076	0.0808211	0.0453294	YJR031C	0.00012604	distant	Core	Core	0.292163	Common	In CDS
rs284054	16	452140	2.51998e-05	0.348938	0.081613	0.0453237	YDR370C	0.000105588	distant	Core	Core	0.112376	Common	In CDS
rs275925	16	115252	0.000185617	0.311545	0.0823757	0.0453146	YGL101W	0.00020419	distant	Core	Core	0.420714	Common	Intergenic
rs212214	13	314771	1.44419e-05	0.367664	0.0834637	0.0452896	YDL004W	0.000135113	distant	Core	Core	0.284722	Common	In CDS
rs21513	2	680551	2.28566e-06	0.537368	0.111627	0.0452231	YPR027C	0.00012884	distant	Core	Core	0.0074184	LowFreq	In CDS
rs251799	15	238504	5.27731e-06	-0.465855	0.100575	0.0451977	YIL046W	0.000150567	distant	Accessory	Introgression	0.0516899	Common	Intergenic
rs93931	7	147603	4.69757e-05	-0.365616	0.0885971	0.0451562	YLR135W	0.000110741	distant	Core	Core	0.29703	Common	Intergenic
rs12030	2	322182	9.04686e-05	0.352278	0.0888394	0.0451527	YML019W	0.000201206	distant	Core	Core	0.109235	Common	In CDS
rs155566	10	540639	0.00015002	0.405735	0.105741	0.045116	YLR424W	0.000189306	distant	Core	Core	0.378593	Common	Intergenic
rs84134	6	42010	4.28161e-05	0.368341	0.088775	0.0451046	YJL151C	0.000131342	distant	Core	Core	0.111276	Common	In CDS
rs152094	10	382505	2.86449e-05	0.36627	0.0862775	0.0450498	YPL256C	0.000185411	distant	Core	Core	0.229703	Common	In CDS
rs132311	9	79543	5.22775e-05	0.528876	0.128971	0.0450326	YCL021W-A	0.000125916	distant	Core	Core	0.0168317	LowFreq	In CDS
rs152094	10	382505	2.13439e-05	-0.361793	0.0838553	0.044917	YPR150W	0.000162667	distant	Core	Core	0.229703	Common	In CDS
rs289861	16	686122	2.61243e-05	-0.317697	0.0744539	0.0448687	YGR183C	0.000191315	distant	Core	Core	0.44141	Common	In CDS
rs212619	13	328866	0.000148296	0.370667	0.0965271	0.0447935	YDL064W	0.000227131	distant	Core	Core	0.0962302	Common	In CDS
rs82090	5	520042	1.70978e-05	-0.538945	0.123438	0.0447649	YLR119W	0.000113862	distant	Accessory	Ancestral	0.0434565	LowFreq	In CDS
rs152081	10	381896	0.000100052	-0.326364	0.0828322	0.044749	YKL080W	0.000138288	distant	Core	Core	0.371287	Common	In CDS
rs274332	16	46547	0.000288621	0.298333	0.0813837	0.0447346	YPR010C-A	0.000294066	distant	Core	Core	0.314045	Common	Intergenic
rs225656	13	851744	0.000139695	-0.34068	0.0883655	0.0447113	YMR297W	0.00019309	local	Core	Core	0.481033	Common	In CDS
rs244188	14	705870	3.16183e-05	0.409803	0.0970683	0.0446958	YGR261C	0.000131965	distant	Core	Core	0.089604	Common	In CDS
rs177705	11	621046	1.9443e-05	-0.343517	0.0792195	0.0446926	YKR085C	0.000139181	local	Core	Core	0.343905	Common	In CDS
rs204978	13	26589	0.000198938	0.34709	0.0922143	0.0446002	YCR052W	0.000236138	distant	Core	Core	0.367172	Common	Intergenic
rs26733	3	75264	5.11694e-05	0.399218	0.0972288	0.0445788	YML123C	0.000174417	distant	Core	Core	0.170466	Common	In CDS
rs90702	7	27799	5.23427e-05	-0.345128	0.0841686	0.0445731	YNR036C	6.18204e-05	distant	Core	Core	0.244533	Common	Intergenic
rs220639	13	654300	0.000130372	0.342302	0.0883815	0.0445425	YLR107W	0.000185536	distant	Core	Core	0.329861	Common	In CDS
rs87617	6	174484	2.09725e-06	0.329966	0.0682829	0.0445198	YNR025C	0.000170091	distant	Core	Core	0.192079	Common	In CDS
rs279782	16	262948	8.46544e-05	-0.534509	0.134234	0.0445038	YOL159C	0.000212251	distant	Accessory	Introgression	0.2	Common	In CDS
rs277939	16	198072	6.99411e-05	0.35244	0.0874686	0.0444384	YKL030W	0.000108315	distant	Core	Core	0.31994	Common	Intergenic
rs87617	6	174484	6.9866e-05	0.329353	0.0817335	0.0444298	YOL007C	0.000142212	distant	Core	Core	0.192079	Common	In CDS
rs281225	16	327318	0.000145167	0.345854	0.0899372	0.0444287	YLR436C	0.000182446	distant	Core	Core	0.292163	Common	In CDS
rs118703	8	41487	2.57965e-05	0.524573	0.122851	0.0444258	YPL130W	0.000148345	distant	Core	Core	0.124629	Common	In CDS
rs186398	12	291601	1.4688e-05	-0.451874	0.102671	0.0443934	YLR079W	0.000146213	local	Core	Core	0.0224261	LowFreq	In CDS
rs152081	10	381896	0.000115205	-0.325564	0.0833826	0.0443842	YER176W	0.000144668	distant	Core	Core	0.371287	Common	In CDS
rs164086	11	120902	0.000144247	0.387783	0.100798	0.044358	YOL131W	0.000149586	distant	Core	Core	0.133929	Common	In CDS
rs156531	10	576155	8.1661e-05	-0.312369	0.0782703	0.044303	YKL016C	0.000173207	distant	Core	Core	0.402282	Common	In CDS
rs84990	6	73033	0.000244398	0.328901	0.0886549	0.0442888	YJR068W	0.000245779	distant	Core	Core	0.0886139	Common	In CDS
rs154722	10	507569	0.000210216	-0.367677	0.0980596	0.0442394	YFR011C	0.000287137	distant	Core	Core	0.329208	Common	Intergenic
rs213325	13	366401	1.98579e-05	-0.542806	0.12532	0.0442328	YEL061C	7.95736e-05	distant	Core	Core	0.264095	Common	In CDS
rs217617	13	541716	0.000122314	0.332266	0.0854318	0.0442253	YDL121C	0.000134579	distant	Core	Core	0.378352	Common	In CDS
rs132311	9	79543	5.59044e-05	0.515968	0.126327	0.0441821	YOR083W	0.000176046	distant	Accessory	Introgression	0.0168317	LowFreq	In CDS
rs100428	7	394661	7.72803e-05	0.404871	0.101101	0.0441736	YIL024C	0.000177006	distant	Core	Core	0.331516	Common	Intergenic
rs198928	12	822857	3.07259e-05	0.539984	0.127698	0.0441233	YFL013C	0.000268765	distant	Accessory	Introgression	0.0559406	Common	Intergenic
rs283100	16	403369	1.73303e-05	0.39434	0.0903831	0.0440271	YDL144C	0.000103889	distant	Core	Core	0.252234	Common	In CDS
rs87617	6	174484	0.000121893	0.328431	0.0844269	0.0440138	YDR331W	0.000138777	distant	Core	Core	0.192079	Common	In CDS
rs284054	16	452140	1.80911e-05	0.343433	0.0788953	0.043995	YOL090W	0.000104885	distant	Core	Core	0.112376	Common	In CDS
rs251799	15	238504	6.05733e-06	-0.462364	0.100483	0.0439738	YOL008W	0.000158632	distant	Core	Core	0.0516899	Common	Intergenic
rs87528	6	171434	0.000106374	0.367296	0.0935875	0.043956	YBR217W	0.000172059	distant	Core	Core	0.0688801	Common	In CDS
rs118460	8	33337	0.000213193	0.323582	0.0863842	0.0439551	YBL010C	0.000222524	distant	Core	Core	0.324901	Common	In CDS
rs136855	9	261197	1.08698e-05	-0.443596	0.0992376	0.0438955	YBR076C-A	0.00014442	distant	Accessory	Unknown	0.152433	Common	Intergenic
rs95093	7	192137	5.25078e-05	-0.447224	0.109088	0.0438465	YKR013W	0.000110341	distant	Core	Core	0.132178	Common	In CDS
rs97197	7	278911	1.59746e-05	0.527987	0.120494	0.0437496	YOR083W	0.000176046	distant	Accessory	Introgression	0.00296736	LowFreq	Intergenic
rs226980	13	904187	7.96494e-05	0.341674	0.0854802	0.0436762	YKL101W	0.000142203	distant	Core	Core	0.0990099	Common	Intergenic
rs12010	2	320788	7.78127e-05	-0.409748	0.102363	0.0436624	YOL008W	0.000158632	distant	Core	Core	0.0540675	Common	In CDS
rs200912	12	903722	0.000132633	0.361717	0.0935004	0.0436593	YNL200C	0.000197666	distant	Core	Core	0.227453	Common	Intergenic
rs114071	7	935054	0.000161682	0.528559	0.138447	0.0436392	YOR008W-B	0.000281937	distant	Core	Core	0.168645	Common	In CDS
rs187188	12	323191	5.3666e-05	0.540775	0.132078	0.0436022	YFL013C	0.000268765	distant	Accessory	Introgression	0.00346192	LowFreq	Intergenic
rs36364	4	165265	0.000123661	0.343176	0.0883002	0.0435627	YBL091C	0.000136862	distant	Core	Core	0.055169	Common	In CDS
rs284054	16	452140	0.000107068	0.340895	0.0868969	0.0435276	YPL256C	0.000185411	distant	Core	Core	0.112376	Common	In CDS
rs152094	10	382505	7.88802e-05	0.360978	0.0902553	0.0435224	YBR073W	0.00013563	distant	Core	Core	0.229703	Common	In CDS
rs226980	13	904187	0.000127794	0.341687	0.0881069	0.0435069	YGR109C	0.00016052	distant	Core	Core	0.0990099	Common	Intergenic
rs234441	14	295870	7.61112e-06	-0.360978	0.0793277	0.043502	YBL034C	0.000242888	distant	Core	Core	0.472745	Common	Intergenic
rs11072	2	288197	8.88216e-05	-0.311268	0.0784065	0.0434892	YER006W	0.000166903	distant	Core	Core	0.442574	Common	Intergenic
rs54904	4	898970	7.81038e-05	0.36584	0.0914148	0.0434863	YAR003W	0.000170933	distant	Core	Core	0.186634	Common	In CDS
rs152094	10	382505	7.30729e-05	-0.355734	0.0885241	0.0434688	YKL086W	0.000188107	distant	Core	Core	0.229703	Common	In CDS
rs12030	2	322182	0.000130756	0.345434	0.0892074	0.043456	YBL052C	0.000140124	distant	Core	Core	0.109235	Common	In CDS
rs152094	10	382505	1.32635e-05	0.360119	0.0813898	0.0433856	YOR239W	0.0001801	distant	Core	Core	0.229703	Common	In CDS
rs252274	15	257554	0.000140505	-0.34145	0.0885993	0.0433335	YDR502C	0.000145501	distant	Core	Core	0.308267	Common	In CDS
rs226980	13	904187	2.13501e-05	0.341474	0.0791469	0.0433291	YLR187W	0.000182883	distant	Core	Core	0.0990099	Common	Intergenic
rs250026	15	170746	0.000125971	0.328693	0.0846764	0.0433026	YIR017C	0.000221905	distant	Core	Core	0.339268	Common	Intergenic
rs221736	13	699971	2.7677e-05	-0.53318	0.125354	0.0432851	YEL061C	7.95736e-05	distant	Core	Core	0.0766568	Common	In CDS
rs70578	5	61028	3.69986e-05	-0.532962	0.127373	0.0432497	YEL061C	7.95736e-05	local	Core	Core	0.0885262	Common	Intergenic
rs251799	15	238504	2.83644e-05	0.458536	0.107952	0.0432216	YDL051W	0.000151441	distant	Accessory	Introgression	0.0516899	Common	Intergenic
rs212214	13	314771	3.53947e-05	0.356764	0.0850474	0.0431964	YLR294C	0.000174766	distant	Core	Core	0.284722	Common	In CDS
rs167788	11	259792	2.76939e-05	0.562236	0.13219	0.0431945	YHR129C	9.19767e-05	distant	Core	Core	0.0377264	LowFreq	Intergenic
rs241189	14	558289	0.000105223	-0.35769	0.0910762	0.0431911	YHR038W	0.000193196	distant	Core	Core	0.173762	Common	In CDS
rs152094	10	382505	0.000136063	0.35799	0.0926933	0.0431323	YOL103W	0.000181883	distant	Core	Core	0.229703	Common	In CDS
rs97519	7	291925	5.40542e-05	0.359078	0.0877385	0.043122	YDR078C	8.85098e-05	distant	Core	Core	0.10119	Common	Intergenic
rs199570	12	849651	8.41533e-05	0.290466	0.072919	0.0430663	YLR304C	0.000110666	distant	Core	Core	0.330693	Common	In CDS
rs204340	12	1057685	5.67455e-06	0.521258	0.112927	0.0430631	YPR143W	0.000100356	distant	Accessory	Introgression	0.024728	LowFreq	In CDS
rs160304	10	698908	8.89484e-05	-0.292418	0.073665	0.0430338	YNL209W	0.000152114	distant	Core	Core	0.489604	Common	In CDS
rs284054	16	452140	0.000154671	0.33994	0.0887758	0.043012	YER070W	0.000175183	distant	Core	Core	0.112376	Common	In CDS
rs87617	6	174484	1.24087e-05	0.322012	0.0725275	0.0429767	YJR054W	4.95348e-05	distant	Core	Core	0.192079	Common	In CDS
rs104916	7	592414	0.000164789	-0.289034	0.075805	0.0429285	YKL133C	0.000169439	distant	Core	Core	0.418073	Common	In CDS
rs12010	2	320788	0.000125882	0.406548	0.104728	0.042915	YBR163W	0.000130787	distant	Core	Core	0.0540675	Common	In CDS
rs92029	7	75619	8.79661e-05	0.359983	0.0906222	0.0428675	YOR132W	0.000192261	distant	Core	Core	0.238591	Common	Intergenic
rs265669	15	759034	9.95065e-05	-0.336261	0.0853143	0.0428304	YBR119W	0.000180126	distant	Core	Core	0.306244	Common	In CDS
rs164745	11	146776	1.02295e-05	0.519392	0.115837	0.0428221	YPR027C	0.00012884	distant	Core	Core	0.0326733	LowFreq	Intergenic
rs135054	9	183658	2.422e-05	0.317142	0.0740147	0.0428089	YKL088W	0.000169572	distant	Core	Core	0.259425	Common	Intergenic
rs244188	14	705870	1.84518e-05	0.398377	0.0916139	0.042795	YOL045W	0.000164816	distant	Core	Core	0.089604	Common	In CDS
rs69547	5	15565	0.000122193	0.358435	0.0921545	0.042778	YOR051C	0.000168699	distant	Core	Core	0.192814	Common	Intergenic
rs289861	16	686122	6.00685e-05	-0.309721	0.0761587	0.0427676	YML091C	0.000221402	distant	Core	Core	0.44141	Common	In CDS
rs269803	15	915406	0.000142989	0.312072	0.0810707	0.0427558	YDR227W	0.000258829	distant	Core	Core	0.49006	Common	Intergenic
rs12030	2	322182	0.000185913	0.338821	0.0895974	0.042712	YNL210W	0.000229317	distant	Core	Core	0.109235	Common	In CDS
rs54904	4	898970	0.000127744	0.360613	0.0929848	0.0426782	YJR057W	0.000141165	distant	Core	Core	0.186634	Common	In CDS
rs184269	12	207684	2.40003e-05	-0.290057	0.0676598	0.0426309	YMR194C-B	0.000139622	distant	Core	Core	0.488591	Common	In CDS
rs199951	12	864795	2.52279e-05	-0.453511	0.106078	0.0426277	YDL009C	0.000200222	distant	Core	Core	0.0504451	Common	In CDS
rs15057	2	438492	0.000119042	0.534612	0.137216	0.0426246	YOL057W	0.000222009	distant	Core	Core	0.137129	Common	In CDS
rs215567	13	450463	3.21349e-05	0.357207	0.0846874	0.0426241	YDR288W	9.9743e-05	distant	Core	Core	0.110891	Common	In CDS
rs54904	4	898970	0.0001154	0.35999	0.09221	0.0426147	YDR044W	0.000233045	distant	Core	Core	0.186634	Common	In CDS
rs93931	7	147603	8.41971e-05	-0.354371	0.0889646	0.0425439	YOR092W	0.000143574	distant	Core	Core	0.29703	Common	Intergenic
rs270937	15	961266	3.29019e-06	-0.436077	0.0920891	0.0425317	YAL034C-B	0.000259945	distant	Core	Core	0.0553907	Common	In CDS
rs12030	2	322182	5.98008e-05	0.341662	0.08399	0.0425122	YLR039C	7.80859e-05	distant	Core	Core	0.109235	Common	In CDS
rs198031	12	800888	5.16492e-05	-0.314845	0.0767225	0.0424379	YGR156W	0.000148537	distant	Core	Core	0.199802	Common	In CDS
rs248259	15	104197	0.000154718	0.285781	0.0746335	0.0424277	YLR132C	0.000186475	distant	Core	Core	0.417659	Common	Intergenic
rs198318	12	808434	8.22375e-05	0.516463	0.129467	0.0423679	YCL021W-A	0.000125916	distant	Core	Core	0.292779	Common	In CDS
rs168124	11	275068	6.46664e-05	0.357622	0.0883307	0.0423251	YML032C	0.000123879	distant	Core	Core	0.166667	Common	Intergenic
rs226980	13	904187	9.82464e-05	0.33669	0.0853537	0.0422975	YGL225W	0.000103772	distant	Core	Core	0.0990099	Common	Intergenic
rs152094	10	382505	6.96391e-05	0.355098	0.088105	0.0422918	YBR275C	0.000100659	distant	Core	Core	0.229703	Common	In CDS
rs107539	7	681289	3.51222e-05	0.436783	0.104077	0.0422859	YBR276C	0.000192279	distant	Core	Core	0.178713	Common	In CDS
rs212619	13	328866	3.65999e-05	0.358784	0.0856927	0.0422854	YBR109C	0.000107145	distant	Core	Core	0.0962302	Common	In CDS
rs203950	12	1040071	3.28974e-05	0.452126	0.107333	0.042266	YDL125C	0.000173427	distant	Core	Core	0.0357143	LowFreq	In CDS
rs152094	10	382505	0.00012454	0.353582	0.0910199	0.0422335	YHR046C	0.0001557	distant	Core	Core	0.229703	Common	In CDS
rs161034	11	9690	8.30856e-05	-0.33245	0.0833919	0.0422284	YLR188W	0.000162651	distant	Core	Core	0.245172	Common	In CDS
rs281225	16	327318	0.000101339	0.336373	0.0854423	0.0422125	YBL034C	0.000242888	distant	Core	Core	0.292163	Common	In CDS
rs263670	15	675191	8.08573e-05	-0.433578	0.108574	0.0422028	YIR035C	0.000157073	distant	Core	Core	0.186197	Common	Intergenic
rs172114	11	402427	8.53475e-05	-0.31756	0.079791	0.0421789	YDL211C	0.000160487	distant	Core	Core	0.457921	Common	Intergenic
rs215567	13	450463	2.36382e-05	0.355634	0.0828874	0.0421338	YJL131C	0.000199784	distant	Core	Core	0.110891	Common	In CDS
rs12030	2	322182	1.69424e-05	0.340123	0.0778628	0.0420898	YDR189W	0.000175993	distant	Core	Core	0.109235	Common	In CDS
rs12003	2	320415	0.000119505	-0.333311	0.0855707	0.0420882	YDR052C	0.000256682	distant	Accessory	Introgression	0.486554	Common	Intergenic
rs154484	10	498206	1.02557e-05	0.514802	0.114828	0.0420685	YPR027C	0.00012884	distant	Core	Core	0.0341246	LowFreq	In CDS
rs140015	9	384189	7.81745e-05	0.36515	0.0912476	0.0420025	YJL205C	0.000144177	distant	Core	Core	0.139604	Common	Intergenic
rs186563	12	296860	4.31291e-05	-0.357867	0.0862873	0.0419656	YMR090W	0.000163564	distant	Core	Core	0.209693	Common	In CDS
rs189166	12	395528	0.000123227	0.444278	0.114288	0.0419206	YHR132W-A	0.000151202	distant	Accessory	Introgression	0.0831683	Common	Intergenic
rs100428	7	394661	0.000100628	0.394833	0.100247	0.0418845	YPR017C	0.000129053	distant	Core	Core	0.331516	Common	Intergenic
rs225053	13	827091	0.000142772	0.294778	0.0765703	0.0418818	YAL015C	0.00018803	distant	Core	Core	0.31498	Common	In CDS
rs217902	13	552466	0.000189547	0.306993	0.0812893	0.041832	YPL211W	0.000227141	distant	Core	Core	0.491517	Common	Intergenic
rs106486	7	647522	0.000162405	-0.335982	0.0880313	0.0418097	YOR271C	0.000234154	distant	Core	Core	0.228487	Common	In CDS
rs287981	16	610921	7.42201e-05	-0.338465	0.0843077	0.0418068	YDR472W	0.000170042	distant	Core	Core	0.333829	Common	In CDS
rs65199	4	1342134	1.36561e-05	0.386756	0.0875423	0.041799	YDR419W	0.000118808	distant	Core	Core	0.132047	Common	Intergenic
rs156057	10	555458	7.68773e-05	-0.339185	0.0846711	0.0417884	YMR166C	0.000143408	distant	Core	Core	0.44802	Common	In CDS
rs289861	16	686122	5.58674e-05	-0.305502	0.0747947	0.0417664	YGL205W	0.000135623	distant	Core	Core	0.44141	Common	In CDS
rs241315	14	574697	7.76206e-05	-0.427954	0.106894	0.0417582	YDR051C	0.000119918	distant	Accessory	Introgression	0.219742	Common	In CDS
rs99147	7	346793	8.08804e-05	0.305529	0.0765106	0.0417003	YDR138W	0.000178565	distant	Core	Core	0.434891	Common	In CDS
rs226040	13	866753	3.86114e-05	0.296079	0.0709336	0.0416817	YPL081W	0.000142962	distant	Core	Core	0.352679	Common	In CDS
rs287985	16	610981	0.000186188	0.28155	0.0744604	0.0416815	YPL212C	0.000203448	distant	Core	Core	0.412698	Common	In CDS
rs183492	12	180772	5.25969e-05	0.303411	0.0740161	0.0416561	YPL253C	0.000160424	distant	Core	Core	0.115842	Common	In CDS
rs197461	12	782002	2.72107e-06	-0.389416	0.0815281	0.0416486	YFL030W	0.000149867	distant	Core	Core	0.2889	Common	Intergenic
rs87617	6	174484	9.21112e-05	0.317654	0.080199	0.0416261	YOL090W	0.000104885	distant	Core	Core	0.192079	Common	In CDS
rs188670	12	383826	6.66048e-05	0.435403	0.107736	0.0416108	YNR070W	0.000116427	distant	Core	Core	0.208127	Common	In CDS
rs213641	13	382792	4.42976e-05	0.347654	0.0839554	0.0415585	YJR092W	0.000157494	distant	Accessory	Introgression	0.39604	Common	In CDS
rs87617	6	174484	3.45882e-05	0.318982	0.075941	0.0415428	YBL036C	0.000121894	distant	Core	Core	0.192079	Common	In CDS
rs243376	14	675219	6.93902e-05	0.512763	0.127196	0.0415382	YDL024C	9.92732e-05	distant	Core	Core	0.171797	Common	In CDS
rs250825	15	203284	0.000111675	0.356413	0.0910998	0.0414887	YFL034W	0.000284646	distant	Core	Core	0.121407	Common	In CDS
rs284054	16	452140	5.06985e-05	0.33361	0.0812056	0.0414759	YDR180W	0.000177992	distant	Core	Core	0.112376	Common	In CDS
rs101436	7	438990	7.50428e-06	0.512841	0.112623	0.041465	YDL010W	0.0001868	distant	Accessory	Introgression	0.037092	LowFreq	Intergenic
rs152084	10	382079	9.6294e-05	-0.311417	0.078846	0.0414223	YAL007C	0.000158221	distant	Core	Core	0.465243	Common	In CDS
rs8483	2	164378	0.000139131	0.317336	0.0822884	0.0413358	YBL034C	0.000242888	local	Core	Core	0.449455	Common	Intergenic
rs104963	7	593817	5.51483e-05	0.355099	0.0868699	0.0413351	YMR035W	0.000175035	distant	Accessory	Introgression	0.167327	Common	In CDS
rs154006	10	463350	7.20773e-05	0.4325	0.107537	0.0413148	YKL126W	0.000175652	distant	Core	Core	0.212227	Common	In CDS
rs82338	5	527960	0.000102479	0.450305	0.114464	0.0413129	YHR132W-A	0.000151202	distant	Accessory	Introgression	0.0524752	Common	In CDS
rs152094	10	382505	1.04589e-05	0.350066	0.0781607	0.0412973	YDR062W	0.000157452	distant	Core	Core	0.229703	Common	In CDS
rs212619	13	328866	8.03887e-05	0.354909	0.0888426	0.0412825	YDR419W	0.000118808	distant	Core	Core	0.0962302	Common	In CDS
rs8483	2	164378	0.000133661	0.31831	0.082322	0.0412573	YLR187W	0.000182883	distant	Core	Core	0.449455	Common	Intergenic
rs274772	16	69892	0.000107304	0.29884	0.0761875	0.0412356	YML102W	0.000145093	distant	Core	Core	0.414513	Common	In CDS
rs12030	2	322182	8.42845e-05	0.336683	0.0845294	0.041233	YDL073W	0.000202501	distant	Accessory	Introgression	0.109235	Common	In CDS
rs152081	10	381896	0.000112189	0.311576	0.0796632	0.0410926	YGR147C	0.000176469	distant	Core	Core	0.371287	Common	In CDS
rs271960	15	1008507	0.000100723	-0.382643	0.0971573	0.0410775	YCL018W	0.000121174	distant	Core	Core	0.233927	Common	In CDS
rs12030	2	322182	6.88812e-05	0.33536	0.0831519	0.0410529	YJR053W	0.000205627	distant	Core	Core	0.109235	Common	In CDS
rs243339	14	673610	7.45255e-05	-0.431397	0.107483	0.040985	YEL006W	0.00011977	distant	Core	Core	0.121407	Common	In CDS
rs251926	15	243392	6.96177e-06	0.348534	0.0762588	0.0409379	YMR199W	0.000127117	distant	Core	Core	0.0845697	Common	Intergenic
rs281225	16	327318	2.61858e-05	0.329448	0.0772179	0.040902	YPR141C	0.000157304	distant	Core	Core	0.292163	Common	In CDS
rs262416	15	631958	9.71706e-05	-0.380872	0.0964865	0.0407995	YDL158C	0.000136606	distant	Core	Core	0.154419	Common	Intergenic
rs173614	11	469719	8.59252e-06	0.397203	0.0878141	0.040764	YJL095W	0.000165353	distant	Core	Core	0.144345	Common	In CDS
rs154722	10	507569	0.000143429	-0.34986	0.090906	0.0407444	YCR038C	0.000228251	distant	Core	Core	0.329208	Common	Intergenic
rs4443	1	195790	0.000104141	0.326486	0.0830758	0.0407271	YDL004W	0.000135113	distant	Core	Core	0.133831	Common	In CDS
rs31999	3	291538	4.89083e-05	0.38012	0.0923306	0.0407132	YOR304C-A	9.8825e-05	distant	Core	Core	0.0583419	Common	Intergenic
rs289861	16	686122	7.16382e-05	-0.301838	0.0750206	0.0407116	YKL188C	0.0001823	distant	Core	Core	0.44141	Common	In CDS
rs63341	4	1273367	0.000121101	0.351503	0.0903192	0.0406897	YCR095C	0.000122548	distant	Core	Core	0.176587	Common	In CDS
rs122194	8	167274	4.28074e-05	0.323892	0.0780613	0.0406261	YHR105W	0.000232383	distant	Core	Core	0.240099	Common	In CDS
rs174383	11	498054	2.563e-05	0.506352	0.118541	0.0406045	YHR175W	0.00014433	distant	Core	Core	0.0237624	LowFreq	In CDS
rs77682	5	332219	7.63639e-05	0.283775	0.0708096	0.040562	YBR036C	0.000221683	distant	Core	Core	0.29802	Common	In CDS
rs189567	12	405218	8.15652e-06	-0.441322	0.0973161	0.0405587	YHR131C	0.000127894	distant	Core	Core	0.0346878	LowFreq	In CDS
rs226980	13	904187	0.000121551	-0.328852	0.0845196	0.0405062	YKL019W	0.000165249	distant	Core	Core	0.0990099	Common	Intergenic
rs59722	4	1104203	0.000183822	-0.349343	0.0923081	0.0404733	YJL096W	0.000184572	distant	Core	Core	0.388008	Common	In CDS
rs84488	6	55216	2.34387e-05	0.348044	0.0810807	0.0404621	YDL181W	0.00022118	distant	Core	Core	0.136634	Common	Intergenic
rs159529	10	664155	0.000133206	0.382037	0.0987811	0.0404549	YOL062C	0.000247852	distant	Core	Core	0.176707	Common	In CDS
rs252536	15	267941	5.42573e-05	0.509299	0.124472	0.0404418	YDL024C	9.92732e-05	distant	Core	Core	0.0182987	LowFreq	Intergenic
rs200519	12	888705	6.77896e-06	0.428714	0.0936803	0.0404113	YOL086W-A	0.000208128	distant	Core	Core	0.0941526	Common	Intergenic
rs84488	6	55216	0.000130476	0.348765	0.0900549	0.0404111	YBL038W	0.000171417	distant	Core	Core	0.136634	Common	Intergenic
rs186398	12	291601	4.50601e-05	0.429498	0.103823	0.0403937	YGR041W	0.000209757	distant	Core	Core	0.0224261	LowFreq	In CDS
rs118703	8	41487	1.31682e-05	0.503601	0.113775	0.0403813	YOR083W	0.000176046	distant	Accessory	Introgression	0.124629	Common	In CDS
rs12003	2	320415	0.000109743	-0.322909	0.0824431	0.0403688	YLR381W	0.000165959	distant	Core	Core	0.486554	Common	Intergenic
rs12030	2	322182	0.000209804	0.330312	0.0880821	0.0403545	YLR459W	0.000247275	distant	Core	Core	0.109235	Common	In CDS
rs174383	11	498054	1.03307e-05	0.504367	0.112542	0.0403175	YPR143W	0.000100356	distant	Accessory	Introgression	0.0237624	LowFreq	In CDS
rs44210	4	466362	4.97423e-05	0.387511	0.0942197	0.0402953	YGL176C	0.000176582	distant	Core	Core	0.0465808	LowFreq	In CDS
rs284054	16	452140	0.000136685	0.326706	0.0846186	0.0402122	YHR061C	0.000217878	distant	Core	Core	0.112376	Common	In CDS
rs161479	11	26450	0.000105496	0.357897	0.0911442	0.0401863	YKL174C	0.000225477	distant	Core	Core	0.177778	Common	Intergenic
rs129404	8	466717	5.59548e-05	-0.293011	0.0717434	0.0401752	YDL123W	9.31154e-05	distant	Core	Core	0.0757421	Common	Intergenic
rs206996	13	97472	1.19693e-05	-0.513586	0.115462	0.0401622	YEL061C	7.95736e-05	distant	Core	Core	0.16271	Common	Intergenic
rs226980	13	904187	7.70432e-05	0.327339	0.0817249	0.04013	YOL090W	0.000104885	distant	Core	Core	0.0990099	Common	Intergenic
rs32758	4	38200	6.98323e-05	0.424873	0.105435	0.0401288	YGR041W	0.000209757	distant	Core	Core	0.272997	Common	Intergenic
rs213362	13	367636	6.898e-05	0.380231	0.0942858	0.0401124	YBR109W-A	7.0716e-05	distant	Core	Core	0.227905	Common	In CDS
rs188670	12	383826	2.73806e-06	0.426312	0.0892777	0.0401077	YNL200C	0.000197666	distant	Core	Core	0.208127	Common	In CDS
rs257270	15	431700	0.000110784	-0.322409	0.0823656	0.0400784	YLR183C	0.000160524	distant	Core	Core	0.313056	Common	Intergenic
rs91035	7	39526	0.000248058	-0.345961	0.0933522	0.0399913	YHR175W-A	0.000280215	distant	Accessory	Unknown	0.142928	Common	In CDS
rs221375	13	686040	8.32076e-05	-0.383187	0.0961276	0.0399431	YLR031W	0.000111407	distant	Core	Core	0.0286845	LowFreq	In CDS
rs280255	16	283161	0.000107951	-0.343655	0.0876468	0.0399306	YFR032C-A	0.000237286	distant	Core	Core	0.341974	Common	Intergenic
rs92350	7	88301	4.80613e-05	0.554069	0.134444	0.0399121	YCR018C	0.000163993	distant	Core	Core	0.141584	Common	In CDS
rs140015	9	384189	8.83116e-05	0.356304	0.0897183	0.0398829	YPR166C	0.000183772	distant	Core	Core	0.139604	Common	Intergenic
rs141681	9	422571	9.30813e-05	0.343135	0.0866896	0.0398713	YBR201C-A	0.000193301	distant	Core	Core	0.134653	Common	In CDS
rs196834	12	757483	0.000101123	0.41124	0.104445	0.0398624	YAR023C	0.000165001	distant	Core	Core	0.208333	Common	In CDS
rs226593	13	889162	0.000103348	-0.427508	0.108728	0.0397674	YMR122W-A	0.000212314	distant	Core	Core	0.0168317	LowFreq	In CDS
rs83713	5	564496	1.28371e-05	0.37508	0.084628	0.0397267	YBR109C	0.000107145	distant	Core	Core	0.170072	Common	Intergenic
rs213482	13	371524	3.90677e-05	0.342464	0.0821016	0.0397161	YMR021C	0.000231668	distant	Core	Core	0.19703	Common	Intergenic
rs12030	2	322182	0.000119675	0.329684	0.0846474	0.0396681	YBR171W	0.000205995	distant	Core	Core	0.109235	Common	In CDS
rs199112	12	830378	3.18017e-05	-0.419628	0.0994278	0.0396559	YHR130C	0.00011617	distant	Accessory	Unknown	0.188922	Common	Intergenic
rs213362	13	367636	5.22648e-05	-0.384351	0.0937257	0.0396285	YDL171C	0.000197151	distant	Core	Core	0.227905	Common	In CDS
rs273257	15	1051814	0.000136777	0.382969	0.0991953	0.0396266	YPR172W	0.000138387	distant	Core	Core	0.161881	Common	In CDS
rs197380	12	778305	0.000146202	0.338518	0.0880714	0.0395745	YOL052C	0.000178359	distant	Core	Core	0.231188	Common	In CDS
rs54904	4	898970	0.000129383	0.349091	0.0900892	0.0395494	YMR298W	0.000151022	distant	Core	Core	0.186634	Common	In CDS
rs282981	16	394889	9.75951e-05	-0.421177	0.106727	0.0395424	YGR289C	0.00014749	distant	Core	Core	0.161706	Common	In CDS
rs213362	13	367636	8.37575e-05	0.379966	0.0953588	0.0394827	YHR163W	0.000130022	distant	Core	Core	0.227905	Common	In CDS
rs133634	9	133368	0.000166995	-0.270577	0.0710284	0.039464	YJL206C	0.000178337	distant	Core	Core	0.49456	Common	In CDS
rs170261	11	341413	0.000125667	0.29672	0.0764276	0.0394406	YGR174W-A	0.000134885	distant	Accessory	Unknown	0.326885	Common	In CDS
rs249998	15	169869	0.000104355	-0.305467	0.0777376	0.0394388	YJL126W	0.000140385	distant	Core	Core	0.472195	Common	In CDS
rs284054	16	452140	5.5816e-05	-0.326079	0.0798282	0.03941	YPL265W	0.000119596	distant	Core	Core	0.112376	Common	In CDS
rs215567	13	450463	7.55772e-05	0.343215	0.0855868	0.0394048	YPL099C	0.000174281	distant	Core	Core	0.110891	Common	In CDS
rs157702	10	608567	6.76027e-06	0.318066	0.0694928	0.039387	YDR034C-D	0.000122133	distant	Core	Core	0.3143	Common	Intergenic
rs26733	3	75264	2.26752e-05	-0.373554	0.0868665	0.0393441	YOR151C	9.63989e-05	distant	Core	Core	0.170466	Common	In CDS
rs109178	7	747860	0.00012701	-0.358338	0.0923631	0.0393111	YIL109C	0.000303115	distant	Core	Core	0.313551	Common	Intergenic
rs30835	3	247889	6.23897e-05	0.515807	0.127125	0.0393102	YCL021W-A	0.000125916	distant	Core	Core	0.114615	Common	In CDS
rs186398	12	291601	0.000176709	-0.423058	0.111484	0.0392974	YMR042W	0.000184982	distant	Core	Core	0.0224261	LowFreq	In CDS
rs11997	2	319900	0.000211883	-0.277892	0.0741547	0.0392681	YBR036C	0.000221683	local	Core	Core	0.304455	Common	In CDS
rs238845	14	457485	2.49151e-05	-0.328793	0.0768533	0.0392136	YLR335W	0.000143045	distant	Core	Core	0.355446	Common	Intergenic
rs283100	16	403369	3.86187e-05	0.376573	0.0902189	0.0392094	YBL022C	0.000183838	distant	Core	Core	0.252234	Common	In CDS
rs233451	14	256857	3.67229e-05	-0.3267	0.0780446	0.0391936	YMR282C	0.000151878	distant	Core	Core	0.416832	Common	In CDS
rs152094	10	382505	6.89607e-05	0.341553	0.0846934	0.0390583	YPL045W	0.000140637	distant	Core	Core	0.229703	Common	In CDS
rs90915	7	34808	0.000150389	0.291725	0.0760408	0.0390406	YCR027C	0.000193321	distant	Core	Core	0.34623	Common	In CDS
rs284054	16	452140	9.80381e-05	-0.321604	0.0815183	0.0390196	YCR006C	0.000180343	distant	Core	Core	0.112376	Common	In CDS
rs44218	4	466737	0.000109377	0.302836	0.0773016	0.0390183	YOR226C	0.000157317	distant	Core	Core	0.0782953	Common	In CDS
rs45654	4	508908	0.000100386	-0.42627	0.108212	0.0390035	YHR091C	0.00020529	distant	Core	Core	0.0475719	LowFreq	In CDS
rs199951	12	864795	4.69467e-05	0.438377	0.106225	0.0389859	YDL051W	0.000151441	distant	Accessory	Introgression	0.0504451	Common	In CDS
rs100428	7	394661	0.000134584	0.381642	0.0987461	0.0389691	YFR035C	0.000153508	distant	Core	Core	0.331516	Common	Intergenic
rs248918	15	133138	9.40906e-05	0.321317	0.0812331	0.0389563	YPL271W	0.000140011	distant	Core	Core	0.192574	Common	In CDS
rs152084	10	382079	5.37153e-05	-0.302697	0.0739343	0.0389461	YDR086C	0.00017791	distant	Core	Core	0.465243	Common	In CDS
rs290466	16	713718	1.4974e-05	-0.426737	0.0970573	0.0389234	YHR130C	0.00011617	distant	Accessory	Unknown	0.0936571	Common	In CDS
rs252577	15	269941	8.14689e-05	-0.293886	0.0736282	0.0389072	YOR221C	0.00012449	distant	Core	Core	0.3355	Common	In CDS
rs197461	12	782002	6.60304e-05	-0.371118	0.0917807	0.0388869	YOR062C	0.00013553	distant	Core	Core	0.2889	Common	Intergenic
rs207000	13	97628	0.000203364	0.339008	0.090205	0.0388844	YOL047C	0.000210045	distant	Core	Core	0.366204	Common	Intergenic
rs173268	11	457801	0.000122322	-0.303785	0.0781091	0.0388502	YDR265W	0.000146087	distant	Core	Core	0.243744	Common	Intergenic
rs84108	6	41068	0.000149158	0.319247	0.0831691	0.0388462	YHR012W	0.000187158	distant	Core	Core	0.184341	Common	In CDS
rs238241	14	435739	5.56374e-05	0.385597	0.0943807	0.0388405	YOL160W	0.000145152	distant	Accessory	Unknown	0.162698	Common	In CDS
rs215567	13	450463	3.57577e-05	0.337919	0.080602	0.0388362	YNL122C	0.000318534	distant	Core	Core	0.110891	Common	In CDS
rs284054	16	452140	4.47609e-05	0.322535	0.0779368	0.038832	YDL157C	0.00015605	distant	Accessory	Introgression	0.112376	Common	In CDS
rs198039	12	801245	2.34839e-05	0.339945	0.0792024	0.0388028	YOR358W	0.000121918	distant	Core	Core	0.169634	Common	In CDS
rs226980	13	904187	6.82673e-05	0.321704	0.0797221	0.0387982	YNR021W	0.000125108	distant	Core	Core	0.0990099	Common	Intergenic
rs226980	13	904187	9.39817e-05	0.322509	0.0815285	0.0387525	YER007C-A	0.000181314	distant	Core	Core	0.0990099	Common	Intergenic
rs271072	15	966892	7.31476e-05	-0.328702	0.0818025	0.0387162	YOL136C	9.23355e-05	distant	Core	Core	0.423267	Common	In CDS
rs226751	13	896918	3.12277e-05	0.265198	0.0627724	0.0387088	YOL046C	0.000145023	distant	Core	Core	0.432044	Common	In CDS
rs226980	13	904187	0.000101188	-0.318381	0.0808643	0.038706	YDR246W-A	0.000130045	distant	Core	Core	0.0990099	Common	Intergenic
rs152094	10	382505	7.38538e-05	0.338316	0.0842449	0.0386595	YHR061C	0.000217878	distant	Core	Core	0.229703	Common	In CDS
rs144630	10	105718	8.98127e-05	0.290962	0.0733429	0.0386385	YNL059C	0.000122133	distant	Core	Core	0.240594	Common	In CDS
rs213325	13	366401	1.84746e-05	0.499624	0.114905	0.038548	YFL021W	9.90475e-05	distant	Accessory	Introgression	0.264095	Common	In CDS
rs221736	13	699971	4.53222e-06	0.500532	0.107285	0.0385466	YHR132W-A	0.000151202	distant	Accessory	Introgression	0.0766568	Common	In CDS
rs130256	8	499016	7.13504e-06	0.416836	0.0913129	0.0384684	YIL160C	0.000123112	distant	Accessory	Introgression	0.0652819	Common	Intergenic
rs280944	16	312405	2.10342e-05	-0.419941	0.0972555	0.0384659	YGR204W	0.000225775	distant	Core	Core	0.170466	Common	In CDS
rs226980	13	904187	3.3034e-05	-0.320055	0.0759978	0.0384516	YJR019C	0.000113348	distant	Core	Core	0.0990099	Common	Intergenic
rs93030	7	115589	0.00010248	-0.30233	0.07685	0.0383944	YPL138C	0.000242635	distant	Core	Core	0.442771	Common	Intergenic
rs84488	6	55216	5.8769e-05	0.337298	0.0828304	0.0383782	YPR020W	9.3385e-05	distant	Core	Core	0.136634	Common	Intergenic
rs29183	3	189630	3.18708e-05	-0.424183	0.10052	0.0383649	YJR151C	0.000101801	distant	Core	Core	0.0514342	Common	In CDS
rs244188	14	705870	0.000120242	0.37793	0.0970645	0.038336	YAL002W	0.000121127	distant	Core	Core	0.089604	Common	In CDS
rs84488	6	55216	9.82503e-05	0.338735	0.0858723	0.0383196	YHR106W	0.000204643	distant	Core	Core	0.136634	Common	Intergenic
rs180244	12	72632	5.79841e-05	0.339258	0.0832444	0.0382963	YGL237C	0.000198321	distant	Core	Core	0.342418	Common	In CDS
rs23912	2	767279	4.2706e-05	0.36819	0.0887254	0.038272	YKL049C	0.00013125	distant	Core	Core	0.0967262	Common	In CDS
rs118460	8	33337	5.90818e-05	-0.298744	0.0733861	0.0382207	YML076C	0.000121886	distant	Core	Core	0.324901	Common	In CDS
rs241458	14	582057	0.000132633	-0.34097	0.0881374	0.0382103	YER155C	0.00017479	distant	Core	Core	0.246291	Common	In CDS
rs73672	5	177975	0.000108928	-0.319665	0.0815757	0.038199	YHR099W	0.000187156	distant	Core	Core	0.051142	Common	In CDS
rs192458	12	556610	0.000229211	0.296246	0.0794903	0.0381924	YPL193W	0.000232942	distant	Core	Core	0.317049	Common	Intergenic
rs101427	7	438728	0.000104075	0.341216	0.0868203	0.0381911	YDR453C	0.000108188	distant	Core	Core	0.308648	Common	Intergenic
rs136555	9	250581	0.000141261	-0.341611	0.0886726	0.038181	YML123C	0.000174417	distant	Core	Core	0.40377	Common	In CDS
rs215567	13	450463	0.000126407	0.338535	0.0872316	0.0381353	YBL059C-A	0.00019142	distant	Core	Core	0.110891	Common	In CDS
rs82090	5	520042	2.36132e-05	0.498132	0.116093	0.0381335	YDR520C	0.000142337	distant	Accessory	Introgression	0.0434565	LowFreq	In CDS
rs281082	16	321292	0.000153088	0.463116	0.12086	0.0380514	YER181C	0.000213357	distant	Core	Core	0.0791296	Common	In CDS
rs221322	13	683334	0.000126415	-0.28671	0.073878	0.0380513	YNL011C	0.000239859	distant	Core	Core	0.49851	Common	In CDS
rs112252	7	870885	4.63349e-05	0.464987	0.112586	0.0380501	YBR103C-A	0.00010221	distant	Core	Core	0.300198	Common	In CDS
rs132444	9	84804	5.5071e-05	0.337548	0.0825694	0.03805	YBL090W	0.000187497	distant	Core	Core	0.28004	Common	In CDS
rs26237	3	56674	1.89275e-05	0.489972	0.112831	0.0380489	YPR143W	0.000100356	distant	Accessory	Introgression	0.146184	Common	Intergenic
rs118703	8	41487	0.00017133	0.501898	0.131981	0.0380446	YPL032C	0.000254282	distant	Accessory	Introgression	0.124629	Common	In CDS
rs199951	12	864795	0.000121114	-0.429198	0.110284	0.0380111	YMR042W	0.000184982	distant	Core	Core	0.0504451	Common	In CDS
rs69918	5	37747	8.06618e-05	0.376379	0.0942368	0.0379698	YMR061W	0.000211773	distant	Core	Core	0.0897308	Common	In CDS
rs88075	6	189863	0.00015428	-0.336917	0.0879714	0.037948	YFR046C	0.000165214	distant	Core	Core	0.300198	Common	In CDS
rs223845	13	778647	7.48546e-05	0.345468	0.0860974	0.037935	YIL139C	0.000169326	distant	Core	Core	0.211023	Common	Intergenic
rs283709	16	431822	5.8455e-05	0.317072	0.0778383	0.037892	YDL028C	0.00018883	distant	Core	Core	0.195738	Common	Intergenic
rs82090	5	520042	5.95172e-05	-0.498374	0.122479	0.037882	YJR144W	0.00020392	distant	Core	Core	0.0434565	LowFreq	In CDS
rs167101	11	232546	3.33042e-05	0.363507	0.0863554	0.0378722	YOR049C	0.000157133	distant	Core	Core	0.140238	Common	In CDS
rs226593	13	889162	4.68553e-05	-0.415973	0.100784	0.0378403	YDR249C	0.000164031	distant	Core	Core	0.0168317	LowFreq	In CDS
rs73672	5	177975	0.000119415	0.316677	0.0812962	0.0377659	YNR040W	0.000126743	distant	Core	Core	0.051142	Common	In CDS
rs61104	4	1175150	4.894e-05	0.279162	0.0678106	0.0377535	YPL081W	0.000142962	distant	Core	Core	0.463563	Common	Intergenic
rs213362	13	367636	6.73735e-05	0.373156	0.0923983	0.0376942	YPL205C	0.000155602	distant	Core	Core	0.227905	Common	In CDS
rs198031	12	800888	0.00014575	-0.296033	0.0770021	0.0376009	YPL142C	0.000168619	distant	Core	Core	0.199802	Common	In CDS
rs12030	2	322182	5.06157e-05	0.319599	0.0777877	0.0375921	YJL193W	0.00011242	distant	Core	Core	0.109235	Common	In CDS
rs212619	13	328866	5.74678e-05	0.338456	0.083003	0.0375103	YNL188W	9.93181e-05	distant	Core	Core	0.0962302	Common	In CDS
rs84125	6	41626	0.000169546	0.334315	0.0878506	0.0375094	YER014W	0.000203919	distant	Core	Core	0.268317	Common	In CDS
rs122143	8	165566	0.000264668	-0.27065	0.0733707	0.0374982	YER033C	0.000277019	distant	Core	Core	0.277502	Common	In CDS
rs283100	16	403369	2.7266e-05	0.365406	0.085838	0.0374925	YBR117C	7.13774e-05	distant	Core	Core	0.252234	Common	In CDS
rs88812	6	217578	0.000108666	0.338798	0.0864448	0.0374901	YPL065W	0.00017653	distant	Core	Core	0.31746	Common	In CDS
rs215615	13	452043	0.000130766	0.36369	0.0939226	0.037471	YBR179C	0.000142118	distant	Core	Core	0.101485	Common	In CDS
rs215678	13	454623	0.000157815	-0.28572	0.0747172	0.0374529	YLR130C	0.000158133	distant	Accessory	Ancestral	0.090099	Common	In CDS
rs132487	9	86294	0.000170113	0.366726	0.0963893	0.037444	YDL225W	0.000226792	distant	Core	Core	0.354311	Common	In CDS
rs152094	10	382505	5.72243e-05	0.336431	0.0824854	0.0374388	YDR331W	0.000138777	distant	Core	Core	0.229703	Common	In CDS
rs73672	5	177975	0.000166201	-0.31704	0.0831983	0.0374127	YKR054C	0.0001874	distant	Core	Core	0.051142	Common	In CDS
rs198318	12	808434	3.37701e-05	0.487132	0.115815	0.0374117	YDL010W	0.0001868	distant	Accessory	Introgression	0.292779	Common	In CDS
rs87528	6	171434	7.45687e-05	0.339596	0.084614	0.0373859	YKL006C-A	0.000177797	distant	Core	Core	0.0688801	Common	In CDS
rs70578	5	61028	4.02125e-05	0.48632	0.116784	0.0373789	YDR539W	6.60413e-05	distant	Accessory	Introgression	0.0885262	Common	Intergenic
rs191246	12	507213	7.69021e-05	0.272398	0.0680004	0.0373622	YKR021W	0.000202349	distant	Core	Core	0.403066	Common	In CDS
rs82090	5	520042	8.22085e-05	-0.487513	0.122207	0.0372992	YJR129C	0.000120749	distant	Core	Core	0.0434565	LowFreq	In CDS
rs82189	5	525398	3.03771e-05	-0.512899	0.121215	0.0372884	YEL061C	7.95736e-05	distant	Core	Core	0.0348259	LowFreq	In CDS
rs246059	15	29144	4.08013e-05	0.467004	0.11224	0.037261	YJL217W	0.00019666	distant	Core	Core	0.203086	Common	In CDS
rs194341	12	645374	0.000177407	-0.494635	0.130381	0.0372581	YJR133W	0.000191839	distant	Core	Core	0.0163205	LowFreq	Intergenic
rs207062	13	99297	9.61924e-05	-0.415078	0.105084	0.037247	YJL165C	0.000158609	distant	Core	Core	0.0189243	LowFreq	Intergenic
rs226014	13	865402	0.000110762	-0.272014	0.0694905	0.0371978	YOR178C	0.000116416	distant	Core	Core	0.419227	Common	Intergenic
rs26237	3	56674	5.42241e-05	-0.481397	0.117648	0.0371975	YCR105W	7.24099e-05	distant	Core	Core	0.146184	Common	Intergenic
rs211587	13	288558	5.42629e-05	0.276214	0.0675066	0.0371458	YOL013W-B	0.000203695	distant	Core	Core	0.400099	Common	In CDS
rs93931	7	147603	0.000107697	-0.329669	0.084067	0.0370728	YKR101W	0.000129485	distant	Core	Core	0.29703	Common	Intergenic
rs135990	9	227480	3.62982e-05	0.430673	0.102814	0.0370194	YGL261C	0.000129508	distant	Core	Core	0.0385757	LowFreq	In CDS
rs109178	7	747860	7.05524e-05	-0.346193	0.0859642	0.0369801	YPR181C	0.000101891	distant	Core	Core	0.313551	Common	Intergenic
rs181770	12	116824	0.000132192	-0.264494	0.0683541	0.0369751	YMR001C	0.000204949	distant	Core	Core	0.163861	Common	In CDS
rs87617	6	174484	2.42522e-05	0.299648	0.069937	0.0369748	YNL181W	8.65584e-05	distant	Core	Core	0.192079	Common	In CDS
rs82090	5	520042	3.93618e-06	0.42878	0.0913007	0.0369658	YDR525W	0.000140899	distant	Core	Core	0.0434565	LowFreq	In CDS
rs152094	10	382505	0.000204483	0.331297	0.0881866	0.0369196	YDL164C	0.000217694	distant	Accessory	Introgression	0.229703	Common	In CDS
rs32758	4	38200	6.96856e-05	0.41195	0.102215	0.0369107	YIL147C	0.000124527	distant	Core	Core	0.272997	Common	Intergenic
rs284054	16	452140	9.97552e-05	0.3155	0.0800596	0.0368344	YDR472W	0.000170042	distant	Core	Core	0.112376	Common	In CDS
rs277987	16	199177	5.37102e-05	0.425515	0.103932	0.0367908	YIL160C	0.000123112	distant	Accessory	Introgression	0.215278	Common	In CDS
rs152094	10	382505	0.000114928	0.332954	0.0852622	0.0367711	YJR043C	0.000166459	distant	Core	Core	0.229703	Common	In CDS
rs86329	6	121054	6.20596e-05	0.406244	0.10009	0.0367711	YLR138W	0.000186904	distant	Core	Core	0.145337	Common	In CDS
rs207048	13	98939	0.000108994	0.290521	0.0741412	0.036735	YLR230W	0.000124252	distant	Core	Core	0.18254	Common	In CDS
rs210944	13	258802	1.51291e-05	0.408364	0.0929288	0.0366697	YDL239C	0.000132701	distant	Accessory	Introgression	0.110396	Common	Intergenic
rs30835	3	247889	1.53009e-05	0.500002	0.11385	0.0366632	YDL010W	0.0001868	distant	Accessory	Introgression	0.114615	Common	In CDS
rs262030	15	617717	6.6954e-05	-0.363298	0.089923	0.0366207	YLR007W	0.000121675	distant	Core	Core	0.312686	Common	In CDS
rs150347	10	316285	9.8756e-05	0.328567	0.0833219	0.0366161	YOR248W	0.0002493	distant	Core	Core	0.484577	Common	In CDS
rs136555	9	250581	0.000158056	0.333692	0.0872711	0.0366066	YPL041C	0.000206514	distant	Core	Core	0.40377	Common	In CDS
rs226980	13	904187	4.70045e-05	-0.312972	0.0758429	0.0366056	YAL054C	0.00018434	distant	Core	Core	0.0990099	Common	Intergenic
rs147867	10	233792	7.67523e-05	-0.504602	0.125952	0.0365693	YJR133W	0.000191839	distant	Core	Core	0.0624381	Common	Intergenic
rs200519	12	888705	1.12249e-05	0.408049	0.0914348	0.0365288	YIL098C	0.00020438	distant	Core	Core	0.0941526	Common	Intergenic
rs221736	13	699971	0.000105592	0.489829	0.12475	0.0365275	YDL230W	0.000112674	distant	Core	Core	0.0766568	Common	In CDS
rs203134	12	1007202	4.37694e-05	-0.274075	0.0661405	0.036525	YAL027W	0.000120699	distant	Core	Core	0.484608	Common	Intergenic
rs174383	11	498054	6.30887e-05	-0.476971	0.117633	0.0365167	YCR105W	7.24099e-05	distant	Core	Core	0.0237624	LowFreq	In CDS
rs198027	12	800645	7.296e-05	0.310962	0.0773754	0.0365078	YER149C	0.000120365	distant	Core	Core	0.376611	Common	In CDS
rs44218	4	466737	7.27974e-05	0.292891	0.0728689	0.0364437	YDR217C	0.000157543	distant	Core	Core	0.0782953	Common	In CDS
rs129991	8	489460	4.21763e-05	-0.31035	0.0747331	0.0364393	YMR122C	0.000255623	distant	Accessory	Unknown	0.0450049	LowFreq	In CDS
rs82777	5	548447	0.000119307	0.481724	0.123659	0.0364237	YIL166C	0.00016565	distant	Accessory	Introgression	0.0712166	Common	In CDS
rs136855	9	261197	6.32699e-05	-0.406504	0.100271	0.0364202	YIL049W	0.000175017	local	Core	Core	0.152433	Common	Intergenic
rs226980	13	904187	0.000159864	0.310611	0.0812971	0.0364011	YDL003W	0.000199812	distant	Core	Core	0.0990099	Common	Intergenic
rs12030	2	322182	8.42916e-05	0.316722	0.0795185	0.036355	YMR010W	0.0001811	distant	Core	Core	0.109235	Common	In CDS
rs33103	4	53011	0.00013835	-0.315076	0.081672	0.0363481	YOL052C-A	0.000159438	distant	Core	Core	0.432044	Common	In CDS
rs213337	13	366795	5.75636e-05	-0.330769	0.0811261	0.0363138	YJL105W	0.000166328	distant	Core	Core	0.227723	Common	Intergenic
rs154722	10	507569	4.9406e-05	-0.333053	0.0809464	0.0362408	YJR113C	0.000123607	distant	Core	Core	0.329208	Common	Intergenic
rs197461	12	782002	0.000193105	-0.363723	0.0964346	0.0362245	YFL054C	0.000213741	distant	Accessory	Ancestral	0.2889	Common	Intergenic
rs289861	16	686122	7.07765e-05	-0.285774	0.0709752	0.0362156	YDR244W	0.000185423	distant	Core	Core	0.44141	Common	In CDS
rs213362	13	367636	0.000117986	-0.368009	0.0943999	0.0361902	YCR093W	0.000165724	distant	Core	Core	0.227905	Common	In CDS
rs215567	13	450463	2.53116e-05	0.327104	0.0765248	0.0361704	YOR244W	0.000144164	distant	Core	Core	0.110891	Common	In CDS
rs172114	11	402427	0.000129982	-0.291739	0.0753114	0.0361615	YBR191W-A	0.000169109	distant	Core	Core	0.457921	Common	Intergenic
rs226980	13	904187	0.000152895	-0.308585	0.0805247	0.0361337	YOR348C	0.000183047	distant	Core	Core	0.0990099	Common	Intergenic
rs26237	3	56674	6.47369e-05	0.478677	0.118239	0.0361244	YDL010W	0.0001868	distant	Accessory	Introgression	0.146184	Common	Intergenic
rs177796	11	624343	3.47777e-05	0.4815	0.114668	0.0361007	YFL013C	0.000268765	distant	Accessory	Introgression	0.0301682	LowFreq	In CDS
rs152922	10	416799	0.000153779	0.470297	0.122771	0.0360855	YBR005W	0.000169331	distant	Core	Core	0.0133929	LowFreq	Intergenic
rs270937	15	961266	3.84151e-05	0.402035	0.0962898	0.0360852	YCL050C	0.000200993	distant	Core	Core	0.0553907	Common	In CDS
rs254288	15	331767	0.000107975	0.33472	0.0853692	0.0360284	YML081C-A	0.000127431	distant	Core	Core	0.0460852	LowFreq	In CDS
rs70578	5	61028	9.96724e-05	-0.487526	0.123706	0.0360277	YFL010W-A	0.000204257	distant	Core	Core	0.0885262	Common	Intergenic
rs126738	8	362889	6.95101e-05	0.482227	0.119634	0.0360098	YNL018C	0.000167805	distant	Core	Core	0.185955	Common	Intergenic
rs85618	6	93664	1.10882e-05	0.40391	0.0904509	0.0360036	YDR391C	0.000134923	distant	Core	Core	0.0306627	LowFreq	In CDS
rs256885	15	416915	0.000131109	-0.280478	0.0724455	0.0359834	YDL058W	0.000161275	distant	Core	Core	0.408234	Common	In CDS
rs239068	14	469677	8.11032e-05	0.326781	0.0818464	0.0359532	YDL045C	0.00016784	distant	Core	Core	0.213082	Common	Intergenic
rs152094	10	382505	2.33126e-05	0.329149	0.0766564	0.0359472	YLR187W	0.000182883	distant	Core	Core	0.229703	Common	In CDS
rs43124	4	426362	2.46223e-05	-0.301026	0.0703172	0.0359383	YLR168C	7.51678e-05	distant	Core	Core	0.408052	Common	In CDS
rs84488	6	55216	1.15143e-05	0.326565	0.0732712	0.0358967	YKL016C	0.000173207	distant	Core	Core	0.136634	Common	Intergenic
rs89684	6	248790	5.44321e-05	0.296064	0.0723715	0.0358833	YKL151C	0.000139222	distant	Core	Core	0.285786	Common	In CDS
rs70578	5	61028	1.41483e-05	0.482664	0.109453	0.0358437	YHR132W-A	0.000151202	distant	Accessory	Introgression	0.0885262	Common	Intergenic
rs197461	12	782002	0.000131585	0.359733	0.0929389	0.0357964	YGL253W	0.000213209	distant	Core	Core	0.2889	Common	Intergenic
rs132311	9	79543	5.47813e-05	0.473223	0.115721	0.0357855	YDL010W	0.0001868	distant	Accessory	Introgression	0.0168317	LowFreq	In CDS
rs221736	13	699971	8.69596e-05	-0.48584	0.122217	0.0357789	YFL010W-A	0.000204257	distant	Core	Core	0.0766568	Common	In CDS
rs181873	12	120529	2.3148e-05	0.358013	0.0833464	0.0357168	YPL106C	0.000132352	distant	Core	Core	0.149158	Common	In CDS
rs213482	13	371524	2.94896e-05	0.324398	0.0765385	0.0356779	YPR084W	0.000191176	distant	Core	Core	0.19703	Common	Intergenic
rs29580	3	206083	0.000329777	0.314215	0.0865591	0.0356213	YMR062C	0.000337518	distant	Core	Core	0.319043	Common	Intergenic
rs156057	10	555458	9.10271e-05	-0.314475	0.0793371	0.0355408	YHR024C	0.000107104	distant	Core	Core	0.44802	Common	In CDS
rs186398	12	291601	9.05243e-05	0.405913	0.102369	0.0355328	YBR163W	0.000130787	distant	Core	Core	0.0224261	LowFreq	In CDS
rs197478	12	782839	1.16766e-05	-0.522541	0.117326	0.0355048	YEL061C	7.95736e-05	distant	Core	Core	0.116947	Common	In CDS
rs8916	2	182499	1.80608e-05	-0.396354	0.0910444	0.0354927	YKL086W	0.000188107	distant	Core	Core	0.0608309	Common	In CDS
rs82090	5	520042	2.20634e-05	-0.479589	0.111358	0.0354875	YMR122W-A	0.000212314	distant	Core	Core	0.0434565	LowFreq	In CDS
rs260006	15	528159	8.47851e-05	-0.3968	0.0996598	0.0354528	YJR145C	9.05364e-05	distant	Core	Core	0.089604	Common	In CDS
rs261384	15	589132	9.72461e-05	0.356509	0.0903192	0.0354404	YHR005C	0.000128561	distant	Core	Core	0.0931615	Common	In CDS
rs250449	15	185951	0.000164387	-0.337144	0.0884082	0.0354204	YCR038C	0.000228251	distant	Core	Core	0.249504	Common	In CDS
rs136555	9	250581	3.14575e-05	0.328939	0.0778919	0.035385	YOR239W	0.0001801	distant	Core	Core	0.40377	Common	In CDS
rs12010	2	320788	3.38455e-05	0.368714	0.0876726	0.0353814	YHR154W	0.000254947	distant	Core	Core	0.0540675	Common	In CDS
rs136555	9	250581	0.000111351	0.325349	0.0831443	0.0353804	YLR233C	0.000185557	distant	Core	Core	0.40377	Common	In CDS
rs206244	13	70356	6.87783e-05	0.324077	0.0803469	0.035343	YGR255C	0.000110878	distant	Core	Core	0.245527	Common	Intergenic
rs12030	2	322182	3.96242e-05	0.311586	0.0747601	0.0353242	YDL189W	0.000163848	distant	Core	Core	0.109235	Common	In CDS
rs200912	12	903722	8.78412e-05	0.323607	0.0814576	0.0353225	YDL045C	0.00016784	distant	Core	Core	0.227453	Common	Intergenic
rs154722	10	507569	6.97986e-05	-0.328545	0.0815283	0.0353213	YFL030W	0.000149867	distant	Core	Core	0.329208	Common	Intergenic
rs172530	11	421905	0.000217973	-0.285939	0.0764536	0.0353192	YKL066W	0.00023754	distant	Core	Core	0.409226	Common	In CDS
rs207022	13	98310	6.95322e-05	0.363775	0.0902493	0.0353179	YLR306W	0.000145987	distant	Core	Core	0.188614	Common	In CDS
rs12030	2	322182	8.43425e-05	0.310807	0.0780364	0.0353	YPL068C	0.000143164	distant	Core	Core	0.109235	Common	In CDS
rs26733	3	75264	0.000141579	0.355717	0.092348	0.035273	YHR162W	0.000157685	distant	Core	Core	0.170466	Common	In CDS
rs30739	3	245054	0.000180127	0.328399	0.0866532	0.0352665	YOL149W	0.000218888	distant	Core	Core	0.214357	Common	In CDS
rs280173	16	280596	2.73976e-06	0.422675	0.0885185	0.0352648	YGL118C	0.000113345	distant	Core	Core	0.103072	Common	In CDS
rs172033	11	398843	4.92786e-05	0.39881	0.0969134	0.0352632	YHR075C	0.000143656	distant	Core	Core	0.0642928	Common	In CDS
rs152094	10	382505	0.000104579	0.325374	0.0828151	0.0352513	YBL052C	0.000140124	distant	Core	Core	0.229703	Common	In CDS
rs186398	12	291601	7.68321e-05	0.403219	0.100652	0.0352297	YBR055C	0.000283248	distant	Core	Core	0.0224261	LowFreq	In CDS
rs199951	12	864795	3.22465e-05	-0.416538	0.0987731	0.0352203	YOL008W	0.000158632	distant	Core	Core	0.0504451	Common	In CDS
rs134954	9	180087	8.32908e-05	0.324443	0.081396	0.0352044	YDL002C	0.000114544	distant	Core	Core	0.229394	Common	In CDS
rs12030	2	322182	5.0831e-05	0.310077	0.0754892	0.0351918	YCR043C	0.000128142	distant	Core	Core	0.109235	Common	In CDS
rs30739	3	245054	2.65046e-05	0.328544	0.0770577	0.0351729	YNL181W	8.65584e-05	distant	Core	Core	0.214357	Common	In CDS
rs284020	16	451153	3.23852e-05	0.330128	0.0783019	0.035157	YMR223W	0.00019209	distant	Core	Core	0.152087	Common	Intergenic
rs67809	4	1444709	0.000129673	-0.251293	0.0648602	0.0351508	YDR199W	0.000171737	distant	Core	Core	0.412176	Common	In CDS
rs152094	10	382505	0.000140809	-0.304336	0.0789803	0.0351494	YFL011W	0.000149189	distant	Accessory	Introgression	0.229703	Common	In CDS
rs251799	15	238504	3.3035e-06	0.413186	0.0872713	0.0351431	YHR154W	0.000254947	distant	Core	Core	0.0516899	Common	Intergenic
rs198318	12	808434	7.65444e-05	0.470808	0.117497	0.0351041	YHR175W	0.00014433	distant	Core	Core	0.292779	Common	In CDS
rs154722	10	507569	0.000206019	0.324892	0.086527	0.0350784	YJR009C	0.000227528	distant	Core	Core	0.329208	Common	Intergenic
rs127438	8	388280	1.84457e-05	0.325547	0.074864	0.035064	YIR016W	0.0001775	distant	Core	Core	0.242334	Common	In CDS
rs206150	13	67979	6.55514e-05	-0.353431	0.0873678	0.0350627	YIL039W	0.000106276	distant	Core	Core	0.0822597	Common	Intergenic
rs251836	15	240094	0.000203729	0.329291	0.0876303	0.0350617	YDL240W	0.000219177	distant	Accessory	Introgression	0.206931	Common	Intergenic
rs80646	5	461864	0.000150504	0.471746	0.122971	0.0350325	YPL032C	0.000254282	distant	Accessory	Introgression	0.0457256	LowFreq	Intergenic
rs32758	4	38200	0.000158469	0.394968	0.103315	0.0350186	YLR138W	0.000186904	distant	Core	Core	0.272997	Common	Intergenic
rs152094	10	382505	5.34202e-05	0.323546	0.0790009	0.0350074	YOL090W	0.000104885	distant	Core	Core	0.229703	Common	In CDS
rs268944	15	882721	5.07439e-05	-0.305694	0.0744145	0.0349677	YML015C	0.000166059	distant	Core	Core	0.22167	Common	Intergenic
rs12010	2	320788	5.59783e-05	0.365037	0.0893809	0.0349635	YDL164C	0.000217694	distant	Accessory	Introgression	0.0540675	Common	In CDS
rs231293	14	162100	0.0002255	-0.294345	0.0788894	0.0349628	YNL310C	0.000252853	distant	Core	Core	0.341923	Common	In CDS
rs213325	13	366401	1.15205e-05	0.480052	0.107712	0.0349593	YHR132W-A	0.000151202	distant	Accessory	Introgression	0.264095	Common	In CDS
rs255163	15	357984	8.41847e-05	0.285792	0.0717473	0.0349394	YGR012W	9.07921e-05	distant	Core	Core	0.434459	Common	In CDS
rs85618	6	93664	1.55622e-05	0.37276	0.0849525	0.0349377	YFL011W	0.000149189	local	Accessory	Introgression	0.0306627	LowFreq	In CDS
rs277987	16	199177	1.66288e-05	0.411277	0.0940588	0.0348745	YMR175W	0.00019878	distant	Core	Core	0.215278	Common	In CDS
rs220699	13	657020	9.67618e-05	0.2886	0.0730915	0.0348737	YDR087C	0.000188642	distant	Core	Core	0.499505	Common	In CDS
rs83713	5	564496	8.08834e-05	0.35273	0.0883308	0.0348694	YGL061C	0.000194015	distant	Core	Core	0.170072	Common	Intergenic
rs289861	16	686122	0.000141651	-0.280918	0.0729318	0.0347977	YBL086C	0.000173368	distant	Core	Core	0.44141	Common	In CDS
rs199951	12	864795	6.37008e-05	0.408907	0.100906	0.0347463	YLR138W	0.000186904	distant	Core	Core	0.0504451	Common	In CDS
rs187188	12	323191	4.52351e-05	-0.488069	0.118009	0.0347302	YEL061C	7.95736e-05	distant	Core	Core	0.00346192	LowFreq	Intergenic
rs12030	2	322182	5.70744e-05	0.309816	0.0759481	0.0347242	YOL095C	0.000138979	distant	Core	Core	0.109235	Common	In CDS
rs107539	7	681289	4.64499e-05	0.396014	0.0958998	0.0347158	YOL103W	0.000181883	distant	Core	Core	0.178713	Common	In CDS
rs127438	8	388280	0.000117486	0.320814	0.0822709	0.0347035	YLR324W	0.000134432	distant	Core	Core	0.242334	Common	In CDS
rs122194	8	167274	0.000206235	0.302893	0.0806739	0.0346874	YGL037C	0.00021863	distant	Accessory	Introgression	0.240099	Common	In CDS
rs118547	8	36073	0.000142746	-0.30606	0.0795	0.0346754	YGR084C	0.000201919	distant	Core	Core	0.410679	Common	Intergenic
rs12030	2	322182	9.80857e-05	0.307593	0.0779692	0.0346337	YOR270C	0.000196161	distant	Core	Core	0.109235	Common	In CDS
rs12030	2	322182	0.000168215	-0.306666	0.0805419	0.0346306	YAL039C	0.000189401	distant	Accessory	Introgression	0.109235	Common	In CDS
rs12010	2	320788	4.11661e-05	0.363289	0.0873579	0.0345712	YPL256C	0.000185411	distant	Core	Core	0.0540675	Common	In CDS
rs59728	4	1104446	7.37569e-05	-0.299087	0.0744705	0.0345608	YPR133W-A	7.4169e-05	distant	Core	Core	0.396432	Common	In CDS
rs152094	10	382505	0.000150135	0.321931	0.0839048	0.0345489	YDR013W	0.000175952	distant	Core	Core	0.229703	Common	In CDS
rs271534	15	991809	2.81897e-05	0.250224	0.0588895	0.0345469	YIL012W	0.000196281	distant	Core	Core	0.243323	Common	In CDS
rs166868	11	224757	2.14311e-05	-0.348264	0.0807374	0.0345308	YDR310C	0.000188413	distant	Core	Core	0.265114	Common	In CDS
rs259275	15	500893	3.62193e-06	-0.471603	0.100033	0.0345118	YDL009C	0.000200222	distant	Core	Core	0.135509	Common	In CDS
rs152081	10	381896	0.000139448	-0.283718	0.0735821	0.0344777	YPL253C	0.000160424	distant	Core	Core	0.371287	Common	In CDS
rs277987	16	199177	3.47757e-05	0.411183	0.0979215	0.0344501	YIL046W	0.000150567	distant	Accessory	Introgression	0.215278	Common	In CDS
rs221736	13	699971	5.91438e-05	0.468983	0.115212	0.0344481	YFL021W	9.90475e-05	distant	Accessory	Introgression	0.0766568	Common	In CDS
rs213325	13	366401	0.000107306	-0.47996	0.122363	0.0344283	YFL010W-A	0.000204257	distant	Core	Core	0.264095	Common	In CDS
rs220316	13	641335	0.000108015	0.349675	0.0891856	0.0344179	YGR169C	0.000145946	distant	Core	Core	0.241311	Common	In CDS
rs67809	4	1444709	0.000142297	-0.250607	0.0650822	0.0344029	YHR090C	0.000238891	distant	Core	Core	0.412176	Common	In CDS
rs96525	7	249639	9.89238e-05	-0.27734	0.0703388	0.034324	YLR222C-A	0.000246923	distant	Core	Core	0.262117	Common	Intergenic
rs98058	7	314428	4.31402e-05	0.331453	0.0799196	0.0343095	YOR260W	0.000235394	distant	Core	Core	0.326065	Common	Intergenic
rs186256	12	286008	0.00016016	-0.403292	0.105568	0.0342996	YMR042W	0.000184982	distant	Core	Core	0.0613861	Common	In CDS
rs268122	15	848614	1.91554e-06	0.49011	0.101019	0.0342927	YGL053W	0.000124631	distant	Accessory	Ancestral	0.0163205	LowFreq	In CDS
rs39459	4	297290	0.000156408	0.31999	0.0836287	0.0342792	YAR002W	0.000167692	distant	Core	Core	0.310208	Common	In CDS
rs198928	12	822857	2.54845e-05	0.481306	0.112642	0.0342734	YDL230W	0.000112674	distant	Core	Core	0.0559406	Common	Intergenic
rs80625	5	460661	0.000193324	0.284779	0.0755098	0.0342656	YDR034C	0.000197245	distant	Accessory	Introgression	0.20825	Common	In CDS
rs215567	13	450463	5.09567e-05	0.31919	0.0777189	0.0342637	YER050C	0.00015453	distant	Core	Core	0.110891	Common	In CDS
rs137715	9	290469	8.02554e-06	0.394387	0.0868967	0.0342474	YFR011C	0.000287137	distant	Core	Core	0.107426	Common	In CDS
rs251799	15	238504	4.95522e-05	-0.404558	0.0983424	0.034227	YJL165C	0.000158609	distant	Core	Core	0.0516899	Common	Intergenic
rs137715	9	290469	1.87213e-06	0.390842	0.0804773	0.0342128	YCR038C	0.000228251	distant	Core	Core	0.107426	Common	In CDS
rs93800	7	143748	0.000131491	-0.288265	0.0744712	0.0341936	YLR399C	0.000141405	distant	Core	Core	0.272052	Common	In CDS
rs226014	13	865402	0.000133255	-0.260733	0.0674178	0.0341914	YHR082C	0.00015863	distant	Core	Core	0.419227	Common	Intergenic
rs87617	6	174484	0.000160317	0.288628	0.0755578	0.0341854	YDR189W	0.000175993	distant	Core	Core	0.192079	Common	In CDS
rs281164	16	324393	6.65712e-05	-0.410261	0.101512	0.0341854	YDR405W	0.000127224	distant	Core	Core	0.121407	Common	Intergenic
rs272550	15	1029127	0.000150073	0.324131	0.0844758	0.0341597	YER180C-A	0.000252809	distant	Core	Core	0.182359	Common	Intergenic
rs136555	9	250581	8.65981e-05	-0.323681	0.0814032	0.0341511	YNR033W	9.56328e-05	distant	Core	Core	0.40377	Common	In CDS
rs82338	5	527960	2.79714e-05	-0.406408	0.0956055	0.034138	YHR130C	0.00011617	distant	Accessory	Unknown	0.0524752	Common	In CDS
rs12010	2	320788	8.03313e-05	0.362667	0.0907804	0.0339888	YEL022W	0.000181538	distant	Core	Core	0.0540675	Common	In CDS
rs87617	6	174484	0.000135193	-0.287189	0.0743294	0.0339483	YGL062W	0.000135409	distant	Core	Core	0.192079	Common	In CDS
rs44251	4	467442	0.000149015	0.322147	0.083919	0.0339232	YLR114C	0.000155157	distant	Core	Core	0.165678	Common	In CDS
rs61010	4	1171739	4.00442e-05	0.346047	0.083079	0.0339127	YPL241C	0.000115563	distant	Core	Core	0.139662	Common	In CDS
rs216982	13	509760	5.53856e-05	-0.391701	0.0958488	0.0338495	YLR450W	0.000162334	distant	Core	Core	0.0174129	LowFreq	In CDS
rs149113	10	275348	9.28741e-06	0.343908	0.0763276	0.0338247	YMR063W	0.000212961	distant	Core	Core	0.193564	Common	In CDS
rs180019	12	64176	7.6839e-06	-0.391214	0.0860128	0.03382	YHR175W-A	0.000280215	distant	Accessory	Unknown	0.0231388	LowFreq	In CDS
rs87631	6	175060	8.99967e-05	0.28977	0.0730517	0.0338151	YNR025C	0.000170091	distant	Core	Core	0.202676	Common	In CDS
rs170256	11	341198	3.74868e-05	-0.296014	0.0707975	0.0338114	YIL084C	9.34418e-05	distant	Core	Core	0.227723	Common	Intergenic
rs186398	12	291601	0.000105907	0.397239	0.101188	0.033808	YIL147C	0.000124527	distant	Core	Core	0.0224261	LowFreq	In CDS
rs244188	14	705870	8.03137e-05	0.35606	0.0891253	0.0337921	YDR370C	0.000105588	distant	Core	Core	0.089604	Common	In CDS
rs82090	5	520042	0.000113468	0.467727	0.119675	0.0337691	YER168C	0.000201723	local	Accessory	Introgression	0.0434565	LowFreq	In CDS
rs12030	2	322182	9.8794e-05	0.304003	0.0770945	0.0337529	YLR143W	0.000136143	distant	Core	Core	0.109235	Common	In CDS
rs159529	10	664155	6.56551e-05	0.347182	0.0858313	0.0337084	YMR020W	0.000121476	distant	Core	Core	0.176707	Common	In CDS
rs186256	12	286008	0.000111559	-0.39878	0.101922	0.033685	YDL009C	0.000200222	distant	Core	Core	0.0613861	Common	In CDS
rs284054	16	452140	2.63903e-05	-0.302011	0.0708175	0.0336843	YBR052C	0.000127158	distant	Core	Core	0.112376	Common	In CDS
rs213155	13	355798	9.34849e-05	-0.346865	0.0876561	0.0336759	YDL223C	0.000234657	distant	Core	Core	0.0223436	LowFreq	In CDS
rs156057	10	555458	0.000133956	-0.304932	0.0788738	0.0336635	YGL236C	0.000149786	distant	Core	Core	0.44802	Common	In CDS
rs118513	8	34938	0.000194146	-0.283567	0.0752106	0.0336477	YKL003C	0.000212793	distant	Core	Core	0.292369	Common	Intergenic
rs12030	2	322182	0.000161584	0.30306	0.0793781	0.0336233	YBR102C	0.000205728	distant	Core	Core	0.109235	Common	In CDS
rs84488	6	55216	9.34426e-05	0.316901	0.0800816	0.0336188	YDR322C-A	0.000114123	distant	Core	Core	0.136634	Common	Intergenic
rs152094	10	382505	0.000146254	0.316011	0.0822177	0.0336167	YKL212W	0.000155682	distant	Core	Core	0.229703	Common	In CDS
rs26733	3	75264	7.39072e-06	0.343587	0.075397	0.0336008	YHR136C	0.000134147	distant	Core	Core	0.170466	Common	In CDS
rs92029	7	75619	0.000174676	0.321905	0.0847612	0.0335969	YDR436W	0.000218637	distant	Core	Core	0.238591	Common	Intergenic
rs244188	14	705870	6.53691e-05	0.356353	0.0880752	0.0335929	YGL016W	0.000133712	distant	Core	Core	0.089604	Common	In CDS
rs220316	13	641335	9.9532e-05	0.34754	0.0881773	0.0335754	YER048W-A	0.000124826	distant	Core	Core	0.241311	Common	In CDS
rs154722	10	507569	0.000146385	-0.320943	0.083506	0.0335543	YBR120C	0.0001639	distant	Core	Core	0.329208	Common	Intergenic
rs126738	8	362889	3.31924e-05	0.463719	0.110141	0.0335455	YNL034W	0.000130333	distant	Core	Core	0.185955	Common	Intergenic
rs152094	10	382505	9.16093e-05	0.316394	0.0798533	0.0334957	YOR254C	0.000116017	distant	Core	Core	0.229703	Common	In CDS
rs131550	9	53717	0.000112855	0.384059	0.098233	0.0334794	YKL096W-A	0.000139531	distant	Accessory	Introgression	0.136952	Common	Intergenic
rs261248	15	585607	0.000140976	-0.297452	0.0771998	0.0334115	YLR265C	0.000270808	distant	Core	Core	0.161546	Common	In CDS
rs70578	5	61028	0.00010337	-0.462453	0.117617	0.0334048	YHR175W	0.00014433	distant	Core	Core	0.0885262	Common	Intergenic
rs152094	10	382505	6.88324e-05	-0.313896	0.0778264	0.0333847	YOR348C	0.000183047	distant	Core	Core	0.229703	Common	In CDS
rs6804	2	102242	2.71152e-05	-0.313563	0.0736369	0.0333673	YGR193C	0.000192386	distant	Core	Core	0.14901	Common	In CDS
rs196532	12	744050	2.49749e-05	0.361806	0.084581	0.0333113	YIL058W	0.000126463	distant	Accessory	Unknown	0.0326733	LowFreq	Intergenic
rs174383	11	498054	5.37041e-06	0.464937	0.10046	0.0332885	YDL051W	0.000151441	distant	Accessory	Introgression	0.0237624	LowFreq	In CDS
rs199112	12	830378	2.82524e-05	0.389471	0.0916722	0.0332783	YIL098C	0.00020438	distant	Core	Core	0.188922	Common	Intergenic
rs212126	13	311235	3.13452e-05	-0.320272	0.0758244	0.0332667	YPR010C-A	0.000294066	distant	Core	Core	0.174603	Common	In CDS
rs26733	3	75264	0.000103635	-0.342492	0.0871215	0.0332605	YFL033C	0.000142382	distant	Accessory	Introgression	0.170466	Common	In CDS
rs227309	13	912006	9.28502e-05	0.478268	0.120811	0.0332294	YDL024C	9.92732e-05	distant	Core	Core	0.0322101	LowFreq	In CDS
rs186256	12	286008	3.00344e-05	-0.400203	0.0945209	0.0332275	YOL008W	0.000158632	distant	Core	Core	0.0613861	Common	In CDS
rs284097	16	454180	3.38333e-05	-0.386106	0.0918061	0.0332203	YOR085W	0.000158938	distant	Accessory	Introgression	0.204455	Common	In CDS
rs147114	10	197246	1.04243e-05	-0.353069	0.0788182	0.0332078	YDR472W	0.000170042	distant	Core	Core	0.131892	Common	Intergenic
rs151997	10	378194	0.000119524	0.344437	0.088428	0.0331973	YKL195W	0.000239279	distant	Core	Core	0.266332	Common	Intergenic
rs152094	10	382505	4.68422e-05	0.314966	0.0763106	0.0331924	YDR407C	0.000114761	distant	Core	Core	0.229703	Common	In CDS
rs211123	13	266926	2.48257e-05	-0.348437	0.0814286	0.0331834	YIL136W	0.000183904	distant	Core	Core	0.0833333	Common	Intergenic
rs26733	3	75264	7.66916e-05	0.345669	0.0862769	0.0331745	YER175C	0.000193226	distant	Core	Core	0.170466	Common	In CDS
rs97519	7	291925	4.61587e-05	0.319846	0.0774263	0.0331418	YKL139W	0.000209759	distant	Core	Core	0.10119	Common	Intergenic
rs284952	16	485931	7.76498e-05	0.465341	0.116236	0.0331112	YGR212W	0.00017878	distant	Core	Core	0.151697	Common	Intergenic
rs22786	2	728657	0.000130313	0.332935	0.0859605	0.0331078	YGR146C-A	0.000206789	distant	Core	Core	0.264151	Common	Intergenic
rs272564	15	1030315	5.47945e-05	-0.31868	0.0779306	0.0330992	YPL053C	9.84535e-05	distant	Core	Core	0.144554	Common	In CDS
rs183492	12	180772	3.27143e-05	0.27295	0.0647769	0.0330845	YGR140W	0.000195562	distant	Core	Core	0.115842	Common	In CDS
rs181447	12	111853	2.28015e-05	0.386696	0.0899497	0.0330831	YDL164C	0.000217694	distant	Accessory	Introgression	0.0915842	Common	Intergenic
rs292037	16	789571	9.42249e-05	-0.459561	0.116193	0.0330752	YPR027C	0.00012884	distant	Core	Core	0.0858135	Common	Intergenic
rs280173	16	280596	2.75759e-06	-0.46002	0.0963677	0.0330515	YOL008W	0.000158632	distant	Core	Core	0.103072	Common	In CDS
rs234967	14	313665	7.00427e-05	0.311649	0.077352	0.0330332	YKR007W	0.000114477	distant	Core	Core	0.100698	Common	In CDS
rs284054	16	452140	9.89024e-05	-0.299489	0.0759553	0.032971	YFR015C	0.000182397	distant	Accessory	Introgression	0.112376	Common	In CDS
rs198928	12	822857	1.45068e-05	-0.465777	0.105761	0.0329316	YHR175W	0.00014433	distant	Core	Core	0.0559406	Common	Intergenic
rs152094	10	382505	4.04574e-05	0.312734	0.0751258	0.0329252	YGL022W	0.000221229	distant	Accessory	Introgression	0.229703	Common	In CDS
rs87270	6	163435	7.47395e-05	0.380827	0.0949004	0.0329171	YER061C	0.000136795	distant	Accessory	Introgression	0.321748	Common	In CDS
rs167786	11	259742	1.57111e-05	-0.44684	0.101886	0.032887	YMR042W	0.000184982	distant	Core	Core	0.0129741	LowFreq	Intergenic
rs34597	4	97192	9.61488e-05	0.435142	0.110161	0.0328326	YBR103C-A	0.00010221	distant	Core	Core	0.00296736	LowFreq	In CDS
rs12030	2	322182	0.000142866	0.297461	0.0772707	0.0328208	YHL007C	0.000184617	distant	Core	Core	0.109235	Common	In CDS
rs284054	16	452140	2.87393e-05	0.298004	0.0702099	0.0327893	YDL211C	0.000160487	distant	Core	Core	0.112376	Common	In CDS
rs101427	7	438728	7.82214e-05	-0.315961	0.0789585	0.0327772	YER165W	0.000177252	distant	Core	Core	0.308648	Common	Intergenic
rs152094	10	382505	0.000267294	-0.313487	0.0850437	0.0327484	YNL100W	0.000300191	distant	Core	Core	0.229703	Common	In CDS
rs277802	16	192874	1.3412e-05	0.387811	0.087699	0.0327284	YJR122W	0.000192851	distant	Core	Core	0.170792	Common	Intergenic
rs281225	16	327318	0.000124537	0.295676	0.0761134	0.0327074	YHR119W	0.000243456	distant	Core	Core	0.292163	Common	In CDS
rs137521	9	283713	0.000113263	0.343217	0.0878073	0.0326778	YMR039C	0.000154651	distant	Accessory	Introgression	0.105941	Common	In CDS
rs132444	9	84804	4.69686e-05	0.312809	0.0758	0.0326758	YBR282W	6.87331e-05	distant	Core	Core	0.28004	Common	In CDS
rs166868	11	224757	7.96653e-06	-0.340775	0.0750569	0.0326687	YGR098C	0.000193704	distant	Core	Core	0.265114	Common	In CDS
rs12030	2	322182	8.97542e-05	0.297391	0.0749603	0.0326676	YJL008C	0.000122242	distant	Core	Core	0.109235	Common	In CDS
rs91035	7	39526	6.9165e-06	-0.288588	0.0631226	0.0326485	YIL047C-A	0.000172864	distant	Core	Core	0.142928	Common	In CDS
rs63341	4	1273367	0.000143407	0.316906	0.0823426	0.0326473	YKL041W	0.000187734	distant	Core	Core	0.176587	Common	In CDS
rs244188	14	705870	1.43511e-05	0.350526	0.0795469	0.0326444	YDR189W	0.000175993	distant	Core	Core	0.089604	Common	In CDS
rs53308	4	825050	0.00012004	0.385611	0.0990265	0.0326407	YBR104W	0.00025142	distant	Core	Core	0.278713	Common	In CDS
rs226593	13	889162	3.88599e-05	-0.385592	0.0924129	0.0326406	YGR113W	0.000147577	distant	Core	Core	0.0168317	LowFreq	In CDS
rs188111	12	364406	4.60789e-05	0.393528	0.0952531	0.0326298	YMR173W-A	6.9207e-05	distant	Core	Core	0.0690169	Common	In CDS
rs180245	12	72756	8.15111e-06	0.380749	0.0839563	0.0326194	YNL081C	0.000184787	distant	Core	Core	0.0820969	Common	In CDS
rs159402	10	660487	0.000125364	0.401105	0.103298	0.0325972	YDL009C	0.000200222	distant	Core	Core	0.197106	Common	In CDS
rs152094	10	382505	0.000110621	0.311068	0.0794609	0.0325767	YHR068W	0.00011892	distant	Core	Core	0.229703	Common	In CDS
rs236481	14	373629	3.9991e-09	0.378341	0.0625151	0.032564	YOL164W	0.000210713	distant	Accessory	HGT	0.308511	Common	Intergenic
rs46963	4	570926	0.000104079	0.405553	0.103191	0.0325538	YIR021W-A	0.000154728	distant	Core	Core	0.176558	Common	In CDS
rs215615	13	452043	0.000129627	0.339055	0.0875102	0.0325252	YKR062W	0.000171351	distant	Core	Core	0.101485	Common	In CDS
rs284054	16	452140	0.000118895	0.296556	0.0761091	0.0325044	YMR010W	0.0001811	distant	Core	Core	0.112376	Common	In CDS
rs259835	15	520515	0.000126625	0.390028	0.100511	0.0324931	YLR285C-A	0.000142834	distant	Core	Core	0.0944334	Common	Intergenic
rs87647	6	175597	4.27414e-06	0.40137	0.0857935	0.0324878	YML019W	0.000201206	distant	Core	Core	0.103671	Common	In CDS
rs39459	4	297290	0.000121399	0.312354	0.0802728	0.0324799	YOR260W	0.000235394	distant	Core	Core	0.310208	Common	In CDS
rs76571	5	281587	8.09481e-05	0.298253	0.0746924	0.0324742	YDR016C	0.000153775	distant	Core	Core	0.33984	Common	Intergenic
rs159529	10	664155	9.29068e-05	0.33682	0.0850842	0.0324592	YDR392W	0.000154636	distant	Core	Core	0.176707	Common	In CDS
rs226980	13	904187	7.15361e-05	-0.294039	0.0730757	0.0324499	YMR107W	0.000167749	distant	Core	Core	0.0990099	Common	Intergenic
rs152094	10	382505	1.01263e-05	0.311428	0.0694202	0.0324436	YAL024C	0.000180974	distant	Core	Core	0.229703	Common	In CDS
rs84488	6	55216	2.22465e-05	0.311829	0.0724375	0.0324203	YFR049W	0.000173512	distant	Accessory	Introgression	0.136634	Common	Intergenic
rs252854	15	277941	0.000121656	0.31669	0.0813983	0.0324189	YKL035W	0.000153281	distant	Core	Core	0.206726	Common	Intergenic
rs204340	12	1057685	7.92428e-06	0.45868	0.100999	0.0323985	YDL051W	0.000151441	distant	Accessory	Introgression	0.024728	LowFreq	In CDS
rs189935	12	417956	0.00020234	-0.315493	0.0839185	0.0323755	YNL238W	0.000214584	distant	Core	Core	0.309831	Common	In CDS
rs12030	2	322182	0.000112091	-0.297079	0.0759522	0.0323746	YBL015W	0.000159438	distant	Core	Core	0.109235	Common	In CDS
rs200110	12	872065	0.000109662	-0.306075	0.0781414	0.0323523	YPL269W	0.000167802	distant	Core	Core	0.274034	Common	In CDS
rs269616	15	908860	7.65045e-05	0.276696	0.069051	0.032343	YPL009C	0.000180996	distant	Core	Core	0.125496	Common	Intergenic
rs12989	2	351335	0.000100538	-0.291711	0.0740601	0.0323363	YJL169W	0.000142385	distant	Core	Core	0.178536	Common	In CDS
rs152094	10	382505	6.24526e-05	-0.309908	0.076384	0.0323358	YAL039C	0.000189401	distant	Accessory	Introgression	0.229703	Common	In CDS
rs284054	16	452140	0.000130183	0.293416	0.0757522	0.032328	YGL022W	0.000221229	distant	Accessory	Introgression	0.112376	Common	In CDS
rs152094	10	382505	4.69215e-05	0.312303	0.0756729	0.0323183	YMR010W	0.0001811	distant	Core	Core	0.229703	Common	In CDS
rs127438	8	388280	8.25708e-05	0.309926	0.077712	0.0323157	YNL160W	0.000207099	distant	Core	Core	0.242334	Common	In CDS
rs270937	15	961266	4.63285e-05	0.38057	0.0921458	0.0322818	YLR437C	0.000155424	distant	Core	Core	0.0553907	Common	In CDS
rs184931	12	235709	0.000164497	-0.292955	0.0768242	0.032278	YMR172C-A	0.000169371	distant	Core	Core	0.0846535	Common	In CDS
rs87270	6	163435	5.69053e-05	0.382072	0.0936443	0.0322601	YPL178W	0.000171411	distant	Core	Core	0.321748	Common	In CDS
rs129893	8	485969	9.66269e-06	0.31648	0.0703801	0.0322228	YDR265W	0.000146087	distant	Core	Core	0.366036	Common	In CDS
rs187123	12	320834	0.000269746	0.264709	0.0718584	0.0322059	YJR067C	0.000275533	distant	Core	Core	0.265842	Common	In CDS
rs159529	10	664155	5.42745e-05	0.33606	0.0821341	0.0320662	YDL134C	0.000182257	distant	Core	Core	0.176707	Common	In CDS
rs241458	14	582057	0.000149485	-0.313152	0.081593	0.0320614	YHR099W	0.000187156	distant	Core	Core	0.246291	Common	In CDS
rs238241	14	435739	0.000117615	0.40034	0.102672	0.0320561	YDL009C	0.000200222	distant	Core	Core	0.162698	Common	In CDS
rs284097	16	454180	2.8272e-05	0.380059	0.0894602	0.0320342	YGL219C	7.78038e-05	distant	Core	Core	0.204455	Common	In CDS
rs114503	7	949816	7.29765e-05	0.429776	0.106941	0.0320279	YBR103C-A	0.00010221	distant	Core	Core	0.295747	Common	In CDS
rs130449	8	504196	7.10328e-05	0.376365	0.0934952	0.0320221	YNL247W	0.000115379	distant	Core	Core	0.11447	Common	Intergenic
rs12010	2	320788	0.000150928	0.352145	0.091812	0.0319908	YIL159W	0.000255832	distant	Accessory	Introgression	0.0540675	Common	In CDS
rs226980	13	904187	7.51766e-05	-0.292897	0.0730151	0.0319651	YLR257W	0.000136272	distant	Core	Core	0.0990099	Common	Intergenic
rs241693	14	591601	5.54189e-05	-0.337269	0.0825323	0.0319537	YDR104C	0.000137648	distant	Core	Core	0.238119	Common	In CDS
rs109178	7	747860	0.000141333	0.321928	0.0835663	0.0319317	YDR396W	0.000159656	distant	Core	Core	0.313551	Common	Intergenic
rs118513	8	34938	0.000234838	-0.277385	0.0745571	0.0318992	YPL087W	0.000259867	distant	Core	Core	0.292369	Common	Intergenic
rs186398	12	291601	3.67563e-05	0.383419	0.0915989	0.0318834	YPL153C	0.000156124	distant	Core	Core	0.0224261	LowFreq	In CDS
rs177898	11	627443	3.54353e-05	0.308942	0.0736521	0.0318698	YNL295W	0.000175945	distant	Core	Core	0.179703	Common	In CDS
rs167786	11	259742	7.47015e-05	0.437239	0.108955	0.0318616	YPR143W	0.000100356	distant	Accessory	Introgression	0.0129741	LowFreq	Intergenic
rs90702	7	27799	8.14763e-05	0.28935	0.072492	0.0318521	YPL253C	0.000160424	distant	Core	Core	0.244533	Common	Intergenic
rs141690	9	422955	6.05175e-05	-0.338913	0.0833741	0.03184	YKL182W	0.000222975	distant	Core	Core	0.466303	Common	In CDS
rs213325	13	366401	0.000110465	-0.454477	0.116083	0.0318098	YHR175W	0.00014433	distant	Core	Core	0.264095	Common	In CDS
rs277987	16	199177	6.75731e-05	0.396807	0.0982723	0.0317829	YFL014W	0.000208927	distant	Accessory	Introgression	0.215278	Common	In CDS
rs87617	6	174484	8.60514e-05	0.275964	0.0693752	0.0317328	YAL007C	0.000158221	distant	Core	Core	0.192079	Common	In CDS
rs133698	9	136584	0.000207596	-0.334176	0.0890469	0.0317276	YJR009C	0.000227528	distant	Core	Core	0.279543	Common	Intergenic
rs84488	6	55216	0.00016918	0.308511	0.0810578	0.0317165	YIL136W	0.000183904	distant	Core	Core	0.136634	Common	Intergenic
rs284097	16	454180	0.000157999	0.375483	0.0981983	0.031714	YLR369W	0.00017661	distant	Core	Core	0.204455	Common	In CDS
rs188670	12	383826	4.80667e-05	0.376881	0.0914502	0.0317057	YGL129C	0.000115271	distant	Core	Core	0.208127	Common	In CDS
rs226980	13	904187	8.02051e-05	-0.290097	0.072608	0.0316892	YLR142W	9.56674e-05	distant	Core	Core	0.0990099	Common	Intergenic
rs211123	13	266926	2.12351e-05	-0.33884	0.0785134	0.0316627	YKL163W	8.40181e-05	distant	Core	Core	0.0833333	Common	Intergenic
rs244188	14	705870	5.11201e-05	0.342057	0.0833026	0.0316209	YLR352W	0.000188909	distant	Core	Core	0.089604	Common	In CDS
rs78532	5	365339	0.000111149	0.334759	0.0855389	0.0316153	YKR051W	0.000148567	distant	Core	Core	0.0187933	LowFreq	In CDS
rs143778	10	76073	0.000138296	0.347988	0.0902008	0.0315999	YDR476C	0.000165067	distant	Core	Core	0.10555	Common	Intergenic
rs92029	7	75619	0.000139146	0.311455	0.0807641	0.0315907	YBR214W	0.000168879	distant	Core	Core	0.238591	Common	Intergenic
rs69148	4	1497133	0.000148157	0.271387	0.0706689	0.0315868	YKR063C	0.000220718	distant	Core	Core	0.179386	Common	In CDS
rs115544	7	987415	6.83677e-05	0.277581	0.0687942	0.0315825	YJL119C	0.000116385	distant	Core	Core	0.351944	Common	Intergenic
rs198928	12	822857	7.10353e-05	-0.461879	0.114739	0.0315669	YEL061C	7.95736e-05	distant	Core	Core	0.0559406	Common	Intergenic
rs97197	7	278911	2.35506e-05	0.455576	0.106159	0.0315289	YPR143W	0.000100356	distant	Accessory	Introgression	0.00296736	LowFreq	Intergenic
rs122513	8	179088	0.000156371	0.327109	0.0854878	0.0315279	YLR307W	0.000206101	distant	Core	Core	0.252976	Common	In CDS
rs42038	4	388147	0.000158	-0.307633	0.080454	0.031511	YKR054C	0.0001874	distant	Core	Core	0.347374	Common	In CDS
rs206150	13	67979	7.10978e-05	0.335442	0.0833339	0.0314734	YGL068W	0.000271292	distant	Core	Core	0.0822597	Common	Intergenic
rs284054	16	452140	0.000109816	-0.2906	0.0741973	0.0314294	YGL062W	0.000135409	distant	Core	Core	0.112376	Common	In CDS
rs225656	13	851744	6.21446e-05	0.287274	0.0707842	0.0314231	YML106W	0.000165042	distant	Core	Core	0.481033	Common	In CDS
rs197478	12	782839	1.65887e-06	0.488769	0.100112	0.0313895	YHR132W-A	0.000151202	distant	Accessory	Introgression	0.116947	Common	In CDS
rs118703	8	41487	2.46596e-05	-0.450441	0.105228	0.0313322	YFL021W	9.90475e-05	distant	Accessory	Introgression	0.124629	Common	In CDS
rs180245	12	72756	5.70648e-05	0.370755	0.0908858	0.0313185	YMR175W-A	0.000167095	distant	Core	Core	0.0820969	Common	In CDS
rs241246	14	560799	4.54375e-05	0.377851	0.0913832	0.0313129	YLR107W	0.000185536	distant	Core	Core	0.27644	Common	Intergenic
rs154722	10	507569	4.22348e-05	-0.308262	0.0742361	0.0313123	YGL205W	0.000135623	distant	Core	Core	0.329208	Common	Intergenic
rs213362	13	367636	0.000123162	-0.339525	0.0873378	0.03125	YNL111C	0.000126968	distant	Core	Core	0.227905	Common	In CDS
rs187188	12	323191	6.25377e-05	-0.463927	0.114355	0.0312387	YFL010W-A	0.000204257	distant	Core	Core	0.00346192	LowFreq	Intergenic
rs70578	5	61028	1.90867e-06	-0.447165	0.0921527	0.0312103	YHR130C	0.00011617	distant	Accessory	Unknown	0.0885262	Common	Intergenic
rs284341	16	463333	0.000147859	0.333696	0.0868822	0.0312054	YGL002W	0.000153187	distant	Core	Core	0.0693069	Common	In CDS
rs26237	3	56674	1.34156e-05	-0.445284	0.100697	0.031195	YDL009C	0.000200222	distant	Core	Core	0.146184	Common	Intergenic
rs77682	5	332219	9.72379e-05	0.231956	0.0587642	0.031177	YBL065W	0.000102741	distant	Core	Core	0.29802	Common	In CDS
rs32758	4	38200	3.07647e-05	0.375327	0.0887652	0.0311664	YDL164C	0.000217694	distant	Accessory	Introgression	0.272997	Common	Intergenic
rs123170	8	204151	0.000187181	0.332942	0.088084	0.0311247	YOR045W	0.000211872	distant	Core	Core	0.254717	Common	Intergenic
rs85618	6	93664	9.47275e-05	0.369307	0.0934054	0.0310561	YIR036C	0.000125031	distant	Core	Core	0.0306627	LowFreq	In CDS
rs30835	3	247889	3.48043e-05	0.458937	0.109299	0.0310512	YPR143W	0.000100356	distant	Accessory	Introgression	0.114615	Common	In CDS
rs184830	12	231549	0.000136613	-0.304391	0.0788362	0.0310405	YML097C	0.000141523	distant	Core	Core	0.0821782	Common	Intergenic
rs226442	13	881761	7.44187e-05	-0.374474	0.0932926	0.0310396	YDL015C	0.000177137	distant	Core	Core	0.0425321	LowFreq	In CDS
rs180245	12	72756	2.84041e-06	0.374387	0.0785337	0.0310154	YNR036C	6.18204e-05	distant	Core	Core	0.0820969	Common	In CDS
rs90839	7	32848	7.58176e-05	0.283627	0.0707414	0.0309952	YPR141C	0.000157304	distant	Core	Core	0.160396	Common	Intergenic
rs37105	4	199642	0.00011427	0.28516	0.0729959	0.0309898	YLR147C	0.000156681	distant	Core	Core	0.29602	Common	In CDS
rs85749	6	96317	1.29643e-05	-0.271017	0.0611797	0.030981	YER030W	0.000177261	distant	Core	Core	0.128472	Common	In CDS
rs186398	12	291601	5.44321e-05	0.380316	0.0929665	0.0309609	YDR499W	0.000124564	distant	Core	Core	0.0224261	LowFreq	In CDS
rs234441	14	295870	2.27543e-05	-0.304789	0.0708893	0.030959	YDL058W	0.000161275	distant	Core	Core	0.472745	Common	Intergenic
rs284054	16	452140	7.32132e-05	-0.288881	0.0718963	0.0309174	YBL086C	0.000173368	distant	Core	Core	0.112376	Common	In CDS
rs82338	5	527960	0.000124464	-0.390582	0.100541	0.0309122	YDR523C	0.000144435	distant	Core	Core	0.0524752	Common	In CDS
rs212126	13	311235	0.000115384	-0.309493	0.0792746	0.030906	YGR182C	0.000165993	distant	Core	Core	0.174603	Common	In CDS
rs100458	7	395359	9.49388e-05	0.337894	0.0854726	0.0308991	YKR062W	0.000171351	distant	Core	Core	0.153314	Common	In CDS
rs26733	3	75264	4.92625e-05	-0.334091	0.0811847	0.0308844	YJR140C	0.000144109	distant	Core	Core	0.170466	Common	In CDS
rs87270	6	163435	8.4907e-05	0.373319	0.0937709	0.0308797	YKR022C	0.000112693	distant	Core	Core	0.321748	Common	In CDS
rs271752	15	1000082	6.35378e-05	0.301656	0.0744279	0.0308725	YMR296C	0.000196758	distant	Core	Core	0.105263	Common	In CDS
rs91726	7	66712	0.000129726	-0.247191	0.0638031	0.0308502	YAL013W	0.00015643	distant	Core	Core	0.268353	Common	In CDS
rs136555	9	250581	9.54935e-06	0.304919	0.0677688	0.0307947	YGR156W	0.000148537	distant	Core	Core	0.40377	Common	In CDS
rs104941	7	592987	1.74097e-05	-0.375421	0.0860676	0.0307591	YOL126C	0.000132081	distant	Core	Core	0.222552	Common	In CDS
rs82090	5	520042	2.18114e-05	-0.445111	0.103288	0.0307227	YDR249C	0.000164031	distant	Core	Core	0.0434565	LowFreq	In CDS
rs83713	5	564496	7.99237e-05	0.331551	0.0829655	0.0307202	YMR200W	0.000134252	distant	Core	Core	0.170072	Common	Intergenic
rs82189	5	525398	9.2099e-05	-0.466386	0.117749	0.0306938	YFL010W-A	0.000204257	distant	Core	Core	0.0348259	LowFreq	In CDS
rs181447	12	111853	0.000181415	-0.374375	0.0988328	0.0306908	YIL165C	0.000227798	distant	Core	Core	0.0915842	Common	Intergenic
rs188670	12	383826	3.82983e-06	0.370793	0.0788532	0.0306699	YDL045C	0.00016784	distant	Core	Core	0.208127	Common	In CDS
rs284054	16	452140	0.000114472	-0.286607	0.0733748	0.0306657	YFR049W	0.000173512	distant	Accessory	Introgression	0.112376	Common	In CDS
rs284020	16	451153	0.000195191	0.309764	0.0821892	0.0306529	YHR154W	0.000254947	distant	Core	Core	0.152087	Common	Intergenic
rs30835	3	247889	3.49953e-06	-0.457568	0.0969017	0.0306403	YDL009C	0.000200222	distant	Core	Core	0.114615	Common	In CDS
rs2688	1	114628	0.000158691	0.288634	0.0755074	0.0306354	YFR012W-A	0.000181173	distant	Core	Core	0.168979	Common	In CDS
rs244188	14	705870	9.13619e-05	0.338113	0.0853202	0.0305978	YLR396C	0.000152458	distant	Core	Core	0.089604	Common	In CDS
rs12030	2	322182	0.00012673	0.289189	0.0745289	0.0305882	YJL197W	0.000140019	distant	Core	Core	0.109235	Common	In CDS
rs82338	5	527960	5.34308e-05	-0.387909	0.0947177	0.0305322	YER010C	8.24993e-05	distant	Accessory	Introgression	0.0524752	Common	In CDS
rs141690	9	422955	1.61542e-05	0.331723	0.0757488	0.0305192	YBR035C	0.000203855	distant	Core	Core	0.466303	Common	In CDS
rs84488	6	55216	7.91721e-05	0.30147	0.0753938	0.0305185	YJL062W-A	0.000126965	distant	Core	Core	0.136634	Common	Intergenic
rs12010	2	320788	4.54904e-05	0.342898	0.0829355	0.0305107	YML019W	0.000201206	distant	Core	Core	0.0540675	Common	In CDS
rs180244	12	72632	9.04026e-05	-0.303552	0.076548	0.0304776	YOL095C	0.000138979	distant	Core	Core	0.342418	Common	In CDS
rs12010	2	320788	6.83115e-05	0.340161	0.0842995	0.0304733	YOL045W	0.000164816	distant	Core	Core	0.0540675	Common	In CDS
rs131550	9	53717	0.000134608	-0.366431	0.0948115	0.0304218	YPR062W	0.000165237	distant	Core	Core	0.136952	Common	Intergenic
rs162884	11	76804	0.000232561	-0.24437	0.0656379	0.0304107	YHR121W	0.00027372	distant	Core	Core	0.368942	Common	In CDS
rs188111	12	364406	4.14689e-05	-0.385468	0.0927305	0.0304023	YBR283C	0.000192016	distant	Core	Core	0.0690169	Common	In CDS
rs217864	13	551522	0.000108243	0.446748	0.11396	0.0303955	YPR027C	0.00012884	distant	Core	Core	0.0499505	LowFreq	Intergenic
rs107539	7	681289	7.83757e-06	0.371217	0.081696	0.0303896	YPL115C	0.000149102	distant	Core	Core	0.178713	Common	In CDS
rs251799	15	238504	3.69567e-05	0.384288	0.0918352	0.0303883	YHR175W-A	0.000280215	distant	Accessory	Unknown	0.0516899	Common	Intergenic
rs215567	13	450463	6.51154e-05	0.29715	0.0734254	0.0303705	YLR246W	0.00020935	distant	Core	Core	0.110891	Common	In CDS
rs252456	15	264802	0.00010621	0.308007	0.0784729	0.0303627	YPL138C	0.000242635	distant	Core	Core	0.0454995	LowFreq	In CDS
rs59722	4	1104203	5.92424e-05	-0.301492	0.0740733	0.0303525	YKL003C	0.000212793	distant	Core	Core	0.388008	Common	In CDS
rs33543	4	66763	0.000121456	0.371595	0.0955001	0.0303433	YDR022C	0.000161421	distant	Core	Core	0.173096	Common	In CDS
rs152094	10	382505	0.000137853	0.301107	0.0780323	0.0303421	YDL157C	0.00015605	distant	Accessory	Introgression	0.229703	Common	In CDS
rs43389	4	438868	8.86839e-05	-0.301591	0.0759614	0.030331	YHR119W	0.000243456	distant	Core	Core	0.426368	Common	In CDS
rs154722	10	507569	9.86228e-05	-0.302727	0.0767625	0.0301618	YAL039C	0.000189401	distant	Accessory	Introgression	0.329208	Common	Intergenic
rs12030	2	322182	0.000124632	-0.286772	0.0738252	0.0301442	YMR107W	0.000167749	distant	Core	Core	0.109235	Common	In CDS
rs152094	10	382505	0.000160895	0.300445	0.0786705	0.030126	YJR053W	0.000205627	distant	Core	Core	0.229703	Common	In CDS
rs250556	15	189700	0.000114568	-0.317598	0.0813133	0.030104	YLR120C	0.000206931	distant	Core	Core	0.169475	Common	In CDS
rs26237	3	56674	3.42819e-05	-0.438192	0.104269	0.0300758	YMR042W	0.000184982	distant	Core	Core	0.146184	Common	Intergenic
rs173614	11	469719	4.90547e-05	0.342397	0.0831822	0.0300595	YFL025C	6.79001e-05	distant	Core	Core	0.144345	Common	In CDS
rs180245	12	72756	1.57943e-05	0.368137	0.0839643	0.0300503	YDR337W	9.67768e-05	distant	Core	Core	0.0820969	Common	In CDS
rs152922	10	416799	0.000122705	0.426971	0.109805	0.0300262	YHR210C	0.000155576	distant	Core	Core	0.0133929	LowFreq	Intergenic
rs280073	16	275902	9.80117e-05	-0.26994	0.0684217	0.0300133	YHR143W	0.000178111	distant	Core	Core	0.122398	Common	Intergenic
rs247450	15	76902	4.50768e-05	-0.348636	0.0842784	0.0300005	YDR344C	0.00019162	distant	Accessory	Unknown	0.129464	Common	In CDS
rs69322	4	1512312	0.000137991	-0.260614	0.067543	0.0299944	YJR111C	0.000152721	distant	Core	Core	0.155224	Common	In CDS
rs251236	15	218248	0.000104136	0.324461	0.0825602	0.0299065	YKL027W	0.000137207	distant	Core	Core	0.229435	Common	In CDS
rs137715	9	290469	6.1691e-06	0.36571	0.0795484	0.0298885	YHR198C	0.000157676	distant	Core	Core	0.107426	Common	In CDS
rs82338	5	527960	8.48011e-05	-0.381894	0.0959171	0.0298582	YBR076C-A	0.00014442	distant	Accessory	Unknown	0.0524752	Common	In CDS
rs36204	4	158963	0.000144214	0.303429	0.0788702	0.029839	YGR020C	0.000163197	distant	Core	Core	0.228981	Common	Intergenic
rs82090	5	520042	9.05904e-05	-0.435992	0.10996	0.0298383	YDR536W	0.000135915	distant	Core	Core	0.0434565	LowFreq	In CDS
rs87082	6	156697	0.000128476	0.43602	0.112471	0.0297735	YPR027C	0.00012884	distant	Core	Core	0.254464	Common	In CDS
rs213362	13	367636	9.43891e-05	0.331986	0.0839473	0.0297588	YOL143C	0.000161016	distant	Core	Core	0.227905	Common	In CDS
rs127438	8	388280	0.000138013	-0.298245	0.0772965	0.0297009	YKL081W	0.000148585	distant	Core	Core	0.242334	Common	In CDS
rs177934	11	628814	0.000206331	-0.2803	0.0746589	0.0296108	YMR122C	0.000255623	distant	Accessory	Unknown	0.0336301	LowFreq	In CDS
rs43355	4	438307	4.24433e-05	-0.327173	0.0788128	0.0296075	YJR019C	0.000113348	distant	Core	Core	0.0351485	LowFreq	In CDS
rs251799	15	238504	6.66278e-05	0.380942	0.0942621	0.0295812	YDR499W	0.000124564	distant	Core	Core	0.0516899	Common	Intergenic
rs183843	12	193384	6.77899e-05	-0.31982	0.0792212	0.0295604	YDR407C	0.000114761	distant	Core	Core	0.190476	Common	Intergenic
rs44210	4	466362	2.25891e-05	0.331091	0.0769761	0.02954	YPL068C	0.000143164	distant	Core	Core	0.0465808	LowFreq	In CDS
rs152094	10	382505	8.57101e-05	0.297968	0.0748882	0.0295348	YDR189W	0.000175993	distant	Core	Core	0.229703	Common	In CDS
rs93182	7	122354	7.03998e-05	0.275041	0.0682872	0.029517	YOR091W	0.000113392	distant	Core	Core	0.270647	Common	Intergenic
rs294546	16	900403	7.43882e-05	0.361805	0.0901341	0.0295161	YJL058C	0.000228076	distant	Core	Core	0.0277778	LowFreq	In CDS
rs186398	12	291601	7.2103e-05	0.369758	0.0919383	0.0295144	YLR020C	0.000166627	distant	Core	Core	0.0224261	LowFreq	In CDS
rs223555	13	770331	0.000107111	-0.323582	0.0824857	0.0295063	YDR452W	0.000146404	distant	Core	Core	0.078635	Common	Intergenic
rs226961	13	903955	2.65728e-05	0.379598	0.0890446	0.0294998	YIL059C	6.92401e-05	distant	Core	Core	0.0677547	Common	Intergenic
rs221690	13	698457	0.000130574	0.365268	0.094321	0.0294354	YDR163W	0.000225473	distant	Core	Core	0.216135	Common	Intergenic
rs213205	13	356833	6.23938e-07	-0.365569	0.0718769	0.0294061	YOR239W	0.0001801	distant	Core	Core	0.0128586	LowFreq	Intergenic
rs226980	13	904187	0.000121237	-0.280747	0.0721436	0.029404	YHR194W	0.000184058	distant	Core	Core	0.0990099	Common	Intergenic
rs180245	12	72756	0.000106227	0.363284	0.0925572	0.0293872	YJR101W	0.000149631	distant	Core	Core	0.0820969	Common	In CDS
rs284054	16	452140	8.03665e-05	-0.280873	0.0703083	0.0293838	YNL173C	0.000139497	distant	Core	Core	0.112376	Common	In CDS
rs183474	12	180242	8.14818e-05	0.25789	0.0646107	0.0293671	YGR140W	0.000195562	distant	Core	Core	0.114851	Common	Intergenic
rs186398	12	291601	3.94893e-05	0.36703	0.0880456	0.0293579	YDL164C	0.000217694	distant	Accessory	Introgression	0.0224261	LowFreq	In CDS
rs262611	15	639391	0.000172662	0.298281	0.0784789	0.0293415	YGR134W	0.000233174	distant	Core	Core	0.320577	Common	Intergenic
rs81543	5	492146	0.000173411	0.286148	0.0753087	0.0293391	YLL037W	0.000177241	distant	Core	Core	0.208911	Common	Intergenic
rs221736	13	699971	0.000108035	-0.435264	0.111017	0.0293265	YGR288W	0.000209377	distant	Core	Core	0.0766568	Common	In CDS
rs26391	3	62729	2.57952e-05	0.362528	0.0849008	0.0293179	YGL107C	8.32272e-05	distant	Core	Core	0.166002	Common	Intergenic
rs251799	15	238504	4.54395e-05	-0.37675	0.0911173	0.0292943	YDR529C	0.000166509	distant	Accessory	Introgression	0.0516899	Common	Intergenic
rs174383	11	498054	5.46288e-06	-0.43597	0.0942783	0.0292881	YOL008W	0.000158632	distant	Core	Core	0.0237624	LowFreq	In CDS
rs197461	12	782002	5.1125e-05	-0.32734	0.0797189	0.0292329	YGR028W	0.000150593	distant	Core	Core	0.2889	Common	Intergenic
rs244188	14	705870	8.3519e-05	0.330028	0.0828114	0.0292268	YPL209C	0.000100973	distant	Core	Core	0.089604	Common	In CDS
rs187188	12	323191	1.32436e-05	0.445388	0.100654	0.0292249	YHR132W-A	0.000151202	distant	Accessory	Introgression	0.00346192	LowFreq	Intergenic
rs46889	4	565512	7.84269e-05	-0.360912	0.0902065	0.0292226	YDL042C	0.000224765	distant	Core	Core	0.129703	Common	In CDS
rs241570	14	586560	2.61163e-05	0.277579	0.0650511	0.0292009	YNL099C	0.000179302	distant	Core	Core	0.46173	Common	Intergenic
rs31886	3	289803	4.48282e-05	0.322608	0.0779611	0.0291875	YGR186W	8.77578e-05	distant	Core	Core	0.298106	Common	Intergenic
rs12030	2	322182	0.000103049	0.282015	0.0717116	0.0291601	YKR082W	0.000119977	distant	Core	Core	0.109235	Common	In CDS
rs152094	10	382505	0.000146935	0.295175	0.0768207	0.0291425	YBL034C	0.000242888	distant	Core	Core	0.229703	Common	In CDS
rs258939	15	489783	0.000162927	0.295697	0.0774929	0.0291416	YGL022W	0.000221229	distant	Accessory	Introgression	0.153846	Common	Intergenic
rs287981	16	610921	1.28389e-05	0.281861	0.0635958	0.0291201	YLR206W	0.000117544	distant	Core	Core	0.333829	Common	In CDS
rs180245	12	72756	9.14656e-05	-0.360816	0.0910556	0.0290562	YJR117W	0.000144721	distant	Core	Core	0.0820969	Common	In CDS
rs86329	6	121054	6.59263e-05	0.364685	0.0901811	0.0290274	YDL239C	0.000132701	distant	Accessory	Introgression	0.145337	Common	In CDS
rs251799	15	238504	3.62782e-05	0.373957	0.0892715	0.0290227	YDL164C	0.000217694	distant	Accessory	Introgression	0.0516899	Common	Intergenic
rs284054	16	452140	3.14586e-05	-0.280196	0.0663499	0.0290173	YNR001C	0.000145242	distant	Core	Core	0.112376	Common	In CDS
rs30835	3	247889	1.09945e-06	-0.449771	0.0905198	0.0289956	YOL008W	0.000158632	distant	Core	Core	0.114615	Common	In CDS
rs152094	10	382505	0.000112886	0.295597	0.0756079	0.028989	YJL115W	0.000144234	distant	Core	Core	0.229703	Common	In CDS
rs177898	11	627443	0.000105557	0.293408	0.0747237	0.0289814	YGR111W	0.000155056	distant	Core	Core	0.179703	Common	In CDS
rs215615	13	452043	7.15792e-05	0.31629	0.0786086	0.028979	YJR152W	0.000155065	distant	Accessory	Introgression	0.101485	Common	In CDS
rs156198	10	562628	7.30456e-05	-0.280748	0.0698623	0.028978	YLR314C	0.000144931	distant	Core	Core	0.484111	Common	In CDS
rs82189	5	525398	2.20798e-05	0.449693	0.10442	0.028965	YHR132W-A	0.000151202	distant	Accessory	Introgression	0.0348259	LowFreq	In CDS
rs132311	9	79543	2.10019e-05	-0.426072	0.0986673	0.0289492	YDL009C	0.000200222	distant	Core	Core	0.0168317	LowFreq	In CDS
rs132444	9	84804	0.000117219	0.2911	0.07464	0.0288777	YKL065W-A	0.000205109	distant	Core	Core	0.28004	Common	In CDS
rs174909	11	518122	1.63972e-05	0.374977	0.0856934	0.0288741	224-augustus_masked-365-YDJ	0.000130319		Accessory	Introgression	0.0180723	LowFreq	In CDS
rs207264	13	104449	0.000102582	0.294248	0.0748004	0.028851	YCL052C	0.000151468	distant	Core	Core	0.299303	Common	Intergenic
rs101436	7	438990	9.26981e-06	0.432803	0.0960481	0.0288461	YDL051W	0.000151441	distant	Accessory	Introgression	0.037092	LowFreq	Intergenic
rs154722	10	507569	6.22215e-05	-0.295656	0.0728549	0.0288189	YOR064C	7.99963e-05	distant	Core	Core	0.329208	Common	Intergenic
rs252854	15	277941	7.70271e-05	-0.296682	0.07407	0.0288157	YBR061C	0.000147256	distant	Accessory	Introgression	0.206726	Common	Intergenic
rs189935	12	417956	3.35294e-05	-0.298018	0.0708249	0.0288043	YLL021W	0.000168449	distant	Core	Core	0.309831	Common	In CDS
rs129869	8	484584	6.46374e-05	0.428834	0.105917	0.0288002	YPR027C	0.00012884	distant	Core	Core	0.0287413	LowFreq	In CDS
rs274916	16	76123	0.000114492	0.265059	0.067859	0.0287878	YJL119C	0.000116385	distant	Core	Core	0.34375	Common	Intergenic
rs273257	15	1051814	0.000133725	0.32694	0.0845566	0.0287799	YDL142C	0.000161676	distant	Core	Core	0.161881	Common	In CDS
rs281576	16	340393	3.74152e-05	0.319383	0.0763783	0.0287788	YPL017C	0.000108249	distant	Core	Core	0.0877106	Common	In CDS
rs100458	7	395359	0.000118803	0.326368	0.0837561	0.0287445	YKR051W	0.000148567	distant	Core	Core	0.153314	Common	In CDS
rs87617	6	174484	0.000153004	0.258818	0.0675414	0.0285758	YNL319W	0.00019924	distant	Core	Core	0.192079	Common	In CDS
rs215567	13	450463	7.51228e-05	0.289272	0.0721082	0.028544	YMR225C	9.77953e-05	distant	Core	Core	0.110891	Common	In CDS
rs87617	6	174484	6.99535e-05	0.263149	0.0653091	0.0285244	YDR108W	0.000165748	distant	Core	Core	0.192079	Common	In CDS
rs203950	12	1040071	6.15069e-05	0.374918	0.0923219	0.0285031	YMR071C	0.00013299	distant	Core	Core	0.0357143	LowFreq	In CDS
rs152081	10	381896	0.000102228	0.258543	0.0657092	0.0284907	YPL098C	0.000152447	distant	Core	Core	0.371287	Common	In CDS
rs253584	15	301206	0.00011367	-0.315301	0.080684	0.0284859	YEL032W	0.00017058	distant	Core	Core	0.0195	LowFreq	In CDS
rs198318	12	808434	2.3204e-05	-0.425487	0.0990676	0.0284829	YDL009C	0.000200222	distant	Core	Core	0.292779	Common	In CDS
rs69247	4	1505397	6.68326e-05	0.357104	0.0883801	0.0284587	YDR091C	9.7905e-05	distant	Core	Core	0.264529	Common	Intergenic
rs180245	12	72756	4.22758e-05	0.356313	0.0858128	0.0284528	YJL180C	0.000177083	distant	Core	Core	0.0820969	Common	In CDS
rs12010	2	320788	0.00015778	0.329959	0.0862848	0.0284512	YOR144C	0.000167456	distant	Core	Core	0.0540675	Common	In CDS
rs152094	10	382505	3.69583e-06	0.292195	0.0620358	0.02845	YGR140W	0.000195562	distant	Core	Core	0.229703	Common	In CDS
rs186398	12	291601	0.00013132	0.363645	0.0939371	0.0284364	YCR065W	0.000191953	distant	Core	Core	0.0224261	LowFreq	In CDS
rs183843	12	193384	9.17159e-05	-0.314112	0.0792832	0.0284362	YPR055W	9.54473e-05	distant	Core	Core	0.190476	Common	Intergenic
rs211123	13	266926	9.15816e-05	-0.322543	0.0814035	0.0284307	YGL208W	0.000128627	distant	Core	Core	0.0833333	Common	Intergenic
rs186398	12	291601	6.02755e-05	0.363925	0.0895055	0.0284265	YEL022W	0.000181538	distant	Core	Core	0.0224261	LowFreq	In CDS
rs189935	12	417956	5.33691e-05	-0.296456	0.0723821	0.0284155	YLL031C	0.000108298	distant	Core	Core	0.309831	Common	In CDS
rs197461	12	782002	6.30461e-05	0.320723	0.0790949	0.0284128	YGR017W	0.000141475	distant	Accessory	Introgression	0.2889	Common	Intergenic
rs136855	9	261197	0.000108296	0.35982	0.0917884	0.0283996	YBL038W	0.000171417	distant	Core	Core	0.152433	Common	Intergenic
rs30091	3	224846	5.98286e-05	0.281005	0.0690808	0.0283815	YJL119C	0.000116385	distant	Core	Core	0.391174	Common	Intergenic
rs87617	6	174484	9.09408e-05	0.262921	0.0663268	0.028374	YJR088C	0.000149875	distant	Core	Core	0.192079	Common	In CDS
rs167608	11	251491	8.16014e-05	0.357343	0.0895353	0.02837	YJL058C	0.000228076	distant	Core	Core	0.0321464	LowFreq	In CDS
rs177430	11	613685	4.11263e-05	-0.23266	0.0559431	0.0283553	YPL025C	0.00022354	distant	Core	Core	0.425229	Common	In CDS
rs263814	15	679088	0.000117024	0.322622	0.0827134	0.0283537	YDL012C	0.000146023	distant	Accessory	Introgression	0.172123	Common	In CDS
rs289614	16	676907	8.14354e-05	0.29021	0.0727053	0.0283464	YPR153W	0.000207718	distant	Accessory	Introgression	0.20218	Common	Intergenic
rs237589	14	412609	0.000155459	0.321522	0.0839946	0.0283366	YKL040C	0.000160907	distant	Core	Core	0.198892	Common	Intergenic
rs292584	16	814111	1.76261e-05	0.459273	0.10536	0.0283182	YPR027C	0.00012884	distant	Core	Core	0.0173611	LowFreq	Intergenic
rs284054	16	452140	0.000148949	0.275841	0.0718543	0.0283174	YOR169C	0.000220316	distant	Core	Core	0.112376	Common	In CDS
rs82090	5	520042	5.5598e-05	-0.429073	0.105018	0.0282717	YNL219C	0.000132448	distant	Core	Core	0.0434565	LowFreq	In CDS
rs294546	16	900403	0.000110275	0.330853	0.0844977	0.0282702	YIL058W	0.000126463	distant	Accessory	Unknown	0.0277778	LowFreq	In CDS
rs200912	12	903722	1.6486e-05	-0.290907	0.0664999	0.0282349	YBR121C	0.000149955	distant	Core	Core	0.227453	Common	Intergenic
rs154722	10	507569	0.000108605	-0.292327	0.074585	0.0282262	YKL016C	0.000173207	distant	Core	Core	0.329208	Common	Intergenic
rs141690	9	422955	9.34408e-05	-0.318138	0.080394	0.0282157	YNR016C	0.000154734	distant	Core	Core	0.466303	Common	In CDS
rs200912	12	903722	0.000122541	0.290061	0.0745891	0.0282093	YDR204W	0.000133223	distant	Core	Core	0.227453	Common	Intergenic
rs12103	2	323896	1.32949e-05	0.314716	0.071137	0.0281911	YPR141C	0.000157304	distant	Core	Core	0.0308458	LowFreq	In CDS
rs152094	10	382505	0.000102361	0.291633	0.0741253	0.0281751	YLR380W	0.000135682	distant	Core	Core	0.229703	Common	In CDS
rs188111	12	364406	1.93918e-05	0.371521	0.0856655	0.0281653	YJL127C-B	0.000200334	distant	Core	Core	0.0690169	Common	In CDS
rs101427	7	438728	9.69321e-05	-0.292485	0.0740837	0.0281493	YML074C	0.000107276	distant	Core	Core	0.308648	Common	Intergenic
rs186398	12	291601	2.78057e-05	0.361623	0.0850419	0.0281149	YMR179W	0.000107724	distant	Core	Core	0.0224261	LowFreq	In CDS
rs183474	12	180242	0.000131803	0.251357	0.0649464	0.0281057	YBL031W	0.000145425	distant	Core	Core	0.114851	Common	Intergenic
rs188111	12	364406	2.83481e-05	0.368916	0.0868505	0.0280566	YLL049W	0.000145666	distant	Core	Core	0.0690169	Common	In CDS
rs13287	2	364895	0.000103563	0.278692	0.0708892	0.0280134	YJL059W	0.00011847	distant	Core	Core	0.147614	Common	In CDS
rs32758	4	38200	0.000134079	0.35733	0.0924325	0.0280094	YHR175W-A	0.000280215	distant	Accessory	Unknown	0.272997	Common	Intergenic
rs234881	14	310181	1.37472e-05	0.376174	0.0851764	0.0279963	YHR154W	0.000254947	distant	Core	Core	0.0694444	Common	Intergenic
rs186398	12	291601	4.2261e-05	0.358536	0.0863464	0.0279677	YPL256C	0.000185411	distant	Core	Core	0.0224261	LowFreq	In CDS
rs186398	12	291601	6.77083e-05	0.357974	0.0886658	0.02795	YLL012W	0.000163861	distant	Core	Core	0.0224261	LowFreq	In CDS
rs32758	4	38200	0.000126565	0.354636	0.0913879	0.027948	YOR238W	0.000133209	distant	Core	Core	0.272997	Common	Intergenic
rs32758	4	38200	8.91246e-05	0.355262	0.0895075	0.0279462	YLL012W	0.000163861	distant	Core	Core	0.272997	Common	Intergenic
rs284054	16	452140	0.000118851	-0.274834	0.0705327	0.0279397	YGR205W	0.000175819	distant	Core	Core	0.112376	Common	In CDS
rs188111	12	364406	3.86885e-05	0.368969	0.0884063	0.0279395	YGL121C	0.000171978	distant	Core	Core	0.0690169	Common	In CDS
rs137182	9	270192	2.4436e-05	0.359275	0.0838885	0.0278551	YDR391C	0.000134923	distant	Core	Core	0.104167	Common	In CDS
rs87617	6	174484	7.0189e-05	0.26049	0.0646625	0.0278532	YPL009C	0.000180996	distant	Core	Core	0.192079	Common	In CDS
rs186398	12	291601	2.57154e-05	0.359757	0.0842376	0.0278527	YER111C	0.000152603	distant	Core	Core	0.0224261	LowFreq	In CDS
rs154722	10	507569	7.17837e-05	-0.287515	0.0714695	0.027849	YPL107W	0.000123279	distant	Core	Core	0.329208	Common	Intergenic
rs12030	2	322182	4.95276e-05	0.276722	0.0672653	0.0278466	YOR233W	0.000172209	distant	Core	Core	0.109235	Common	In CDS
rs117861	8	14337	0.000148918	0.320737	0.0835482	0.0278272	YCL039W	0.000178884	distant	Core	Core	0.191808	Common	Intergenic
rs3121	1	129407	5.12909e-05	0.365998	0.0891508	0.0278052	YIL059C	6.92401e-05	distant	Core	Core	0.0683168	Common	In CDS
rs178804	12	24323	7.85671e-05	0.316599	0.0791397	0.0278015	YMR233W	0.000125807	distant	Core	Core	0.39881	Common	In CDS
rs244188	14	705870	7.27292e-05	0.32409	0.0806263	0.0277981	YDR110W	0.000182117	distant	Core	Core	0.089604	Common	In CDS
rs127438	8	388280	5.42039e-05	-0.28599	0.0698914	0.0277862	YML073C	0.00010645	distant	Core	Core	0.242334	Common	In CDS
rs61080	4	1174544	6.40041e-05	0.288937	0.0713213	0.0277859	YMR077C	9.6194e-05	distant	Core	Core	0.399405	Common	Intergenic
rs234881	14	310181	1.59228e-05	0.373484	0.0852201	0.0277769	YPL256C	0.000185411	distant	Core	Core	0.0694444	Common	Intergenic
rs189935	12	417956	3.91677e-05	-0.292174	0.0700556	0.0277684	YDL040C	8.49843e-05	distant	Core	Core	0.309831	Common	In CDS
rs28593	3	167074	1.66446e-08	0.356619	0.0615732	0.027759	YOL164W	0.000210713	distant	Accessory	HGT	0.0410485	LowFreq	Intergenic
rs26237	3	56674	1.67063e-05	-0.422912	0.0967434	0.0277401	YLR079W	0.000146213	distant	Core	Core	0.146184	Common	Intergenic
rs132311	9	79543	7.37451e-06	-0.420944	0.0923623	0.027675	YOL008W	0.000158632	distant	Core	Core	0.0168317	LowFreq	In CDS
rs286252	16	539109	0.000163529	0.243928	0.0639417	0.0276493	YKR021W	0.000202349	distant	Core	Core	0.423729	Common	Intergenic
rs215567	13	450463	0.000114986	0.286285	0.0733137	0.0276293	YHR050W	0.000169803	distant	Core	Core	0.110891	Common	In CDS
rs152094	10	382505	7.03344e-05	0.285028	0.0707627	0.0276126	YMR117C	0.000218339	distant	Core	Core	0.229703	Common	In CDS
rs251799	15	238504	6.289e-05	0.367547	0.0906289	0.0276121	YEL022W	0.000181538	distant	Core	Core	0.0516899	Common	Intergenic
rs8276	2	155527	0.000120572	-0.312329	0.0802305	0.0276105	YDR501W	0.000132441	distant	Core	Core	0.232938	Common	In CDS
rs186398	12	291601	3.23347e-05	-0.35236	0.0835676	0.0276033	YPR150W	0.000162667	distant	Core	Core	0.0224261	LowFreq	In CDS
rs159402	10	660487	0.000130774	0.371403	0.0959147	0.0274995	YML131W	0.000162192	distant	Core	Core	0.197106	Common	In CDS
rs26733	3	75264	7.88487e-05	-0.314127	0.0785393	0.0274866	YER105C	0.000111436	distant	Core	Core	0.170466	Common	In CDS
rs127438	8	388280	3.91842e-05	0.286237	0.0686337	0.0274496	YMR114C	0.000135825	distant	Core	Core	0.242334	Common	In CDS
rs217617	13	541716	0.000121289	-0.262942	0.0675703	0.0273888	YNR001C	0.000145242	distant	Core	Core	0.378352	Common	In CDS
rs26237	3	56674	1.59332e-05	0.419055	0.0956216	0.0273518	YBR276C	0.000192279	distant	Core	Core	0.146184	Common	Intergenic
rs92029	7	75619	0.000138258	0.289254	0.0749751	0.0273334	YDR358W	0.000142757	distant	Core	Core	0.238591	Common	Intergenic
rs51423	4	732994	0.000149923	-0.314888	0.0820614	0.0272807	YOR137C	0.000182914	distant	Core	Core	0.222772	Common	Intergenic
rs277987	16	199177	0.000252766	0.367292	0.0992413	0.027261	YFR011C	0.000287137	distant	Core	Core	0.215278	Common	In CDS
rs277987	16	199177	5.58776e-05	0.366486	0.0897262	0.0272233	YMR174C	0.000134261	distant	Core	Core	0.215278	Common	In CDS
rs284020	16	451153	4.04478e-05	0.291998	0.0701435	0.0272166	YEL018W	0.000255025	distant	Core	Core	0.152087	Common	Intergenic
rs101436	7	438990	2.17377e-05	-0.415427	0.0963818	0.0271518	YDL009C	0.000200222	distant	Core	Core	0.037092	LowFreq	Intergenic
rs251799	15	238504	0.0001967	-0.361631	0.0960022	0.0271481	YPR148C	0.000220165	distant	Accessory	Introgression	0.0516899	Common	Intergenic
rs44210	4	466362	1.18441e-05	0.318456	0.0715552	0.0271187	YDR217C	0.000157543	distant	Core	Core	0.0465808	LowFreq	In CDS
rs194420	12	647936	4.51592e-05	-0.280664	0.0678542	0.0270308	YBL061C	0.000218777	distant	Core	Core	0.422772	Common	In CDS
rs188111	12	364406	1.7742e-05	0.363363	0.0833871	0.0270266	YMR035W	0.000175035	distant	Accessory	Introgression	0.0690169	Common	In CDS
rs151997	10	378194	9.68333e-05	0.310354	0.0786049	0.0270038	YML009C	0.000118395	distant	Core	Core	0.266332	Common	Intergenic
rs32758	4	38200	0.000118615	0.35201	0.0903273	0.0269995	YEL022W	0.000181538	distant	Core	Core	0.272997	Common	Intergenic
rs180245	12	72756	2.11739e-05	0.350055	0.0810995	0.0269942	YGR021W	0.000122615	distant	Core	Core	0.0820969	Common	In CDS
rs221736	13	699971	3.18848e-05	0.417086	0.09884	0.0269938	YDL009C	0.000200222	distant	Core	Core	0.0766568	Common	In CDS
rs79302	5	399147	0.00010461	-0.308692	0.0785708	0.0269726	YER066C-A	0.000164319	distant	Core	Core	0.0469832	LowFreq	Intergenic
rs82090	5	520042	1.52872e-05	-0.41624	0.0947726	0.0269703	YGR113W	0.000147577	distant	Core	Core	0.0434565	LowFreq	In CDS
rs279646	16	256420	7.22986e-05	0.232391	0.0577925	0.0269364	YDR473C	0.000111427	distant	Core	Core	0.443396	Common	In CDS
rs199112	12	830378	0.000163052	0.350362	0.0918237	0.0269263	YBL038W	0.000171417	distant	Core	Core	0.188922	Common	Intergenic
rs137182	9	270192	0.000132542	0.352965	0.091234	0.0269233	YIL098C	0.00020438	distant	Core	Core	0.104167	Common	In CDS
rs217303	13	528895	8.37279e-05	0.302053	0.0758037	0.0269233	YHR103W	9.10199e-05	distant	Core	Core	0.208704	Common	In CDS
rs82338	5	527960	7.24859e-05	-0.362453	0.0901513	0.0268933	YHR131C	0.000127894	distant	Core	Core	0.0524752	Common	In CDS
rs36255	4	159954	7.83924e-05	0.298838	0.0746897	0.0268808	YLR245C	0.000172315	distant	Core	Core	0.129832	Common	In CDS
rs26733	3	75264	0.000188369	-0.310686	0.0822316	0.0268691	YOR217W	0.000218566	distant	Core	Core	0.170466	Common	In CDS
rs44210	4	466362	5.80418e-05	-0.314755	0.0772367	0.0268344	YML091C	0.000221402	distant	Core	Core	0.0465808	LowFreq	In CDS
rs244188	14	705870	9.63814e-05	0.316579	0.0801577	0.0268199	YEL004W	0.000155932	distant	Core	Core	0.089604	Common	In CDS
rs84488	6	55216	0.000156016	0.284043	0.0742214	0.026817	YLR295C	0.000181216	distant	Core	Core	0.136634	Common	Intergenic
rs238241	14	435739	0.000179228	0.36897	0.0973251	0.0267786	YFR011C	0.000287137	distant	Core	Core	0.162698	Common	In CDS
rs231440	14	168178	4.97756e-05	-0.275948	0.0670969	0.0267781	YGR140W	0.000195562	distant	Core	Core	0.157738	Common	In CDS
rs186398	12	291601	1.58166e-05	0.351668	0.0802138	0.0267701	YDR180W	0.000177992	distant	Core	Core	0.0224261	LowFreq	In CDS
rs84488	6	55216	0.000131872	0.282655	0.0730358	0.026743	YJL066C	0.000253873	distant	Core	Core	0.136634	Common	Intergenic
rs12103	2	323896	4.88734e-05	0.306524	0.074451	0.0267422	YGR188C	7.96684e-05	distant	Core	Core	0.0308458	LowFreq	In CDS
rs244188	14	705870	0.000124993	0.315307	0.0811864	0.0267207	YCR042C	0.0002053	distant	Core	Core	0.089604	Common	In CDS
rs162239	11	55869	0.000121277	-0.304503	0.0782498	0.0267101	YMR030W-A	0.000124546	distant	Core	Core	0.203465	Common	Intergenic
rs186398	12	291601	3.03947e-05	-0.351885	0.0831646	0.0267075	YFR014C	0.00012439	distant	Core	Core	0.0224261	LowFreq	In CDS
rs26733	3	75264	7.88656e-05	-0.309291	0.0773311	0.0267058	YBR245C	0.000160637	distant	Core	Core	0.170466	Common	In CDS
rs137715	9	290469	2.37744e-05	0.347406	0.0809951	0.0266872	YOR187W	8.19738e-05	distant	Core	Core	0.107426	Common	In CDS
rs244188	14	705870	5.14369e-06	0.316953	0.0683443	0.026677	YOR233W	0.000172209	distant	Core	Core	0.089604	Common	In CDS
rs196532	12	744050	0.00016481	0.346269	0.090817	0.0266389	YJL058C	0.000228076	distant	Core	Core	0.0326733	LowFreq	Intergenic
rs186398	12	291601	4.94457e-05	0.35027	0.085135	0.0266296	YOR144C	0.000167456	distant	Core	Core	0.0224261	LowFreq	In CDS
rs174383	11	498054	9.73714e-05	-0.412291	0.10446	0.0266254	YMR042W	0.000184982	distant	Core	Core	0.0237624	LowFreq	In CDS
rs97197	7	278911	2.24584e-05	-0.421009	0.0978503	0.0266109	YMR042W	0.000184982	distant	Core	Core	0.00296736	LowFreq	Intergenic
rs211123	13	266926	5.55349e-05	-0.311044	0.0761244	0.0265966	YBR054W	7.48306e-05	distant	Core	Core	0.0833333	Common	Intergenic
[truncated: 1,041 more rows]
