# Supplementary material for: Diallel panel reveals a significant impact of low-frequency genetic variants on gene expression variation in yeast
Source: Mol Syst Biol. 2024 Feb 14;20(4):362–73. doi: 10.1038/s44320-024-00021-0 (PMC10987670; doi:10.1038/s44320-024-00021-0)
Supplement: Supplementary file 7 — Dataset EV6 [file 44320_2024_21_MOESM7_ESM.xlsx]

## Sheet: Dataset EV6
Dataset EV6. Summary of variant annotations across full SNP matrix
Annotation	Type	In_group	Total	Fraction	Fisher’s test
intergenic	Common	9686	30681	0.316	n.s
	LowFreq	412	1228	0.336
initiator_codon_variant	Common	1	30681	0.0000326	n.s
	LowFreq	0	1228	0
intron_variant	Common	228	30681	0.00743	n.s
	LowFreq	13	1228	0.0106
missense_variant	Common	5297	30681	0.173	n.s
	LowFreq	204	1228	0.166
non_coding_transcript_exon_variant	Common	83	30681	0.00271	n.s
	LowFreq	1	1228	0.000814
splice_region_variant&intron_variant	Common	6	30681	0.000196	n.s
	LowFreq	0	1228	0
splice_region_variant&stop_retained_variant	Common	23	30681	0.000750	n.s
	LowFreq	2	1228	0.00163
splice_region_variant&synonymous_variant	Common	1	30681	0.0000326	n.s
	LowFreq	0	1228	0
start_lost	Common	13	30681	0.000424	n.s
	LowFreq	0	1228	0
stop_gained	Common	37	30681	0.00121	n.s
	LowFreq	2	1228	0.00163
stop_lost&splice_region_variant	Common	7	30681	0.000228	n.s
	LowFreq	0	1228	0
synonymous_variant	Common	15299	30681	0.499	n.s
	LowFreq	594	1228	0.484
