# Supplementary material for: Diallel panel reveals a significant impact of low-frequency genetic variants on gene expression variation in yeast
Source: Mol Syst Biol. 2024 Feb 14;20(4):362–73. doi: 10.1038/s44320-024-00021-0 (PMC10987670; doi:10.1038/s44320-024-00021-0)
Supplement: Supplementary file 8 — Dataset EV7 [file 44320_2024_21_MOESM8_ESM.xlsx]

## Sheet: Dataset EV7
Dataset EV7. Summary of variant annotations across associated SNPs
Annotation	Type	In_group	Total	Fraction	Fisher’s test
intergenic	Common	332	918	0.362	n.s
	LowFreq	40	104	0.385
intron_variant	Common	8	918	0.00871	n.s
	LowFreq	1	104	0.00962
missense_variant	Common	188	918	0.205	n.s
	LowFreq	20	104	0.192
synonymous_variant	Common	383	918	0.417	n.s
	LowFreq	43	104	0.413
non_coding_transcript_exon_variant	Common	2	918	0.00218	n.s
	LowFreq	0	104	0
splice_region_variant&stop_retained_variant	Common	3	918	0.00327	n.s
	LowFreq	0	104	0
start_lost	Common	1	918	0.00109	n.s
	LowFreq	0	104	0
stop_gained	Common	1	918	0.00109	n.s
	LowFreq	0	104	0
