# Supplementary material for: Diallel panel reveals a significant impact of low-frequency genetic variants on gene expression variation in yeast
Source: Mol Syst Biol. 2024 Feb 14;20(4):362–73. doi: 10.1038/s44320-024-00021-0 (PMC10987670; doi:10.1038/s44320-024-00021-0)
Supplement: Supplementary file 9 — Dataset EV8 [file 44320_2024_21_MOESM9_ESM.xlsx]

## Sheet: Dataset EV8
Dataset EV8. Nanopore sequencing metrics for the parental isolates
Parent	Number of reads	Total length	Coverage	Min. length	Average length	Max. length	Q1	Q2	Q3	N50	Q20(%)	Q30(%)	GC(%)	Sequencer used
ACS	435743	1801012367	150.1	1000	4133	118436	1666	2852	5229	5867	54	24	35	PromethION
ABA	28004	235874238	19.7	1000	8423	92806	2317	4861	10818	15385	56	25	34	PromethION
ABC	102157	541065223	45.1	1000	5296	71991	2093	3671	6760	7667	61	27	37	PromethION
ABP	57524	1191792180	99.3	1000	20718	175141	7494	17624	30136	30826	61	27	37	PromethION
ACG	35157	633784090	52.8	1000	18027	137644	5572	13960	26713	28876	62	28	37	PromethION
AAR	71228	565389762	47.1	1000	7938	105042	2720	5237	10550	12706	62	28	34	PromethION
AVI	61388	301675166	25.1	1000	4914	687008	2066	3505	6212	6840	61	27	37	PromethION
BAK	266016	1333297477	111.1	1000	5012	113595	2145	3694	6457	6910	59	25	38	PromethION
BAM	46803	399306496	33.3	1000	8532	84746	2889	5454	11467	14076	60	27	34	PromethION
BAP	173643	772195405	64.3	1000	4447	109029	1783	2983	5499	6376	60	26	38	MinION
BFP	745611	2806297054	233.9	1000	3764	325953	1621	2662	4729	5134	53	23	35	PromethION
BHH	108852	1315054744	109.6	1000	12081	132670	3692	8388	17326	20016	61	26	38	PromethION
CCD	86573	480768582	40.1	1000	5553	134503	2311	3890	6989	7843	61	27	35	PromethION
CGD	56607	558803468	46.6	1000	9872	143852	3448	7045	13599	15360	60	26	38	PromethION
AKE	32879	350668764	29.2	1000	10665	99961	3503	7421	15233	17350	61	26	37	PromethION
CLB	28966	887818482	74	1000	30650	188832	6944	24934	48080	51873	64	19	38	MinION
BKL	18911	523337979	43.6	1000	27674	209435	5567	18409	44243	51249	64	19	38	MinION
ABS	24181	531735242	44.3	1000	21990	258340	4278	12710	31900	43481	65	20	36	MinION
ACK	46017	791820848	66	1000	17207	188209	3168	8194	24317	37102	65	20	37	MinION
BAN	27326	338983728	28.2	1000	12405	212635	2306	4839	14835	31270	57	17	34	MinION
BBS	30738	492716916	41.1	1000	16030	137713	4986	10640	21741	26829	57	27	37	MinION
CMQ	23954	512935839	42.7	1000	21413	202085	4649	13429	31367	39930	65	19	37	MinION
ATE	34266	533526356	44.5	1000	15570	150125	4880	10228	21120	25989	56	27	36	MinION
CPG	57891	979710541	81.6	1000	16923	129762	5846	12057	23188	26774	57	27	37	MinION
Averages	108351	786648789	65.6	1000	12885	175396	3664	8695	18271	22322	60	24	36
