# Supplementary material for: Diallel panel reveals a significant impact of low-frequency genetic variants on gene expression variation in yeast
Source: Mol Syst Biol. 2024 Feb 14;20(4):362–73. doi: 10.1038/s44320-024-00021-0 (PMC10987670; doi:10.1038/s44320-024-00021-0)
Supplement: Supplementary file 10 — Dataset EV9 [file 44320_2024_21_MOESM10_ESM.xlsx]

## Sheet: Dataset EV9
Dataset EV9. Parental genome assembly metrics
Parent	Assembler	Total length	Number of contigs	Mean contig length	Longest contig	Shortest contig	Gaps	N50	N50n	N90	N90n	Sequencing run
AAR	Canu	12657733	45	281283	1521405	5111	0	800512	6	340474	15	PromethION1
ABA	Canu	12623458	40	315586	1081316	2720	0	669783	8	306646	18	PromethION2
ABC	Canu	12245674	32	382677	1516178	7492	0	908586	6	430225	13	PromethION1
ABP	Canu	11866928	17	698055	1474574	124178	0	917857	6	420850	13	PromethION1
ABS	Canu	12950030	34	380883	1481230	18027	0	909703	6	204963	16	MinION2
ACG	Canu	12323132	21	586816	1503022	64312	0	828536	6	329917	15	PromethION1
ACK	Canu	12555438	24	523143	1517431	14344	0	851682	6	316116	15	MinION2
ACS	Canu	12363180	64	193175	1078717	1093	0	796685	7	292988	15	PromethION2
AKE	Canu	12087145	19	636166	1491329	58480	0	797886	6	445106	14	PromethION1
ATE	Canu	12564642	28	448737	1479469	6803	0	916511	6	309404	14	MinION1
AVI	Canu	12124061	31	391099	1482893	3351	0	919545	6	307067	14	PromethION1
BAK	Canu	12085370	27	447606	1477846	2566	0	924119	6	428769	13	PromethION1
BAM	Canu	12663996	40	316600	1695355	3085	0	919017	6	325694	14	PromethION1
BAN	Canu	12463198	34	366565	1203785	1324	0	727296	7	229310	17	MinION3
BAP	Canu	12427294	49	253618	1477630	5005	0	723783	7	307638	17	PromethION1
BBS	Canu	12379912	27	458515	1494977	3834	0	921384	6	331964	14	MinION1
BFP	Canu	12210573	52	234819	1487405	1503	0	807595	6	301414	15	PromethION2
BHH	Canu	12798594	35	365674	1549686	6306	0	799497	7	258091	16	PromethION1
BKL	Canu	12707107	27	470634	1495488	18151	0	809732	6	316442	15	MinION2
CCD	Canu	12284639	47	261375	1053540	3360	0	797002	7	238632	17	PromethION1
CGD	Canu	12328877	26	474188	1523616	20670	0	799143	6	441190	14	PromethION1
CLB	Canu	13082955	26	503191	1504554	4289	0	792819	7	286941	17	MinION2
CMQ	Canu	12649537	25	505981	1469222	27594	0	796123	7	290246	16	MinION2
CPG	Canu	12054893	17	709111	1500696	215924	0	799825	6	447675	14	MinION1
AAR	SmartDeNovo	12026524	17	707443	1510817	21967	0	915281	6	421057	13	PromethION1
ABA	SmartDeNovo	11906834	21	566992	1079348	58403	0	775665	7	337152	16	PromethION2
ABC	SmartDeNovo	12057422	20	602871	1519982	12077	0	794703	6	430173	14	PromethION1
ABP	SmartDeNovo	11913188	18	661844	1474467	97168	0	794218	6	420679	14	PromethION1
ABS	SmartDeNovo	12020621	21	572411	1481242	71587	0	871349	6	307005	14	MinION2
ACG	SmartDeNovo	12045521	17	708560	1501739	81851	0	907472	6	456200	13	PromethION1
ACK	SmartDeNovo	12166860	19	640361	1511443	46074	0	901532	6	429540	13	MinION2
ACS	SmartDeNovo	11842716	17	696630	1493447	226836	0	795922	6	425381	14	PromethION2
AKE	SmartDeNovo	11949538	17	702914	1481633	228441	0	797876	6	438305	14	PromethION1
ATE	SmartDeNovo	11962347	18	664575	1473421	11937	0	790825	6	442959	14	MinION1
AVI	SmartDeNovo	11899513	29	410328	1064362	21902	0	667818	8	287683	18	PromethION1
BAK	SmartDeNovo	11927695	20	596385	1477867	21463	0	797751	6	428495	14	PromethION1
BAM	SmartDeNovo	12193527	17	717266	1695634	231526	0	821287	6	434241	14	PromethION1
BAN	SmartDeNovo	11651968	17	685410	1422597	207622	0	815064	6	430148	13	MinION3
BAP	SmartDeNovo	11990972	18	666165	1466963	85808	0	820352	6	437685	14	PromethION1
BBS	SmartDeNovo	12020139	17	707067	1499026	18126	0	921494	6	448516	13	MinION1
BFP	SmartDeNovo	11858862	18	658826	1487511	15666	0	807661	6	436610	14	PromethION2
BHH	SmartDeNovo	12387053	23	538568	1545817	19218	0	796768	6	429316	14	PromethION1
BKL	SmartDeNovo	12029698	21	572843	1270289	12049	0	909194	6	309760	14	MinION2
CCD	SmartDeNovo	11913265	21	567298	1231844	27578	0	770748	7	429645	15	PromethION1
CGD	SmartDeNovo	12002931	16	750183	1521119	205198	0	902150	6	435095	13	PromethION1
CLB	SmartDeNovo	12226545	21	582216	1482016	84385	0	909855	6	418319	14	MinION2
CMQ	SmartDeNovo	11901450	21	566736	1468517	48311	0	914731	6	305623	14	MinION2
CPG	SmartDeNovo	12062002	17	709530	1527858	14119	0	944463	6	447635	13	MinION1
