# Supplementary material for: Diallel panel reveals a significant impact of low-frequency genetic variants on gene expression variation in yeast
Source: Mol Syst Biol. 2024 Feb 14;20(4):362–73. doi: 10.1038/s44320-024-00021-0 (PMC10987670; doi:10.1038/s44320-024-00021-0)
Supplement: Supplementary file 11 — Dataset EV10 [file 44320_2024_21_MOESM11_ESM.xlsx]

## Sheet: Dataset EV10
Dataset EV10. Structural variants detected
Chromosome	Position	ID	SV_length	SV_type	qCHR	qSTART	qEND	MAF	Ty_percentage	Is_Ty
chrII	1659	0_0_chrII_1659_canu_AAR_TM19E_C	1718	INS	tig00000006	7656	9378	3.84615	0.193248	not Ty
chrIX	392595	0_0_chrIX_392595_canu_AAR_DE79O_C	412	CONTR	tig00000014	369379	369791	3.84615	0	not Ty
chrII	1928	0_0_chrII_1928_canu_AAR_BB01I_B	90	CONTR	tig00000006	2205	2295	3.84615	0	not Ty
chrII	5850	0_1_chrII_5850_sdn_AAR_QP39D_S	3622	INS	utg22	5659	9285	3.84615	0.0916621	not Ty
chrII	213205	0_0_chrII_213205_canu_AAR_NZ04G_B	59	CONTR	tig00000006	207365	207424	3.84615	0	not Ty
chrII	804779	0_0_chrII_804779_canu_AAR_EL73V_B	156	DUP	tig00000006	785060	785069	3.84615	0	not Ty
chrII	804779	0_0_chrII_804779_canu_AAR_TN16S_B	156	DUP	tig00000006	784619	784628	3.84615	0	not Ty
chrII	804779	0_0_chrII_804779_canu_AAR_WQ73O_B	156	DUP	tig00000006	784766	784775	3.84615	0	not Ty
chrIII	142794	0_0_chrIII_142794_canu_AAR_BN42Z_B	6052	INS	tig00000015	148910	154966	3.84615	0.984633	Ty
chrIII	206236	0_0_chrIII_206236_canu_AAR_PD13L_B	80	DUP	tig00000015	218214	218223	3.84615	0	not Ty
chrIII	295286	0_0_chrIII_295286_canu_AAR_FR07S_B	101	INS	tig00000015	308254	308359	3.84615	0	not Ty
chrIV	384014	0_0_chrIV_384014_canu_AAR_HF02T_B	-444	DEL	tig00000001	415749	415773	3.84615	0	not Ty
chrIV	758243	0_0_chrIV_758243_canu_AAR_WE87U_B	-739	DEL	tig00000001	783213	784052	3.84615	0	not Ty
chrIV	981170	0_0_chrIV_981170_canu_AAR_VG83U_B	5660	INS	tig00000001	993522	999186	3.84615	0.99894	Ty
chrIX	392257	0_0_chrIX_392257_canu_AAR_UX90C_B	-81	DEL	tig00000014	370308	370605	3.84615	0	not Ty
chrV	3682	0_0_chrV_3682_canu_AAR_BH63T_B	-1283	DEL	tig00000013	3961	4137	3.84615	0	not Ty
chrV	492583	0_0_chrV_492583_canu_AAR_KY86U_B	441	INS	tig00000013	502233	502678	3.84615	0.986395	Ty
chrVI	30089	0_0_chrVI_30089_canu_AAR_WY01C_B	409	INS	tig00000018	25400	25813	3.84615	0	not Ty
chrVI	101360	0_0_chrVI_101360_canu_AAR_YM63I_B	606	INS	tig00000018	96936	97546	3.84615	0.988449	Ty
chrVI	137736	0_0_chrVI_137736_canu_AAR_HR38X_B	659	INS	tig00000018	133882	134545	3.84615	0.931715	Ty
chrVII	431366	0_0_chrVII_431366_canu_AAR_XA04I_B	99	DUP	tig00000003	447427	447439	3.84615	0	not Ty
chrVII	519192	0_0_chrVII_519192_canu_AAR_TM29Y_B	160	CONTR	tig00000003	535165	535325	3.84615	0	not Ty
chrVII	728039	0_0_chrVII_728039_canu_AAR_QX70R_B	5958	INS	tig00000003	727218	733180	3.84615	1.00017	Ty
chrVII	931037	0_0_chrVII_931037_canu_AAR_AZ47C_B	5271	INS	tig00000003	924514	929789	3.84615	0.98634	Ty
chrVIII	146827	0_0_chrVIII_146827_canu_AAR_ZF35S_B	5909	INS	tig00000012	135442	141355	3.84615	0.997461	Ty
chrVIII	525585	0_0_chrVIII_525585_canu_AAR_WL30B_B	202	INS	tig00000012	528671	528877	3.84615	0	not Ty
chrX	294466	0_0_chrX_294466_canu_AAR_HA55P_B	121	INS	tig00000008	293379	293504	3.84615	0	not Ty
chrX	540779	0_0_chrX_540779_canu_AAR_YM65C_B	366	INS	tig00000008	533720	534090	3.84615	1.01366	Ty
chrXI	379494	0_0_chrXI_379494_canu_AAR_JS31J_B	5929	INS	tig00000010	385076	391009	3.84615	0.999494	Ty
chrXI	649240	0_1_chrXI_649240_sdn_AAR_JF05B_S	20116	INS	utg43	660177	680297	3.84615	0	not Ty
chrXII	1760	0_0_chrXII_1760_canu_AAR_CN88U_B	3528	INS	tig00000007	2033	5565	3.84615	0	not Ty
chrXII	366633	0_0_chrXII_366633_canu_AAR_XA40A_B	329	INS	tig00000007	355464	355797	3.84615	0.948328	Ty
chrXII	657022	0_0_chrXII_657022_canu_AAR_UD71O_B	30925	DUP	tig00000011	210996	210997	3.84615	0.0110914	not Ty
chrXIII	321618	0_0_chrXIII_321618_canu_AAR_EZ42A_B	329	INS	tig00000004	304714	305047	3.84615	1.01216	Ty
chrXIII	600892	0_0_chrXIII_600892_canu_AAR_CH12N_B	-742	DEL	tig00000004	571798	573266	3.84615	0	not Ty
chrXIII	789089	0_0_chrXIII_789089_canu_AAR_AK94Y_B	33842	INS	tig00000004	758832	792678	3.84615	0	not Ty
chrXV	28990	0_0_chrXV_28990_canu_AAR_AZ56I_B	165	DUP	tig00000002	28747	28795	3.84615	0	not Ty
chrXV	29614	0_0_chrXV_29614_canu_AAR_AF01K_B	-1322	DEL	tig00000002	29371	29523	3.84615	0	not Ty
chrXV	31191	0_0_chrXV_31191_canu_AAR_OB59M_B	118	INS	tig00000002	29830	29952	3.84615	0	not Ty
chrXV	346377	0_0_chrXV_346377_canu_AAR_YK66X_B	-58	DEL	tig00000002	333229	333237	3.84615	0	not Ty
chrXV	384708	0_0_chrXV_384708_canu_AAR_ZB33A_B	-104	DEL	tig00000002	371508	371508	3.84615	0	not Ty
chrXV	1073327	0_1_chrXV_1073327_sdn_AAR_DB74A_S	2038	INS	utg260	1033843	1035885	3.84615	0	not Ty
chrXVI	56358	0_0_chrXVI_56358_canu_AAR_EM36O_B	1783	INS	tig00000005	50678	52465	3.84615	0.313517	not Ty
chrXVI	62375	0_0_chrXVI_62375_canu_AAR_CB72F_B	-1621	DEL	tig00000005	51362	56142	3.84615	0.368291	not Ty
chrII	808855	1_0_chrII_808855_canu_ABA_SH81A_C	328	INS	tig00000024	17520	17852	3.84615	1.00305	Ty
chrIV	437593	1_0_chrIV_437593_canu_ABA_FC99G_C	11402	INS	tig00000012	437375	448781	3.84615	0.995878	Ty
chrIV	1525334	1_0_chrIV_1525334_canu_ABA_RR26M_C	-814	DEL	tig00000004	1052980	1074975	3.84615	0	not Ty
chrIX	1897	1_0_chrIX_1897_canu_ABA_DN60O_C	21758	TRA	tig00000003	7403	29187	3.84615	0	not Ty
chrVII	401620	1_0_chrVII_401620_canu_ABA_FB98P_C	794	INS	tig00000035	406067	406865	3.84615	0.876574	Ty
chrX	2983	1_0_chrX_2983_canu_ABA_QF50N_C	912	INS	tig00000014	3221	4137	3.84615	0	not Ty
chrX	6303	1_0_chrX_6303_canu_ABA_GQ73R_C	-6860	DEL	tig00000014	6644	35921	3.84615	0	not Ty
chrX	77504	1_0_chrX_77504_canu_ABA_SR36O_C	-2717	DEL	tig00000014	100250	100660	3.84615	0	not Ty
chrXI	662048	1_0_chrXI_662048_canu_ABA_NW39O_C	330	INS	tig00000011	661801	662135	3.84615	0.978788	Ty
chrXI	665429	1_0_chrXI_665429_canu_ABA_ZC72C_C	-479	DEL	tig00000011	665493	668727	3.84615	0	not Ty
chrXII	1065155	1_0_chrXII_1065155_canu_ABA_BN56R_C	7047	INS	tig00000001	1006752	1013803	3.84615	0	not Ty
chrXIV	6620	1_0_chrXIV_6620_canu_ABA_KI06Y_C	156	INS	tig00000037	250	410	3.84615	0	not Ty
chrXV	31000	1_0_chrXV_31000_canu_ABA_QZ03F_C	-92	DEL	tig00000003	30820	30884	3.84615	0	not Ty
chrXV	31191	1_0_chrXV_31191_canu_ABA_JK81Q_C	-102	DEL	tig00000003	30919	30920	3.84615	0	not Ty
chrI	6755	1_0_chrI_6755_canu_ABA_OV40C_B	5948	INS	tig00000020	11987	17939	3.84615	0.99462	Ty
chrII	197303	1_0_chrII_197303_canu_ABA_FN67R_B	-65	DEL	tig00000008	185044	191315	3.84615	0	not Ty
chrIV	877886	1_0_chrIV_877886_canu_ABA_XR86C_B	5911	INS	tig00000004	404952	410867	3.84615	1.00051	Ty
chrIV	1394821	1_0_chrIV_1394821_canu_ABA_SE92A_B	331	INS	tig00000004	921805	922140	3.84615	0.978852	Ty
chrIX	146884	1_0_chrIX_146884_canu_ABA_BE83F_B	260	DUP	tig00000041	149037	149063	3.84615	0	not Ty
chrIX	212186	1_0_chrIX_212186_canu_ABA_UH67X_B	5922	INS	tig00000041	214464	220390	3.84615	0.997298	Ty
chrIX	248834	1_0_chrIX_248834_canu_ABA_YT91T_B	337	INS	tig00000041	257042	257383	3.84615	1.0089	Ty
chrIX	392741	1_0_chrIX_392741_canu_ABA_ME50U_B	87	INS	tig00000041	407267	407358	3.84615	0	not Ty
chrIX	414876	0_0_chrIX_414876_canu_AAR_EA39O_B	88	DUP	tig00000014	392784	392795	7.69231	0	not Ty
chrV	9359	1_1_chrV_9359_sdn_ABA_LI22Y_S	283	INS	utg21	966080	966367	3.84615	0	not Ty
chrV	565340	1_1_chrV_565340_sdn_ABA_XS23S_S	-4987	DEL	utg21	558599	966367	3.84615	0	not Ty
chrVI	137663	1_0_chrVI_137663_canu_ABA_LO93J_B	73	DUP	tig00000018	119872	119876	3.84615	0	not Ty
chrVI	181995	1_0_chrVI_181995_canu_ABA_TP56X_B	326	INS	tig00000018	168612	168942	3.84615	0.990798	Ty
chrVI	261313	1_0_chrVI_261313_canu_ABA_KO16A_B	5911	INS	tig00000018	247679	253594	3.84615	1.00051	Ty
chrVII	40552	1_1_chrVII_40552_sdn_ABA_RN63G_S	1270	INV	utg21	933559	934845	3.84615	0	not Ty
chrVII	41822	1_1_chrVII_41822_sdn_ABA_BE63Y_S	69032	INV	utg21	901119	901461	3.84615	0	not Ty
chrVII	287773	1_0_chrVII_287773_canu_ABA_FG93D_B	328	INS	tig00000035	292276	292608	3.84615	1.0122	Ty
chrVII	401620	1_0_chrVII_401620_canu_ABA_DQ61P_B	794	INS	tig00000036	4249	5047	3.84615	0.876574	Ty
chrVII	774163	1_0_chrVII_774163_canu_ABA_II42F_B	11742	INS	tig00000036	362852	374598	3.84615	0.999319	Ty
chrVII	823464	1_0_chrVII_823464_canu_ABA_OI10P_B	5426	INS	tig00000036	417300	422730	3.84615	0.986915	Ty
chrVIII	238110	1_0_chrVIII_238110_canu_ABA_ST15J_B	5911	INS	tig00000009	225692	231607	3.84615	1.00051	Ty
chrVIII	466885	1_0_chrVIII_466885_canu_ABA_BD05D_B	5955	INS	tig00000009	460399	466358	3.84615	1.00067	Ty
chrXI	517863	1_0_chrXI_517863_canu_ABA_GQ14Z_B	328	INS	tig00000011	517119	517451	3.84615	1.00305	Ty
chrXII	453353	1_1_chrXII_453353_sdn_ABA_VP98O_S	1925	INS	utg6	183933	185862	3.84615	0	not Ty
chrXII	485827	1_1_chrXII_485827_sdn_ABA_AO21N_S	1049	INS	utg6	235896	236949	3.84615	0	not Ty
chrXIII	202554	1_0_chrXIII_202554_canu_ABA_ZJ82B_B	328	INS	tig00000010	185364	185696	3.84615	0.993902	Ty
chrXIII	219900	1_0_chrXIII_219900_canu_ABA_WK95N_B	-8408	DEL	tig00000010	203026	211430	3.84615	0	not Ty
chrXIII	259416	1_0_chrXIII_259416_canu_ABA_HV93N_B	11511	INS	tig00000010	242538	254053	3.84615	1.00026	Ty
chrXIII	290783	1_0_chrXIII_290783_canu_ABA_KI18D_B	337	INS	tig00000010	285432	285773	3.84615	1.01187	Ty
chrXIII	372631	1_0_chrXIII_372631_canu_ABA_SE08Q_B	5994	DUP	tig00000010	367965	367967	3.84615	0.988655	Ty
chrXIII	378622	1_0_chrXIII_378622_canu_ABA_LL59N_B	54	INS	tig00000010	367967	368025	3.84615	0	not Ty
chrXIII	809184	1_0_chrXIII_809184_canu_ABA_PC05Y_B	319	INS	tig00000016	183935	184258	3.84615	1.0094	Ty
chrXIV	9038	1_0_chrXIV_9038_canu_ABA_IX15W_B	-5395	DEL	tig00000037	2827	16119	3.84615	0	not Ty
chrXIV	96608	1_0_chrXIV_96608_canu_ABA_LU97U_B	169	DUP	tig00000037	98335	98337	3.84615	0.87574	Ty
chrXIV	102523	1_0_chrXIV_102523_canu_ABA_WX18B_B	527	INS	tig00000037	104251	104782	3.84615	0.967742	Ty
chrXIV	102632	1_0_chrXIV_102632_canu_ABA_EK27M_B	72	DUP	tig00000037	104961	110324	3.84615	0	not Ty
chrXIV	442815	1_0_chrXIV_442815_canu_ABA_EP11I_B	313	INS	tig00000037	450444	450761	3.84615	0.897764	Ty
chrXIV	561187	1_0_chrXIV_561187_canu_ABA_KV36Q_B	11900	INS	tig00000037	562925	574829	3.84615	0.995378	Ty
chrXV	31194	1_1_chrXV_31194_sdn_ABA_QW48I_S	106	CONTR	utg13	5551	5657	3.84615	0	not Ty
chrXV	487356	1_0_chrXV_487356_canu_ABA_LI28C_B	5921	INS	tig00000003	481711	487636	3.84615	1.00051	Ty
chrXVI	856741	1_0_chrXVI_856741_canu_ABA_FB40K_B	5957	INS	tig00000005	833635	839596	3.84615	0.999496	Ty
chrI	25987	2_0_chrI_25987_canu_ABC_JM67O_C	695	DUP	tig00000016	15906	15926	3.84615	0	not Ty
chrI	26392	2_0_chrI_26392_canu_ABC_FU56B_C	1525	INS	tig00000016	15322	16851	3.84615	0	not Ty
chrI	229350	2_0_chrI_229350_canu_ABC_PM15P_C	1037	INS	tig00000016	223390	224431	3.84615	0	not Ty
chrM	51537	2_0_chrM_51537_canu_ABC_SK91I_C	1357	INS	tig00000030	2035	3396	3.84615	0	not Ty
chrM	62458	2_0_chrM_62458_canu_ABC_ES84K_C	-86	DEL	tig00000030	14213	14219	3.84615	0	not Ty
chrM	68606	2_0_chrM_68606_canu_ABC_XI01L_C	-82	DEL	tig00000030	20216	20218	3.84615	0	not Ty
chrM	77203	2_0_chrM_77203_canu_ABC_PI21T_C	198	INS	tig00000030	28560	28762	3.84615	0	not Ty
chrM	82813	2_0_chrM_82813_canu_ABC_TZ59A_C	-93	DEL	tig00000030	34284	34286	3.84615	0	not Ty
chrM	83319	2_0_chrM_83319_canu_ABC_FB99X_C	-95	DEL	tig00000030	34654	34657	3.84615	0	not Ty
chrM	84178	2_0_chrM_84178_canu_ABC_XI88S_C	-97	DEL	tig00000030	35367	35369	3.84615	0	not Ty
chrI	6755	2_0_chrI_6755_canu_ABC_QD45C_B	358	INS	tig00000016	7029	7391	3.84615	0.913408	Ty
chrI	29658	1_0_chrI_29658_canu_ABA_YN33Z_B	327	INS	tig00000020	29186	29517	7.69231	0.981651	Ty
chrI	183137	1_0_chrI_183137_canu_ABA_TL43A_B	162	DUP	tig00000020	188697	189250	7.69231	0.975309	Ty
chrI	183717	0_0_chrI_183717_canu_AAR_RH80G_B	1148	INS	tig00000021	162254	163406	11.5385	0	not Ty
chrII	327332	2_0_chrII_327332_canu_ABC_GU45E_B	5957	INS	tig00000008	304019	309980	3.84615	0.998825	Ty
chrII	405567	2_0_chrII_405567_canu_ABC_QF33J_B	5910	INS	tig00000008	388129	394043	3.84615	0.993909	Ty
chrII	801603	2_0_chrII_801603_canu_ABC_VM30H_B	11218	TRA	tig00000004	1037417	1048642	3.84615	0	not Ty
chrII	801603	2_0_chrII_801603_canu_ABC_DW03S_B	902	INS	tig00000004	1036511	1037417	3.84615	0	not Ty
chrIII	269	2_1_chrIII_269_sdn_ABC_NP13I_S	5389	INS	utg104	346	5739	3.84615	0	not Ty
chrIII	336	2_0_chrIII_336_canu_ABC_DW14U_B	10889	TRA	tig00000011	668495	657566	3.84615	0	not Ty
chrIV	83531	0_0_chrIV_83531_canu_AAR_SP43O_B	338	INS	tig00000001	115132	115474	7.69231	1.00888	Ty
chrV	314294	2_0_chrV_314294_canu_ABC_DE06G_B	-66	DEL	tig00000012	314039	314050	3.84615	0	not Ty
chrV	435969	2_0_chrV_435969_canu_ABC_ZM35M_B	308	DUP	tig00000012	435303	440577	3.84615	1.00325	Ty
chrVI	101181	2_0_chrVI_101181_canu_ABC_MM46V_B	5921	INS	tig00000015	90985	96910	3.84615	1.00051	Ty
chrVII	402536	2_0_chrVII_402536_canu_ABC_XM78T_B	1172	INS	tig00000004	401975	403151	3.84615	0	not Ty
chrVII	561755	2_0_chrVII_561755_canu_ABC_UH32M_B	145	INS	tig00000004	556499	556648	3.84615	1	Ty
chrVII	655463	2_1_chrVII_655463_sdn_ABC_KE86O_S	-1029	DEL	utg38	638777	639761	3.84615	0	not Ty
chrVII	1070488	2_0_chrVII_1070488_canu_ABC_TJ74F_B	-5641	DEL	tig00000004	1036511	1040692	3.84615	0	not Ty
chrVIII	92323	2_0_chrVIII_92323_canu_ABC_GV89H_B	5911	INS	tig00000010	81430	87345	3.84615	1.00051	Ty
chrVIII	133687	2_0_chrVIII_133687_canu_ABC_ZA57C_B	150	DUP	tig00000010	128758	128767	3.84615	0.993333	Ty
chrXI	1	2_0_chrXI_1_canu_ABC_DH94R_B	665428	TRA	tig00000011	155	664482	3.84615	0	not Ty
chrXI	144866	2_0_chrXI_144866_canu_ABC_MW02A_B	212	INS	tig00000011	145028	145244	3.84615	0	not Ty
chrXI	663478	2_0_chrXI_663478_canu_ABC_IP88P_B	57	DUP	tig00000011	662553	662558	3.84615	0	not Ty
chrXII	366106	2_0_chrXII_366106_canu_ABC_FI87T_B	699	INS	tig00000005	354483	355186	3.84615	0.921316	Ty
chrXII	373406	2_0_chrXII_373406_canu_ABC_KH64C_B	-162	DEL	tig00000005	362469	368433	3.84615	0	not Ty
chrXII	732075	1_0_chrXII_732075_canu_ABA_TS28P_B	338	INS	tig00000001	683813	684155	7.69231	1.00888	Ty
chrXII	780645	2_0_chrXII_780645_canu_ABC_IY71L_B	-129	DEL	tig00000005	735018	735023	3.84615	0	not Ty
chrXII	902880	2_0_chrXII_902880_canu_ABC_IN33X_B	5910	INS	tig00000005	857103	863017	3.84615	0.993739	Ty
chrXIII	808532	2_1_chrXIII_808532_sdn_ABC_AG21F_S	5925	INS	utg54	792386	798315	3.84615	0.999831	Ty
chrXIII	908135	2_0_chrXIII_908135_canu_ABC_VA69V_B	570	DUP	tig00000006	892118	892148	3.84615	0	not Ty
chrXIV	374852	2_0_chrXIV_374852_canu_ABC_RP40C_B	5427	INS	tig00000009	368503	373934	3.84615	0.986917	Ty
chrXIV	442722	2_0_chrXIV_442722_canu_ABC_SH45T_B	3985	INS	tig00000009	441784	445773	3.84615	0.790966	Ty
chrXV	6525	2_1_chrXV_6525_sdn_ABC_YY27N_S	9827	INS	utg12	13780	23611	3.84615	0	not Ty
chrXV	31000	1_1_chrXV_31000_sdn_ABA_IF25Z_S	-194	DEL	utg13	5551	5615	7.69231	0	not Ty
chrXV	113535	2_0_chrXV_113535_canu_ABC_VE25C_B	89	DUP	tig00000002	120483	120951	3.84615	1	Ty
chrXV	227981	2_0_chrXV_227981_canu_ABC_ZG25H_B	5921	INS	tig00000002	235013	240938	3.84615	0.997129	Ty
chrXV	355315	2_0_chrXV_355315_canu_ABC_XQ39C_B	6219	INS	tig00000002	374056	380279	3.84615	0.932787	Ty
chrXV	571604	2_0_chrXV_571604_canu_ABC_NM76I_B	214	DUP	tig00000002	596873	602576	3.84615	0	not Ty
chrXV	822925	1_0_chrXV_822925_canu_ABA_TP40O_B	70	DUP	tig00000003	816654	816681	7.69231	0	not Ty
chrXV	976377	0_0_chrXV_976377_canu_AAR_RD21T_B	311	INS	tig00000002	945528	945843	7.69231	1.01286	Ty
chrXV	1019657	2_0_chrXV_1019657_canu_ABC_AX14U_B	-127	DEL	tig00000002	1044760	1044767	3.84615	0	not Ty
chrXV	1071363	2_0_chrXV_1071363_canu_ABC_IB99W_B	19922	TRA	tig00000003	33727	13778	3.84615	0	not Ty
chrXVI	1	2_1_chrXVI_1_sdn_ABC_ZD03U_S	191	INS	utg12	7017	7212	3.84615	0	not Ty
chrXVI	6525	2_0_chrXVI_6525_canu_ABC_VX55Q_B	-11025	DEL	tig00000003	13725	31763	3.84615	0	not Ty
chrXVI	560996	2_0_chrXVI_560996_canu_ABC_QM85D_B	91	DUP	tig00000003	567911	573735	3.84615	0	not Ty
chrVI	4689	3_0_chrVI_4689_canu_ABP_XX65A_C	159	INS	tig00000009	442	605	3.84615	0	not Ty
chrVIII	539926	3_0_chrVIII_539926_canu_ABP_MD34L_C	1850	INS	tig00000012	520752	522606	3.84615	0	not Ty
chrI	12999	3_0_chrI_12999_canu_ABP_UJ94D_B	57	INS	tig00000017	13500	13561	3.84615	0	not Ty
chrIII	295002	3_0_chrIII_295002_canu_ABP_NX44G_B	291	DUP	tig00000014	296353	302057	3.84615	1	Ty
chrIV	1353158	3_0_chrIV_1353158_canu_ABP_SQ35W_B	1566	INS	tig00000001	1299994	1301564	3.84615	0.998084	Ty
chrIX	391771	3_1_chrIX_391771_sdn_ABP_VO96E_S	659	CONTR	utg582	376493	377152	3.84615	0	not Ty
chrVI	162212	3_0_chrVI_162212_canu_ABP_AX25X_B	5429	INS	tig00000016	137303	142736	3.84615	0.986554	Ty
chrVII	319487	3_0_chrVII_319487_canu_ABP_VL01X_B	5958	INS	tig00000003	331961	337923	3.84615	0.997147	Ty
chrXI	84100	3_0_chrXI_84100_canu_ABP_QN70B_B	329	INS	tig00000010	84767	85100	3.84615	1	Ty
chrXI	163319	3_0_chrXI_163319_canu_ABP_DM52P_B	329	INS	tig00000010	164658	164991	3.84615	1.01216	Ty
chrXI	647476	3_0_chrXI_647476_canu_ABP_ZE64K_B	-326	DEL	tig00000010	647563	647777	3.84615	0	not Ty
chrXI	647802	3_0_chrXI_647802_canu_ABP_FC63Z_B	202	CONTR	tig00000010	647563	647765	3.84615	0	not Ty
chrXIII	609618	2_0_chrXIII_609618_canu_ABC_CL60P_B	242	DUP	tig00000006	593762	593775	7.69231	0	not Ty
chrXIII	908284	3_0_chrXIII_908284_canu_ABP_AB61W_B	181	CONTR	tig00000005	880480	880661	3.84615	0	not Ty
chrXV	4763	3_0_chrXV_4763_canu_ABP_BR66N_B	-668	DEL	tig00000004	5351	5353	3.84615	0	not Ty
chrXV	227290	0_0_chrXV_227290_canu_AAR_NO92J_B	52	DUP	tig00000002	214127	214138	7.69231	0	not Ty
chrXVI	856554	3_0_chrXVI_856554_canu_ABP_MS72E_B	-187	DEL	tig00000006	849916	849917	3.84615	1	Ty
chrIX	75	4_0_chrIX_75_canu_ABS_CA89L_C	24323	INS	tig00000014	242	24569	3.84615	0	not Ty
chrXII	490542	4_0_chrXII_490542_canu_ABS_YI58R_C	-758	DEL	tig00000003	458511	477596	3.84615	0	not Ty
chrXV	1074177	4_0_chrXV_1074177_canu_ABS_GX74V_C	10442	TRA	tig00000019	193969	204416	3.84615	0	not Ty
chrIII	1	4_0_chrIII_1_canu_ABS_CI21M_B	316617	TRA	tig00000003	4361	1042124	3.84615	0	not Ty
chrVI	30089	0_0_chrVI_30089_canu_AAR_OQ16H_B	240027	TRA	tig00000018	25813	259207	7.69231	0	not Ty
chrVI	30089	4_0_chrVI_30089_canu_ABS_ZF79A_B	11774	INS	tig00000017	10859	22637	3.84615	0	not Ty
chrVII	1076128	4_1_chrVII_1076128_sdn_ABS_SR15P_S	-5898	DEL	utg115	852566	870194	3.84615	0	not Ty
chrVIII	213988	0_0_chrVIII_213988_canu_AAR_EX52N_B	-275	DEL	tig00000012	208509	216430	7.69231	0	not Ty
chrVIII	556548	4_1_chrVIII_556548_sdn_ABS_XM74N_S	-733	DEL	utg59	5463	5464	3.84615	0	not Ty
chrVIII	562456	4_1_chrVIII_562456_sdn_ABS_LR43R_S	99	DUP	utg59	154	173	3.84615	0	not Ty
chrXII	482161	4_1_chrXII_482161_sdn_ABS_LS24O_S	-3534	DEL	utg70	488229	497191	3.84615	0	not Ty
chrXII	482161	1_1_chrXII_482161_sdn_ABA_UH34R_S	7147	INS	utg6	228617	235768	7.69231	0	not Ty
chrXV	1074177	4_0_chrXV_1074177_canu_ABS_YI77S_B	10443	TRA	tig00000017	10859	440	3.84615	0	not Ty
chrIII	336	2_1_chrIII_336_sdn_ABC_KL65U_S	5689	INS	utg108	668674	674367	7.69231	0	not Ty
chrVI	5494	5_0_chrVI_5494_canu_ACG_MU75Z_C	-24595	DEL	tig00000019	6869	18358	3.84615	0	not Ty
chrVIII	212030	5_0_chrVIII_212030_canu_ACG_LW10S_C	1165	DUP	tig00000015	2280	2282	3.84615	0	not Ty
chrVIII	212030	5_0_chrVIII_212030_canu_ACG_QK64P_C	1165	DUP	tig00000015	3441	3443	3.84615	0	not Ty
chrVIII	212030	5_0_chrVIII_212030_canu_ACG_PL06B_C	1165	DUP	tig00000015	4601	4603	3.84615	0	not Ty
chrVIII	212030	5_0_chrVIII_212030_canu_ACG_ZD18E_C	1165	DUP	tig00000015	6921	6923	3.84615	0	not Ty
chrVIII	212030	5_0_chrVIII_212030_canu_ACG_OR74K_C	1165	DUP	tig00000015	9245	9247	3.84615	0	not Ty
chrVIII	212030	5_0_chrVIII_212030_canu_ACG_QP08N_C	1165	DUP	tig00000015	11567	11569	3.84615	0	not Ty
chrVIII	212030	5_0_chrVIII_212030_canu_ACG_QZ24E_C	1165	DUP	tig00000015	13888	13890	3.84615	0	not Ty
chrVIII	212030	5_0_chrVIII_212030_canu_ACG_GG06R_C	1165	DUP	tig00000015	15049	15051	3.84615	0	not Ty
chrVIII	212030	5_0_chrVIII_212030_canu_ACG_RV84G_C	1165	DUP	tig00000015	17372	17374	3.84615	0	not Ty
chrVIII	212030	5_0_chrVIII_212030_canu_ACG_KR33W_C	1165	DUP	tig00000015	19695	19697	3.84615	0	not Ty
chrVIII	212030	5_0_chrVIII_212030_canu_ACG_OL39W_C	1165	DUP	tig00000015	20857	20859	3.84615	0	not Ty
chrVIII	212030	5_0_chrVIII_212030_canu_ACG_TR87X_C	1165	DUP	tig00000015	22019	22021	3.84615	0	not Ty
chrVIII	212030	5_0_chrVIII_212030_canu_ACG_FG02H_C	1165	DUP	tig00000015	24341	24343	3.84615	0	not Ty
chrVIII	212030	5_0_chrVIII_212030_canu_ACG_PP54T_C	1165	DUP	tig00000015	25502	25504	3.84615	0	not Ty
chrVIII	212030	5_0_chrVIII_212030_canu_ACG_LF35R_C	1165	DUP	tig00000015	26663	26665	3.84615	0	not Ty
chrVIII	212030	5_0_chrVIII_212030_canu_ACG_OS16O_C	1165	DUP	tig00000015	27824	27826	3.84615	0	not Ty
chrVIII	212030	5_0_chrVIII_212030_canu_ACG_JZ96O_C	1165	DUP	tig00000015	28985	28987	3.84615	0	not Ty
chrVIII	212030	5_0_chrVIII_212030_canu_ACG_JW05S_C	1165	DUP	tig00000015	34792	34794	3.84615	0	not Ty
chrVIII	212030	5_0_chrVIII_212030_canu_ACG_ZM21B_C	1165	DUP	tig00000020	203677	203679	3.84615	0	not Ty
chrVIII	212030	5_0_chrVIII_212030_canu_ACG_YT19L_C	1165	DUP	tig00000020	205999	206001	3.84615	0	not Ty
chrVIII	212030	5_0_chrVIII_212030_canu_ACG_XH80G_C	1165	DUP	tig00000020	207160	207162	3.84615	0	not Ty
chrVIII	212030	5_0_chrVIII_212030_canu_ACG_BC96C_C	1165	DUP	tig00000020	208321	208323	3.84615	0	not Ty
chrVIII	212030	5_0_chrVIII_212030_canu_ACG_RA33O_C	1165	DUP	tig00000020	211804	211806	3.84615	0	not Ty
chrVIII	212030	5_0_chrVIII_212030_canu_ACG_WP62Z_C	1165	DUP	tig00000020	212965	212967	3.84615	0	not Ty
chrVIII	212030	5_0_chrVIII_212030_canu_ACG_IE72N_C	1165	DUP	tig00000020	214126	214128	3.84615	0	not Ty
chrVIII	212030	5_0_chrVIII_212030_canu_ACG_SA97H_C	1165	DUP	tig00000020	215287	215289	3.84615	0	not Ty
chrVIII	212030	5_0_chrVIII_212030_canu_ACG_XK30V_C	1165	DUP	tig00000020	216448	216450	3.84615	0	not Ty
chrVIII	212030	5_0_chrVIII_212030_canu_ACG_ZQ62L_C	1165	DUP	tig00000020	218771	218773	3.84615	0	not Ty
chrVIII	212030	5_0_chrVIII_212030_canu_ACG_MC32V_C	1165	DUP	tig00000020	219933	219935	3.84615	0	not Ty
chrVIII	212030	5_0_chrVIII_212030_canu_ACG_CN49F_C	1165	DUP	tig00000020	221095	221097	3.84615	0	not Ty
chrVIII	212030	5_0_chrVIII_212030_canu_ACG_UX95B_C	1165	DUP	tig00000020	223417	223419	3.84615	0	not Ty
chrVIII	212030	5_0_chrVIII_212030_canu_ACG_WC23W_C	1165	DUP	tig00000020	224578	224580	3.84615	0	not Ty
chrVIII	212030	5_0_chrVIII_212030_canu_ACG_MZ20Y_C	1165	DUP	tig00000020	225739	225741	3.84615	0	not Ty
chrVIII	212030	5_0_chrVIII_212030_canu_ACG_AS88Z_C	1165	DUP	tig00000020	226901	226903	3.84615	0	not Ty
chrVIII	212030	5_0_chrVIII_212030_canu_ACG_HY53R_C	1165	DUP	tig00000020	228062	228064	3.84615	0	not Ty
chrI	15915	5_0_chrI_15915_canu_ACG_DC53X_B	-274	DEL	tig00000017	16224	16224	3.84615	0	not Ty
chrII	326993	5_0_chrII_326993_canu_ACG_PY30O_B	329	INS	tig00000007	325242	325575	3.84615	1	Ty
chrIII	82614	5_0_chrIII_82614_canu_ACG_NG39G_B	329	INS	tig00000016	89801	90134	3.84615	1	Ty
chrIII	90843	5_0_chrIII_90843_canu_ACG_QE01E_B	5786	INS	tig00000016	92054	97844	3.84615	0.998617	Ty
chrIV	21126	5_0_chrIV_21126_canu_ACG_OC41I_B	4162	INS	tig00000002	17577	21743	3.84615	0.0783277	not Ty
chrIV	83418	5_0_chrIV_83418_canu_ACG_DX98Z_B	4301	INS	tig00000002	83896	88201	3.84615	0.997907	Ty
chrIV	434792	5_0_chrIV_434792_canu_ACG_QV98K_B	321	INS	tig00000002	445001	445326	3.84615	1.01246	Ty
chrIV	981502	5_0_chrIV_981502_canu_ACG_NR35N_B	-5296	DEL	tig00000002	969542	969873	3.84615	0.999811	Ty
chrIV	1175243	5_0_chrIV_1175243_canu_ACG_HD59W_B	5955	INS	tig00000002	1146612	1152571	3.84615	0.999664	Ty
chrIV	1461854	5_0_chrIV_1461854_canu_ACG_ME82P_B	-105	DEL	tig00000002	1433269	1439258	3.84615	0	not Ty
chrIX	76	5_1_chrIX_76_sdn_ACG_JJ24V_S	16601	INV	utg62	171	27414	3.84615	0	not Ty
chrIX	23625	5_1_chrIX_23625_sdn_ACG_XE64U_S	303	CONTR	utg62	34046	34349	3.84615	0	not Ty
chrV	100386	5_0_chrV_100386_canu_ACG_NG15T_B	329	INS	tig00000012	106711	107044	3.84615	1	Ty
chrV	435448	5_0_chrV_435448_canu_ACG_WX04T_B	-918	DEL	tig00000012	441021	453489	3.84615	0.358388	not Ty
chrV	435448	5_0_chrV_435448_canu_ACG_RD31R_B	12464	INS	tig00000012	441021	453489	3.84615	0.952423	Ty
chrV	438016	5_0_chrV_438016_canu_ACG_SP17M_B	329	INS	tig00000012	455143	455476	3.84615	1	Ty
chrV	441831	5_0_chrV_441831_canu_ACG_BQ49B_B	5920	INS	tig00000012	459295	465219	3.84615	0.997297	Ty
chrVI	158496	5_0_chrVI_158496_canu_ACG_PE83A_B	327	INS	tig00000019	140053	140384	3.84615	1.01223	Ty
chrVIII	212030	5_0_chrVIII_212030_canu_ACG_VK75V_B	1165	DUP	tig00000015	30146	30148	3.84615	0	not Ty
chrVIII	212030	5_0_chrVIII_212030_canu_ACG_AC54Y_B	1165	DUP	tig00000020	204838	204840	3.84615	0	not Ty
chrVIII	212030	5_0_chrVIII_212030_canu_ACG_QB26F_B	1165	DUP	tig00000015	16211	16213	3.84615	0	not Ty
chrVIII	212030	5_0_chrVIII_212030_canu_ACG_AK43O_B	1165	DUP	tig00000020	210643	210645	3.84615	0	not Ty
chrVIII	212030	5_0_chrVIII_212030_canu_ACG_SE14H_B	1165	DUP	tig00000015	35953	35955	3.84615	0	not Ty
chrVIII	212030	5_0_chrVIII_212030_canu_ACG_KI34T_B	1165	DUP	tig00000020	222255	222257	3.84615	0	not Ty
chrVIII	212030	5_0_chrVIII_212030_canu_ACG_EY62Y_B	1165	DUP	tig00000015	31307	31309	3.84615	0	not Ty
chrVIII	212030	5_0_chrVIII_212030_canu_ACG_XB74K_B	1165	DUP	tig00000020	209482	209484	3.84615	0	not Ty
chrVIII	212030	5_0_chrVIII_212030_canu_ACG_PQ72G_B	1165	DUP	tig00000015	12728	12730	3.84615	0	not Ty
chrVIII	212030	5_0_chrVIII_212030_canu_ACG_AE89E_B	1165	DUP	tig00000015	32470	32472	3.84615	0	not Ty
chrVIII	212030	5_0_chrVIII_212030_canu_ACG_BY41X_B	1165	DUP	tig00000020	217611	217613	3.84615	0	not Ty
chrVIII	212030	5_0_chrVIII_212030_canu_ACG_RA50Z_B	1165	DUP	tig00000015	8083	8085	3.84615	0	not Ty
chrVIII	212030	5_0_chrVIII_212030_canu_ACG_LF15G_B	1165	DUP	tig00000015	18534	18536	3.84615	0	not Ty
chrVIII	212030	5_0_chrVIII_212030_canu_ACG_GA37K_B	1165	DUP	tig00000015	5761	5763	3.84615	0	not Ty
chrVIII	212030	5_0_chrVIII_212030_canu_ACG_SR59G_B	1165	DUP	tig00000015	23180	23182	3.84615	0	not Ty
chrVIII	212030	5_0_chrVIII_212030_canu_ACG_PF78K_B	1165	DUP	tig00000015	10406	10408	3.84615	0	not Ty
chrVIII	359070	5_0_chrVIII_359070_canu_ACG_CQ26S_B	5956	INS	tig00000015	181019	186979	3.84615	0.997817	Ty
chrX	85578	5_0_chrX_85578_canu_ACG_VZ79D_B	5624	INS	tig00000002	90353	95981	3.84615	1	Ty
chrXI	47001	5_0_chrXI_47001_canu_ACG_EG15R_B	5915	INS	tig00000009	47396	53315	3.84615	0.997126	Ty
chrXI	645198	5_1_chrXI_645198_sdn_ACG_LK37D_S	13256	INS	utg137	662106	675366	3.84615	0	not Ty
chrXII	11212	5_0_chrXII_11212_canu_ACG_DR73W_B	1447	INS	tig00000014	6104	7555	3.84615	0	not Ty
chrXII	316618	5_0_chrXII_316618_canu_ACG_OT78Z_B	1838	INS	tig00000011	622573	624415	3.84615	0	not Ty
chrXII	657113	5_0_chrXII_657113_canu_ACG_ZS01W_B	7376	INS	tig00000011	183877	191257	3.84615	0.997695	Ty
chrXII	731678	5_0_chrXII_731678_canu_ACG_CH88Y_B	322	DUP	tig00000011	266409	280659	3.84615	1.00311	Ty
chrXII	783940	5_0_chrXII_783940_canu_ACG_VK56G_B	6220	INS	tig00000011	332902	339126	3.84615	0.932637	Ty
chrXII	981369	5_0_chrXII_981369_canu_ACG_ZD13U_B	331	DUP	tig00000011	531438	531589	3.84615	0.993958	Ty
chrXIII	534945	5_0_chrXIII_534945_canu_ACG_PL92L_B	5954	INS	tig00000004	507123	513081	3.84615	0.999832	Ty
chrXIII	586912	5_0_chrXIII_586912_canu_ACG_VM88O_B	334	INS	tig00000004	565395	565733	3.84615	1.01198	Ty
chrXIV	1976	5_0_chrXIV_1976_canu_ACG_YF84B_B	10832	INS	tig00000008	2367	13203	3.84615	0	not Ty
chrXIV	172931	5_0_chrXIV_172931_canu_ACG_QU63O_B	17545	DUP	tig00000008	190702	190702	3.84615	0	not Ty
chrXV	227046	5_0_chrXV_227046_canu_ACG_DN41F_B	-1174	DEL	tig00000005	226620	232909	3.84615	0.221465	not Ty
chrXV	437771	5_0_chrXV_437771_canu_ACG_KV79D_B	329	INS	tig00000005	442458	442791	3.84615	1	Ty
chrXV	979728	5_0_chrXV_979728_canu_ACG_XH14J_B	2105	INS	tig00000005	966947	969056	3.84615	1	Ty
chrXVI	436456	5_0_chrXVI_436456_canu_ACG_WC49R_B	105	INS	tig00000006	436874	436983	3.84615	0	not Ty
chrXVI	522054	5_0_chrXVI_522054_canu_ACG_AO34A_B	74	DUP	tig00000006	515875	515984	3.84615	0	not Ty
chrV	431462	6_0_chrV_431462_canu_ACK_UM83R_C	5938	INS	tig00000013	424233	430175	3.84615	0.989222	Ty
chrVIII	522455	6_0_chrVIII_522455_canu_ACK_NQ60E_C	25446	INS	tig00000015	517639	543089	3.84615	0.0122613	not Ty
chrXV	31088	6_0_chrXV_31088_canu_ACK_WF60K_C	131	DUP	tig00000007	19010	19015	3.84615	0	not Ty
chrXV	274576	6_0_chrXV_274576_canu_ACK_LK93W_C	323	INS	tig00000007	257437	257764	3.84615	1.01238	Ty
chrXV	282150	6_0_chrXV_282150_canu_ACK_DN13T_C	329	INS	tig00000010	90510	90843	3.84615	0	not Ty
chrXV	300985	6_0_chrXV_300985_canu_ACK_SG59J_C	633	INS	tig00000010	109689	110326	3.84615	0	not Ty
chrXV	464378	6_0_chrXV_464378_canu_ACK_OW40J_C	365	INS	tig00000007	447411	447780	3.84615	0.909589	Ty
chrI	183474	6_0_chrI_183474_canu_ACK_KK46B_B	-5951	DEL	tig00000020	173424	173756	3.84615	0	not Ty
chrI	207952	6_0_chrI_207952_canu_ACK_NP99P_B	22166	INV	tig00000020	194825	206538	3.84615	0	not Ty
chrII	5850	6_0_chrII_5850_canu_ACK_SO29J_B	6948	INS	tig00000008	7138	14090	3.84615	0	not Ty
chrII	801603	6_0_chrII_801603_canu_ACK_GI96N_B	124	DUP	tig00000008	797141	807583	3.84615	0	not Ty
chrIII	41572	6_0_chrIII_41572_canu_ACK_CE74X_B	136	INS	tig00000018	42137	42277	3.84615	0	not Ty
chrIV	489194	6_0_chrIV_489194_canu_ACK_TO43N_B	329	INS	tig00000001	487723	488056	3.84615	0.948328	Ty
chrIV	620055	2_0_chrIV_620055_canu_ABC_UC35E_B	5439	INS	tig00000001	629556	634999	7.69231	0.98474	Ty
chrIV	1151095	6_1_chrIV_1151095_sdn_ACK_RU75L_S	196	INS	utg15	1112201	1112401	3.84615	1.01531	Ty
chrIX	336532	6_0_chrIX_336532_canu_ACK_OD88L_B	329	INS	tig00000017	324776	325109	3.84615	0.948328	Ty
chrIX	400018	6_0_chrIX_400018_canu_ACK_WD89D_B	119	INS	tig00000017	387667	387790	3.84615	0	not Ty
chrV	135509	6_0_chrV_135509_canu_ACK_QU49S_B	336	INS	tig00000013	129219	129559	3.84615	1.0119	Ty
chrV	487587	6_0_chrV_487587_canu_ACK_GZ19G_B	5911	INS	tig00000013	479663	485578	3.84615	0.99374	Ty
chrV	498751	2_0_chrV_498751_canu_ABC_BK42A_B	327	INS	tig00000012	496911	497242	7.69231	0.987768	Ty
chrVI	126639	6_1_chrVI_126639_sdn_ACK_SE29O_S	-687	DEL	utg74	136894	136896	3.84615	0	not Ty
chrVI	205071	6_0_chrVI_205071_canu_ACK_QY47Y_B	5911	INS	tig00000019	215263	221178	3.84615	0.99374	Ty
chrVII	75722	5_0_chrVII_75722_canu_ACG_XU46H_B	-226	DEL	tig00000003	75984	75991	7.69231	0	not Ty
chrVII	115316	3_0_chrVII_115316_canu_ABP_BM92R_B	5956	INS	tig00000003	115983	121943	7.69231	0.999496	Ty
chrVII	518121	6_0_chrVII_518121_canu_ACK_EQ05H_B	-243	DEL	tig00000006	531692	531827	3.84615	0	not Ty
chrVII	555225	6_0_chrVII_555225_canu_ACK_DM83G_B	337	INS	tig00000006	562310	562651	3.84615	1.0089	Ty
chrVII	701161	1_0_chrVII_701161_canu_ABA_SV47B_B	6248	INS	tig00000036	282981	289233	7.69231	1.00064	Ty
chrVII	712919	0_0_chrVII_712919_canu_AAR_BJ31K_B	5956	INS	tig00000003	706129	712089	11.5385	0.999496	Ty
chrVII	1060374	6_0_chrVII_1060374_canu_ACK_DN60O_B	329	INS	tig00000006	1049736	1050069	3.84615	0.948328	Ty
chrVII	1088976	6_0_chrVII_1088976_canu_ACK_EG57B_B	246	INS	tig00000006	1096346	1096596	3.84615	0	not Ty
chrVIII	212030	5_0_chrVIII_212030_canu_ACG_MN08V_B	1165	DUP	tig00000015	33631	33633	7.69231	0	not Ty
chrVIII	214253	6_0_chrVIII_214253_canu_ACK_QS15M_B	1984	CONTR	tig00000015	209879	211863	3.84615	0	not Ty
chrVIII	214253	6_0_chrVIII_214253_canu_ACK_AE95S_B	1984	CONTR	tig00000015	200795	202779	3.84615	0	not Ty
chrX	59533	6_0_chrX_59533_canu_ACK_GO93I_B	5909	INS	tig00000011	52810	58723	3.84615	0.994077	Ty
chrX	712698	6_0_chrX_712698_canu_ACK_VT41A_B	-468	DEL	tig00000011	694208	694268	3.84615	0	not Ty
chrXI	74613	6_0_chrXI_74613_canu_ACK_QW75N_B	9488	INV	tig00000012	74940	101969	3.84615	0	not Ty
chrXI	458540	1_0_chrXI_458540_canu_ABA_JU27S_B	336	INS	tig00000011	457846	458186	11.5385	1.0119	Ty
chrXI	645198	5_1_chrXI_645198_sdn_ACG_BL39J_S	-21410	DEL	utg137	662106	675366	7.69231	0	not Ty
chrXII	5689	6_0_chrXII_5689_canu_ACK_FO60U_B	-5677	DEL	tig00000016	6898	6918	3.84615	0	not Ty
chrXII	366135	0_0_chrXII_366135_canu_AAR_EO81D_B	329	INS	tig00000007	354629	354962	7.69231	0.948328	Ty
chrXIII	503771	6_0_chrXIII_503771_canu_ACK_SD79O_B	69360	DUP	tig00000004	544801	544802	3.84615	0.0101355	not Ty
chrXIII	572967	5_0_chrXIII_572967_canu_ACG_UW16H_B	336	INS	tig00000004	551115	551455	7.69231	1.0119	Ty
chrXIII	573262	6_0_chrXIII_573262_canu_ACK_XY55X_B	223	INS	tig00000004	545308	545535	3.84615	0.928251	Ty
chrXIII	609232	6_0_chrXIII_609232_canu_ACK_UW45Z_B	433	INS	tig00000004	582003	582440	3.84615	0	not Ty
chrXIV	442827	2_0_chrXIV_442827_canu_ABC_FF83Z_B	5956	INS	tig00000009	445883	451843	11.5385	1.0005	Ty
chrXIV	704401	6_0_chrXIV_704401_canu_ACK_RW42Y_B	101	INS	tig00000009	715568	715673	3.84615	0	not Ty
chrXIV	776857	6_0_chrXIV_776857_canu_ACK_BR83N_B	63635	INS	tig00000009	787897	851536	3.84615	0	not Ty
chrXV	29304	6_0_chrXV_29304_canu_ACK_GT31H_B	73	DUP	tig00000007	16948	17193	3.84615	0	not Ty
chrXV	31088	6_0_chrXV_31088_canu_ACK_EC96D_B	131	DUP	tig00000007	19136	19141	3.84615	0	not Ty
chrXV	31088	6_0_chrXV_31088_canu_ACK_BC40N_B	131	DUP	tig00000007	19388	19393	3.84615	0	not Ty
chrXV	31088	6_0_chrXV_31088_canu_ACK_AY72D_B	131	DUP	tig00000007	19262	19267	3.84615	0	not Ty
chrXV	110761	6_0_chrXV_110761_canu_ACK_UZ76D_B	85	DUP	tig00000007	99050	99065	3.84615	0	not Ty
chrXV	220448	6_1_chrXV_220448_sdn_ACK_IF95B_S	-283	DEL	utg0	202754	202761	3.84615	0	not Ty
chrXV	497111	6_0_chrXV_497111_canu_ACK_TQ83Z_B	-272	DEL	tig00000007	480502	480509	3.84615	0	not Ty
chrXV	571491	6_0_chrXV_571491_canu_ACK_ML40A_B	5911	INS	tig00000007	554586	560501	3.84615	0.99374	Ty
chrXV	854778	6_0_chrXV_854778_canu_ACK_GW12J_B	329	INS	tig00000007	836690	837023	3.84615	0.948328	Ty
chrXV	1059153	6_0_chrXV_1059153_canu_ACK_JB42L_B	-2080	DEL	tig00000007	1037007	1037057	3.84615	0	not Ty
chrXVI	55878	6_0_chrXVI_55878_canu_ACK_IY67P_B	-232	DEL	tig00000003	49607	49622	3.84615	0	not Ty
chrXVI	819448	1_0_chrXVI_819448_canu_ABA_XD91K_B	334	INS	tig00000005	807868	808206	7.69231	0.979042	Ty
chrIV	437599	7_0_chrIV_437599_canu_ACS_LN26W_C	5954	INS	tig00000045	816	6774	3.84615	0.999832	Ty
chrV	131459	7_0_chrV_131459_canu_ACS_LR98W_C	5958	INS	tig00000012	132042	138004	3.84615	0.999496	Ty
chrV	568483	7_0_chrV_568483_canu_ACS_RA10L_C	3762	INS	tig00000047	431211	434977	3.84615	0	not Ty
chrX	2071	7_0_chrX_2071_canu_ACS_AJ15T_C	402	CONTR	tig00000048	1993	2395	3.84615	0	not Ty
chrI	26472	7_0_chrI_26472_canu_ACS_OV10I_B	-634	DEL	tig00000024	14295	14336	3.84615	0	not Ty
chrII	804779	0_0_chrII_804779_canu_AAR_UL75D_B	156	DUP	tig00000006	785207	785216	11.5385	0	not Ty
chrII	804779	0_0_chrII_804779_canu_AAR_RU01F_B	156	DUP	tig00000006	784913	784922	11.5385	0	not Ty
chrIV	437597	1_1_chrIV_437597_sdn_ABA_PL60B_S	5642	INS	utg84	437623	443269	7.69231	0.995923	Ty
chrIV	645384	7_0_chrIV_645384_canu_ACS_TY35C_B	5955	INS	tig00000045	208484	214443	3.84615	0.99916	Ty
chrIX	334210	7_0_chrIX_334210_canu_ACS_WE83K_B	80	CONTR	tig00000015	319291	319371	3.84615	0	not Ty
chrIX	390311	7_0_chrIX_390311_canu_ACS_QY50C_B	212	INS	tig00000015	375618	375834	3.84615	0	not Ty
chrV	131459	7_0_chrV_131459_canu_ACS_RF68C_B	5959	INS	tig00000047	780	6743	3.84615	0.999497	Ty
chrVII	405351	7_0_chrVII_405351_canu_ACS_OG26E_B	5911	INS	tig00000004	404526	410441	3.84615	0.99374	Ty
chrVII	541767	7_0_chrVII_541767_canu_ACS_KD89J_B	6270	INS	tig00000004	540432	546706	3.84615	0.925359	Ty
chrVII	561842	7_0_chrVII_561842_canu_ACS_VA70S_B	5919	INV	tig00000004	572119	572123	3.84615	0.999831	Ty
chrVIII	556831	4_0_chrVIII_556831_canu_ABS_OC89B_C	154	DUP	tig00000013	524180	524190	7.69231	0	not Ty
chrXII	818474	7_0_chrXII_818474_canu_ACS_JP99K_B	6650	INS	tig00000005	764580	771234	3.84615	0.992782	Ty
chrXII	1064238	7_1_chrXII_1064238_sdn_ACS_HE99P_S	235	INS	utg243	575449	575688	3.84615	0	not Ty
chrXIII	908705	7_1_chrXIII_908705_sdn_ACS_OF66X_S	266	INS	utg14	891929	892199	3.84615	0	not Ty
chrXIV	12465	7_1_chrXIV_12465_sdn_ACS_WI14J_S	34773	INS	utg90	747691	782468	3.84615	0	not Ty
chrXIV	561000	7_1_chrXIV_561000_sdn_ACS_XT52W_S	-414	DEL	utg90	555431	555765	3.84615	0	not Ty
chrV	566950	8_0_chrV_566950_canu_AKE_JX18W_C	-2653	DEL	tig00000010	555752	555841	3.84615	0	not Ty
chrXI	647541	8_0_chrXI_647541_canu_AKE_KF45C_C	502	DUP	tig00000009	654690	654728	3.84615	0	not Ty
chrXII	1062091	2_0_chrXII_1062091_canu_ABC_LK01I_B	3272	INS	tig00000005	1010969	1014245	7.69231	0	not Ty
chrXII	1066105	8_0_chrXII_1066105_canu_AKE_DQ95F_C	1169	INS	tig00000011	565244	566417	3.84615	0	not Ty
chrI	26812	8_1_chrI_26812_sdn_AKE_LF49N_S	329	DUP	utg269	18000	18886	3.84615	0	not Ty
chrI	26675	8_0_chrI_26675_canu_AKE_AY56S_B	4255	INS	tig00000018	16013	20272	3.84615	0	not Ty
chrI	29658	8_0_chrI_29658_canu_AKE_UF40O_B	5953	INS	tig00000018	23260	29217	3.84615	0.997312	Ty
chrI	183137	8_0_chrI_183137_canu_AKE_XE93D_B	317	DUP	tig00000018	177393	177414	3.84615	0.987382	Ty
chrI	183516	8_0_chrI_183516_canu_AKE_YU41F_B	1030	DUP	tig00000018	178825	180219	3.84615	0	not Ty
chrI	197446	8_0_chrI_197446_canu_AKE_VR68W_B	-115	DEL	tig00000018	194156	194161	3.84615	0	not Ty
chrI	210578	8_0_chrI_210578_canu_AKE_IR29W_B	-91	DEL	tig00000018	206625	206627	3.84615	0	not Ty
chrI	214877	8_0_chrI_214877_canu_AKE_TY22Z_B	-207	DEL	tig00000018	210830	210836	3.84615	0	not Ty
chrII	643572	0_0_chrII_643572_canu_AAR_YS69H_B	-1405	DEL	tig00000006	624374	624708	11.5385	0.20427	not Ty
chrIII	14458	8_0_chrIII_14458_canu_AKE_UO03N_B	246	INS	tig00000016	17414	17664	3.84615	0	not Ty
chrIII	14935	8_0_chrIII_14935_canu_AKE_BY22G_B	330	INS	tig00000016	18141	18475	3.84615	1.00303	Ty
chrIV	111460	8_0_chrIV_111460_canu_AKE_RI39G_B	50	DUP	tig00000001	127811	127818	3.84615	0	not Ty
chrIV	435466	8_0_chrIV_435466_canu_AKE_YV92A_B	329	INS	tig00000001	451009	451342	3.84615	1.01216	Ty
chrIV	436326	8_0_chrIV_436326_canu_AKE_CV82O_B	331	INS	tig00000001	452206	452541	3.84615	1.00906	Ty
chrIV	519725	8_0_chrIV_519725_canu_AKE_ON87P_B	337	INS	tig00000001	529627	529968	3.84615	1.01187	Ty
chrIV	878233	8_0_chrIV_878233_canu_AKE_CT09I_B	403	INS	tig00000001	867688	868095	3.84615	0.836228	Ty
chrIV	1095474	0_0_chrIV_1095474_canu_AAR_JR62N_B	336	INS	tig00000001	1103045	1103385	7.69231	1.0119	Ty
chrIV	1151348	8_0_chrIV_1151348_canu_AKE_HW23Q_B	-157	DEL	tig00000001	1119252	1119273	3.84615	0	not Ty
chrIV	1175810	8_0_chrIV_1175810_canu_AKE_GG60W_B	334	INS	tig00000001	1143237	1143575	3.84615	1.00898	Ty
chrIV	1307803	8_0_chrIV_1307803_canu_AKE_HV95F_B	-532	DEL	tig00000001	1269765	1269989	3.84615	0	not Ty
chrIX	25629	2_0_chrIX_25629_canu_ABC_HW94K_B	-59	DEL	tig00000013	20496	20767	7.69231	0	not Ty
chrIX	300315	8_0_chrIX_300315_canu_AKE_DJ51L_B	-114	DEL	tig00000015	288979	294152	3.84615	0	not Ty
chrIX	324678	8_0_chrIX_324678_canu_AKE_JS43J_B	-153	DEL	tig00000015	324282	324282	3.84615	0.333333	not Ty
chrIX	370399	8_0_chrIX_370399_canu_AKE_JW79G_B	336	INS	tig00000015	369866	370206	3.84615	1.01488	Ty
chrIX	388364	8_0_chrIX_388364_canu_AKE_PL02X_B	-208	DEL	tig00000015	388086	388104	3.84615	0	not Ty
chrIX	392563	8_1_chrIX_392563_sdn_AKE_FE64F_S	178	DUP	utg62	390941	390948	3.84615	0	not Ty
chrV	81174	8_0_chrV_81174_canu_AKE_YN56T_B	64	DUP	tig00000010	78089	78128	3.84615	0	not Ty
chrV	138651	8_0_chrV_138651_canu_AKE_HL06T_B	683	INS	tig00000010	135514	136201	3.84615	0.995608	Ty
chrV	248949	8_0_chrV_248949_canu_AKE_JG60P_B	329	INS	tig00000010	247122	247455	3.84615	0.960486	Ty
chrV	435330	8_0_chrV_435330_canu_AKE_OP74A_B	1855	INS	tig00000010	432745	434604	3.84615	0.987062	Ty
chrV	443733	8_0_chrV_443733_canu_AKE_WS71F_B	123	INS	tig00000010	443009	443136	3.84615	1.02439	Ty
chrV	469012	8_0_chrV_469012_canu_AKE_ZN49I_B	330	INS	tig00000010	462531	462865	3.84615	1.01212	Ty
chrV	469218	8_0_chrV_469218_canu_AKE_XV80N_B	409	INS	tig00000010	463065	463478	3.84615	0.987775	Ty
chrV	498652	8_0_chrV_498652_canu_AKE_BD20I_B	667	INS	tig00000010	486448	487119	3.84615	0.95952	Ty
chrV	551446	8_0_chrV_551446_canu_AKE_MC37T_B	334	INS	tig00000010	539912	540250	3.84615	1.00898	Ty
chrVI	30212	8_0_chrVI_30212_canu_AKE_GM48I_B	79	DUP	tig00000017	45109	45186	3.84615	0	not Ty
chrVI	256443	8_0_chrVI_256443_canu_AKE_OX41Q_B	-203	DEL	tig00000017	266242	266245	3.84615	0	not Ty
chrVII	327866	8_0_chrVII_327866_canu_AKE_JR18B_B	327	INS	tig00000002	329640	329971	3.84615	0.987768	Ty
chrVII	402321	8_0_chrVII_402321_canu_AKE_ZT92V_B	217	DUP	tig00000002	404477	407601	3.84615	0	not Ty
chrVII	402804	8_0_chrVII_402804_canu_AKE_SO52W_B	-882	DEL	tig00000002	407868	408084	3.84615	0	not Ty
chrVII	412496	8_0_chrVII_412496_canu_AKE_EQ08Y_B	334	INS	tig00000002	416629	416967	3.84615	1.00898	Ty
chrVII	484645	8_0_chrVII_484645_canu_AKE_YU72P_B	-189	DEL	tig00000002	489051	489051	3.84615	0	not Ty
chrVII	529635	8_0_chrVII_529635_canu_AKE_ZT04D_B	66	DUP	tig00000002	533804	533840	3.84615	0	not Ty
chrVII	535747	8_0_chrVII_535747_canu_AKE_KO50N_B	684	INS	tig00000002	539576	540264	3.84615	0.951754	Ty
chrVII	567911	8_0_chrVII_567911_canu_AKE_ST04R_B	329	INS	tig00000002	560553	560886	3.84615	0.948328	Ty
chrVII	779330	2_0_chrVII_779330_canu_ABC_KN06S_B	327	INS	tig00000004	756842	757173	7.69231	0.954128	Ty
chrVII	845350	8_0_chrVII_845350_canu_AKE_OL80Z_B	673	INS	tig00000002	823103	823780	3.84615	0.992571	Ty
chrVIII	193546	6_0_chrVIII_193546_canu_ACK_IM95Y_B	-532	DEL	tig00000015	181468	182199	11.5385	0	not Ty
chrVIII	237993	0_0_chrVIII_237993_canu_AAR_WV50I_B	782	INS	tig00000012	240167	240953	7.69231	0.822251	Ty
chrX	23772	8_0_chrX_23772_canu_AKE_KC16U_B	-171	DEL	tig00000008	20280	20286	3.84615	0	not Ty
chrX	197494	8_0_chrX_197494_canu_AKE_OP81A_B	284	INS	tig00000008	194168	194456	3.84615	0.943662	Ty
chrX	538023	8_0_chrX_538023_canu_AKE_MP27G_B	703	INS	tig00000008	523979	524686	3.84615	1.00569	Ty
chrX	714279	8_0_chrX_714279_canu_AKE_GX42U_B	-360	DEL	tig00000008	700880	700880	3.84615	0	not Ty
chrX	714279	8_1_chrX_714279_sdn_AKE_JZ12V_S	147	INS	utg118	692067	692218	3.84615	0	not Ty
chrX	721682	8_0_chrX_721682_canu_AKE_LR14I_B	338	INS	tig00000008	708083	708425	3.84615	0.997041	Ty
chrXI	219455	8_0_chrXI_219455_canu_AKE_XT70V_B	330	INS	tig00000009	221090	221424	3.84615	1.00606	Ty
chrXI	647854	8_0_chrXI_647854_canu_AKE_BC89I_B	1989	INS	tig00000009	654852	656845	3.84615	0	not Ty
chrXI	665180	8_0_chrXI_665180_canu_AKE_EZ87S_B	12475	INS	tig00000009	674162	686641	3.84615	0.863006	Ty
chrXII	92045	8_0_chrXII_92045_canu_AKE_ZM87S_B	341	DUP	tig00000013	90296	90300	3.84615	0.906158	Ty
chrXII	366058	8_0_chrXII_366058_canu_AKE_ZQ66F_B	1120	INS	tig00000013	359038	360162	3.84615	0.98125	Ty
chrXII	592800	8_0_chrXII_592800_canu_AKE_FK33V_B	664	INS	tig00000011	107519	108187	3.84615	0.98494	Ty
chrXII	793510	8_0_chrXII_793510_canu_AKE_XG96L_B	329	INS	tig00000011	301554	301887	3.84615	1.01216	Ty
chrXII	796955	8_0_chrXII_796955_canu_AKE_GG78F_B	182	INS	tig00000011	305338	305524	3.84615	1.02198	Ty
chrXII	963068	8_0_chrXII_963068_canu_AKE_CF47B_B	676	INS	tig00000011	465588	466268	3.84615	1.00592	Ty
chrXII	981813	8_0_chrXII_981813_canu_AKE_KE73P_B	329	INS	tig00000011	480065	480398	3.84615	0.948328	Ty
chrXII	1052232	8_0_chrXII_1052232_canu_AKE_SV83M_B	514	INS	tig00000011	550818	551336	3.84615	0.955253	Ty
chrXIII	168255	8_0_chrXIII_168255_canu_AKE_BH95V_B	426	DUP	tig00000004	163304	163305	3.84615	0.758216	Ty
chrXIII	168681	8_0_chrXIII_168681_canu_AKE_UY92Y_B	86	INS	tig00000004	163304	163394	3.84615	0	not Ty
chrXIII	321231	8_0_chrXIII_321231_canu_AKE_AK24L_B	679	INS	tig00000004	305584	306267	3.84615	1.00589	Ty
chrXIII	420977	8_0_chrXIII_420977_canu_AKE_GC85J_B	550	INS	tig00000004	394172	394726	3.84615	0.607273	Ty
chrXIII	463247	8_0_chrXIII_463247_canu_AKE_VW01A_B	329	INS	tig00000004	437029	437362	3.84615	1.01216	Ty
chrXIII	587630	8_0_chrXIII_587630_canu_AKE_XZ42Y_B	77	DUP	tig00000004	562550	562551	3.84615	0	not Ty
chrXIII	608926	8_1_chrXIII_608926_sdn_AKE_FK61C_S	485	DUP	utg170	584279	584325	3.84615	0	not Ty
chrXIII	609101	8_0_chrXIII_609101_canu_AKE_IH25N_B	193	CONTR	tig00000004	583907	584100	3.84615	0	not Ty
chrXIII	609474	8_1_chrXIII_609474_sdn_AKE_YN08Y_S	-121	DEL	utg170	584366	584574	3.84615	0	not Ty
chrXIII	609474	8_1_chrXIII_609474_sdn_AKE_IU44T_S	354	INS	utg170	584216	584574	3.84615	0	not Ty
chrXIII	634557	8_0_chrXIII_634557_canu_AKE_OI59I_B	-137	DEL	tig00000004	609710	609710	3.84615	0	not Ty
chrXIII	795030	8_0_chrXIII_795030_canu_AKE_JZ47I_B	61	DUP	tig00000004	770061	770072	3.84615	0	not Ty
chrXIII	837636	0_0_chrXIII_837636_canu_AAR_MH64P_B	5955	INS	tig00000004	841188	847147	11.5385	0.997313	Ty
chrXIV	119063	8_0_chrXIV_119063_canu_AKE_SE28R_B	597	INS	tig00000006	120923	121524	3.84615	0	not Ty
chrXIV	519162	8_0_chrXIV_519162_canu_AKE_AO63H_B	59	INS	tig00000006	521517	521580	3.84615	0	not Ty
chrXIV	782808	8_1_chrXIV_782808_sdn_AKE_UW01G_S	11296	INS	utg68	771770	783070	3.84615	0	not Ty
chrXV	288176	8_0_chrXV_288176_canu_AKE_VI02G_B	338	INS	tig00000003	283865	284207	3.84615	1.00888	Ty
chrXV	344972	8_0_chrXV_344972_canu_AKE_YT98G_B	-147	DEL	tig00000003	341195	341195	3.84615	0	not Ty
chrXV	464295	8_0_chrXV_464295_canu_AKE_WG57V_B	707	INS	tig00000003	460740	461451	3.84615	1.00566	Ty
chrXV	594618	8_0_chrXV_594618_canu_AKE_IT77L_B	-202	DEL	tig00000003	592117	592181	3.84615	0	not Ty
chrXV	594618	8_0_chrXV_594618_canu_AKE_NG41A_B	61	INS	tig00000003	592117	592182	3.84615	1.04918	Ty
chrXV	970022	8_0_chrXV_970022_canu_AKE_HO82Z_B	335	INS	tig00000003	955060	955399	3.84615	1.00299	Ty
chrXV	1012993	8_0_chrXV_1012993_canu_AKE_CQ47H_B	-100	DEL	tig00000003	992066	992067	3.84615	0	not Ty
chrXV	1060746	8_0_chrXV_1060746_canu_AKE_IJ69N_B	-162	DEL	tig00000003	1039545	1039635	3.84615	0	not Ty
chrXVI	5394	8_1_chrXVI_5394_sdn_AKE_ZP49B_S	-124	DEL	utg4	5748	5756	3.84615	0	not Ty
chrXVI	7409	8_1_chrXVI_7409_sdn_AKE_ZZ83O_S	3996	INS	utg4	7578	11578	3.84615	0	not Ty
chrXVI	522103	2_0_chrXVI_522103_canu_ABC_JE10A_B	107	INS	tig00000003	529148	529259	7.69231	0	not Ty
chrXVI	688432	8_0_chrXVI_688432_canu_AKE_UX05D_B	-1113	DEL	tig00000005	683864	683930	3.84615	0	not Ty
chrIX	390980	0_0_chrIX_390980_canu_AAR_GJ05R_B	-221	DEL	tig00000014	369342	369352	23.0769	0	not Ty
chrVI	4689	3_0_chrVI_4689_canu_ABP_GA12B_B	25399	TRA	tig00000009	605	28121	11.5385	0	not Ty
chrVI	16167	9_0_chrVI_16167_canu_ATE_EE46D_C	436	INS	tig00000011	13853	14293	3.84615	0	not Ty
chrX	24352	3_0_chrX_24352_canu_ABP_AO82Z_B	1226	INS	tig00000009	28121	29351	11.5385	0	not Ty
chrXI	219496	9_0_chrXI_219496_canu_ATE_DR30I_C	-201	DEL	tig00000010	227886	233811	3.84615	0	not Ty
chrXI	219697	5_0_chrXI_219697_canu_ACG_IQ71I_B	5957	INS	tig00000009	225997	231958	7.69231	1.0005	Ty
chrXVI	928277	9_0_chrXVI_928277_canu_ATE_OO55J_C	17039	INS	tig00000005	903705	920748	3.84615	0	not Ty
chrXVI	928277	9_0_chrXVI_928277_canu_ATE_IW58T_C	-15368	DEL	tig00000005	903705	922810	3.84615	0	not Ty
chrI	764	9_0_chrI_764_canu_ATE_RG83Y_B	2029	INS	tig00000016	980	3013	3.84615	0	not Ty
chrI	12598	9_0_chrI_12598_canu_ATE_AT82W_B	-111	DEL	tig00000016	14061	14190	3.84615	0	not Ty
chrI	139134	8_0_chrI_139134_canu_AKE_SM31O_B	674	INS	tig00000018	138673	139351	7.69231	1.00445	Ty
chrI	160135	9_0_chrI_160135_canu_ATE_WY89V_B	6028	DUP	tig00000016	154447	154447	3.84615	0.979595	Ty
chrI	166163	9_0_chrI_166163_canu_ATE_ZB26U_B	96	INS	tig00000016	154447	154547	3.84615	0	not Ty
chrI	183037	9_0_chrI_183037_canu_ATE_LM87D_B	-401	DEL	tig00000016	171407	177676	3.84615	0.740648	Ty
chrI	207007	9_0_chrI_207007_canu_ATE_FM13Y_B	71	DUP	tig00000016	199817	199842	3.84615	0	not Ty
chrIII	227831	0_0_chrIII_227831_canu_AAR_CF95N_B	330	INS	tig00000015	239788	240122	7.69231	1.00909	Ty
chrIV	384231	9_0_chrIV_384231_canu_ATE_PK62H_B	-263	DEL	tig00000001	382288	382349	3.84615	0	not Ty
chrIV	519725	9_0_chrIV_519725_canu_ATE_VJ61D_B	679	INS	tig00000001	511207	511890	3.84615	1.00589	Ty
chrIV	592574	9_0_chrIV_592574_canu_ATE_QB22M_B	105	INS	tig00000001	576574	576683	3.84615	0	not Ty
chrIV	620159	8_0_chrIV_620159_canu_AKE_BE27W_C	328	INS	tig00000001	622266	622598	7.69231	1.00915	Ty
chrIV	1095479	9_0_chrIV_1095479_canu_ATE_HV61H_B	1430	INS	tig00000001	1054658	1056092	3.84615	0.981119	Ty
chrIV	1308013	9_1_chrIV_1308013_sdn_ATE_MD63Q_S	-154	DEL	utg106	1262406	1262840	3.84615	0	not Ty
chrIV	1447414	8_0_chrIV_1447414_canu_AKE_OU02K_B	130	INS	tig00000001	1408811	1408945	7.69231	0	not Ty
chrIX	10347	9_0_chrIX_10347_canu_ATE_WB69C_B	15986	INS	tig00000014	3435	19425	3.84615	0	not Ty
chrIX	388368	9_0_chrIX_388368_canu_ATE_XF17Q_B	-103	DEL	tig00000014	378675	378684	3.84615	0	not Ty
chrIX	434363	9_0_chrIX_434363_canu_ATE_KP49Z_B	-2700	DEL	tig00000014	424422	433988	3.84615	0	not Ty
chrIX	434363	9_0_chrIX_434363_canu_ATE_LX80B_B	9562	INS	tig00000014	424422	433988	3.84615	0	not Ty
chrV	177502	8_0_chrV_177502_canu_AKE_AR78U_B	329	INS	tig00000010	175002	175335	7.69231	0.948328	Ty
chrV	207147	4_1_chrV_207147_sdn_ABS_OX76Z_S	325	INS	utg27	207185	207514	11.5385	0.953846	Ty
chrV	354198	9_0_chrV_354198_canu_ATE_FM91R_B	333	INS	tig00000013	357493	357830	3.84615	1.01201	Ty
chrVI	20325	8_0_chrVI_20325_canu_AKE_HT73Y_B	-270	DEL	tig00000017	16055	16062	7.69231	0	not Ty
chrVI	111251	8_0_chrVI_111251_canu_AKE_JK86G_B	330	INS	tig00000017	126264	126598	7.69231	0.978788	Ty
chrVI	137778	1_0_chrVI_137778_canu_ABA_PT55N_B	4952	INS	tig00000018	119991	124947	7.69231	0.998586	Ty
chrVI	181380	8_0_chrVI_181380_canu_AKE_RJ35B_B	354	INS	tig00000017	190975	191333	7.69231	1.0113	Ty
chrVII	110797	0_0_chrVII_110797_canu_AAR_XJ64S_B	-712	DEL	tig00000003	111913	118342	7.69231	0.911517	Ty
chrVII	110797	0_0_chrVII_110797_canu_AAR_DI39B_B	6425	INS	tig00000003	111913	118342	11.5385	0.976809	Ty
chrVII	323638	9_0_chrVII_323638_canu_ATE_CJ97H_B	340	INS	tig00000003	324664	325008	3.84615	1.00294	Ty
chrVII	328105	9_0_chrVII_328105_canu_ATE_YO46B_B	330	INS	tig00000003	329460	329794	3.84615	1.01212	Ty
chrVII	412527	1_1_chrVII_412527_sdn_ABA_LW08Z_S	5959	INS	utg21	558599	564562	7.69231	1	Ty
chrVII	620418	9_0_chrVII_620418_canu_ATE_YQ59N_B	56	DUP	tig00000003	606960	606966	3.84615	0	not Ty
chrVII	661545	6_0_chrVII_661545_canu_ACK_HK90E_B	322	INS	tig00000006	657038	657364	11.5385	0.962733	Ty
chrVII	735189	9_0_chrVII_735189_canu_ATE_QY83N_B	332	INS	tig00000003	717672	718008	3.84615	1.00602	Ty
chrVII	738937	8_0_chrVII_738937_canu_AKE_HA10F_B	384	INS	tig00000002	727474	727862	7.69231	0.8125	Ty
chrVII	823464	8_0_chrVII_823464_canu_AKE_KL51E_B	511	INS	tig00000002	800695	801210	7.69231	0.947162	Ty
chrVIII	78556	8_0_chrVIII_78556_canu_AKE_UR15R_B	174	INS	tig00000012	74463	74641	7.69231	1.02299	Ty
chrVIII	204352	9_0_chrVIII_204352_canu_ATE_BJ69Z_B	656	INS	tig00000016	198615	199275	3.84615	0	not Ty
chrVIII	207036	9_0_chrVIII_207036_canu_ATE_MU63T_B	63	INS	tig00000016	199775	199842	3.84615	0	not Ty
chrVIII	213869	7_0_chrVIII_213869_canu_ACS_LR75G_B	-394	DEL	tig00000013	200244	207773	7.69231	0	not Ty
chrVIII	465035	8_0_chrVIII_465035_canu_AKE_MY79L_B	-158	DEL	tig00000012	458653	458657	7.69231	0	not Ty
chrVIII	475948	9_0_chrVIII_475948_canu_ATE_UU16B_B	679	INS	tig00000012	470975	471658	3.84615	0.986745	Ty
chrVIII	520657	9_0_chrVIII_520657_canu_ATE_RZ44S_B	-172	DEL	tig00000012	516347	516351	3.84615	0	not Ty
chrVIII	550081	9_0_chrVIII_550081_canu_ATE_ZD05Q_B	3964	INS	tig00000012	536654	540622	3.84615	0	not Ty
chrVIII	558798	9_0_chrVIII_558798_canu_ATE_HE34X_B	4313	INS	tig00000012	547741	552058	3.84615	0	not Ty
chrX	97085	8_0_chrX_97085_canu_AKE_JG21V_B	329	INS	tig00000008	93328	93661	7.69231	1.0152	Ty
chrX	354554	9_0_chrX_354554_canu_ATE_WV71U_B	118	DUP	tig00000011	360138	360159	3.84615	1.00847	Ty
chrX	354843	9_0_chrX_354843_canu_ATE_PR96D_B	285	CONTR	tig00000011	360162	360447	3.84615	1.00351	Ty
chrX	517990	8_0_chrX_517990_canu_AKE_BQ46Q_B	327	INS	tig00000008	503627	503958	7.69231	0.984709	Ty
chrX	538023	9_0_chrX_538023_canu_ATE_MU63S_B	367	INS	tig00000011	532944	533315	3.84615	1.0109	Ty
chrXI	64059	9_0_chrXI_64059_canu_ATE_BW94F_B	-177	DEL	tig00000010	71721	71828	3.84615	0	not Ty
chrXI	74395	8_0_chrXI_74395_canu_AKE_DO96I_B	329	INS	tig00000009	74910	75243	7.69231	1.01216	Ty
chrXI	83935	8_0_chrXI_83935_canu_AKE_GZ55J_B	335	INS	tig00000009	85138	85477	7.69231	1.00597	Ty
chrXI	219496	9_1_chrXI_219496_sdn_ATE_VV71W_S	1744	INS	utg30	227951	229699	3.84615	0.571674	Ty
chrXI	313489	8_0_chrXI_313489_canu_AKE_SG12R_B	339	INS	tig00000009	321473	321816	7.69231	0.9941	Ty
chrXI	355556	9_0_chrXI_355556_canu_ATE_VA45W_B	223	DUP	tig00000010	374916	374916	3.84615	0	not Ty
chrXI	490764	9_0_chrXI_490764_canu_ATE_GU43J_B	329	INS	tig00000010	509803	510136	3.84615	1.00912	Ty
chrXII	427099	8_0_chrXII_427099_canu_AKE_WN26T_B	664	INS	tig00000013	426736	427404	7.69231	1.00602	Ty
chrXII	451270	8_0_chrXII_451270_canu_AKE_MI79T_B	329	INS	tig00000013	451591	451924	7.69231	1.01216	Ty
chrXII	468929	0_1_chrXII_468929_sdn_AAR_OT95E_S	10318	INS	utg47	457820	468142	19.2308	0	not Ty
chrXII	605629	9_0_chrXII_605629_canu_ATE_CP29N_B	334	INS	tig00000002	593524	593862	3.84615	1.00898	Ty
chrXII	628363	8_0_chrXII_628363_canu_AKE_QS57W_B	908	INS	tig00000011	137839	138751	7.69231	1.00441	Ty
chrXII	688114	9_0_chrXII_688114_canu_ATE_PK89L_B	704	INS	tig00000002	674633	675341	3.84615	0.971591	Ty
chrXII	963474	9_0_chrXII_963474_canu_ATE_DA68K_B	328	INS	tig00000002	945059	945391	3.84615	1.00305	Ty
chrXII	1062091	9_0_chrXII_1062091_canu_ATE_WD43L_B	32936	INS	tig00000002	1039214	1072154	3.84615	0	not Ty
chrXIII	130118	8_0_chrXIII_130118_canu_AKE_JZ33F_B	70	CONTR	tig00000004	124845	124915	7.69231	0	not Ty
chrXIII	196668	8_0_chrXIII_196668_canu_AKE_AG02J_B	167	INS	tig00000004	185738	185909	7.69231	0.359281	not Ty
chrXIII	259617	8_0_chrXIII_259617_canu_AKE_QZ73C_B	329	INS	tig00000004	243601	243934	7.69231	0.948328	Ty
chrXIII	463369	9_0_chrXIII_463369_canu_ATE_YI49N_B	5944	INS	tig00000008	435359	441307	3.84615	0.999664	Ty
chrXIV	503833	9_0_chrXIV_503833_canu_ATE_ZA51C_B	-107	DEL	tig00000009	491853	491857	3.84615	0	not Ty
chrXIV	619068	0_0_chrXIV_619068_canu_AAR_GF10K_B	62	DUP	tig00000009	613907	613908	7.69231	0	not Ty
chrXIV	727238	6_0_chrXIV_727238_canu_ACK_OM87T_B	329	INS	tig00000009	737940	738273	11.5385	0.948328	Ty
chrXV	32696	9_0_chrXV_32696_canu_ATE_IS86H_B	5410	INS	tig00000004	30464	35878	3.84615	0.986691	Ty
chrXV	228241	8_0_chrXV_228241_canu_AKE_TQ84A_B	330	INS	tig00000003	223660	223994	7.69231	1.00909	Ty
chrXV	236287	2_0_chrXV_236287_canu_ABC_WC62U_B	104	CONTR	tig00000002	249184	249288	11.5385	0	not Ty
chrXV	595152	9_0_chrXV_595152_canu_ATE_WP41Y_B	198	INS	tig00000004	593592	593794	3.84615	0	not Ty
chrXV	855002	9_0_chrXV_855002_canu_ATE_YK74I_B	336	INS	tig00000004	840972	841312	3.84615	1.00298	Ty
chrXV	980081	9_0_chrXV_980081_canu_ATE_CD45R_B	333	INS	tig00000004	960420	960757	3.84615	1.01201	Ty
chrXVI	210351	9_0_chrXVI_210351_canu_ATE_TS39Y_B	704	INS	tig00000005	197979	198687	3.84615	0.960227	Ty
chrXVI	622643	8_0_chrXVI_622643_canu_AKE_MN20R_B	338	INS	tig00000005	617661	618003	7.69231	1.01183	Ty
chrXVI	744268	9_0_chrXVI_744268_canu_ATE_RA61Z_B	677	INS	tig00000005	725885	726566	3.84615	1.00443	Ty
chrXVI	776110	2_0_chrXVI_776110_canu_ABC_SF89T_B	5923	INS	tig00000003	788884	794811	7.69231	0.998818	Ty
chrXVI	859977	9_0_chrXVI_859977_canu_ATE_VL44S_B	5920	INS	tig00000005	830194	836118	3.84615	1.00068	Ty
chrXVI	880462	1_0_chrXVI_880462_canu_ABA_RK33T_B	331	INS	tig00000005	863322	863657	15.3846	1.00302	Ty
chrXVI	926863	9_0_chrXVI_926863_canu_ATE_UG83B_B	-1019	DEL	tig00000005	903308	903310	3.84615	0	not Ty
chrIV	1101873	10_0_chrIV_1101873_canu_AVI_PJ51U_C	5949	INS	tig00000001	1060024	1065977	3.84615	1.00067	Ty
chrVIII	1651	10_0_chrVIII_1651_canu_AVI_BR24F_C	119	DUP	tig00000008	2077	2102	3.84615	0	not Ty
chrVIII	3568	10_0_chrVIII_3568_canu_AVI_NK35C_C	-1457	DEL	tig00000008	4026	7515	3.84615	0	not Ty
chrXI	665332	10_0_chrXI_665332_canu_AVI_UH51S_C	-98	DEL	tig00000011	665650	665653	3.84615	0	not Ty
chrXV	228194	10_0_chrXV_228194_canu_AVI_IH87G_C	12072	INS	tig00000002	223401	235477	3.84615	0.930335	Ty
chrI	12999	10_0_chrI_12999_canu_AVI_DE74K_B	111	DUP	tig00000019	13651	13660	3.84615	0	not Ty
chrI	13307	10_0_chrI_13307_canu_AVI_JM86R_B	2353	INS	tig00000019	13965	16322	3.84615	0	not Ty
chrII	266360	10_0_chrII_266360_canu_AVI_ZX80Q_B	5427	INS	tig00000010	254851	260282	3.84615	0.986917	Ty
chrIII	84077	2_1_chrIII_84077_sdn_ABC_FS40D_S	176	INS	utg104	89572	89752	7.69231	0	not Ty
chrIV	520633	10_1_chrIV_520633_sdn_AVI_JF29Q_S	172	INS	utg14	2925	3101	3.84615	1.02326	Ty
chrIV	1095474	10_0_chrIV_1095474_canu_AVI_KW73R_B	5427	INS	tig00000001	1054111	1059542	3.84615	0.986917	Ty
chrIX	248834	10_0_chrIX_248834_canu_AVI_JM85A_B	5428	INS	tig00000015	229477	234909	3.84615	0.986735	Ty
chrIX	390980	0_0_chrIX_390980_canu_AAR_ND39A_C	62	INS	tig00000014	369352	369418	11.5385	0	not Ty
chrIX	391967	1_0_chrIX_391967_canu_ABA_LX15N_B	-1093	DEL	tig00000041	407339	407358	23.0769	0	not Ty
chrV	1901	7_0_chrV_1901_canu_ACS_LZ27M_C	-144	DEL	tig00000012	2406	2406	7.69231	0	not Ty
chrV	434631	10_0_chrV_434631_canu_AVI_YU51W_B	340	DUP	tig00000013	434064	438814	3.84615	1.00294	Ty
chrV	435840	0_0_chrV_435840_canu_AAR_CJ69O_B	-438	DEL	tig00000013	439723	445854	19.2308	0.751142	Ty
chrV	436372	1_0_chrV_436372_canu_ABA_ON24F_B	329	INS	tig00000006	394223	394556	15.3846	0.948328	Ty
chrV	498511	10_1_chrV_498511_sdn_AVI_WW38V_S	71457	INV	utg130	7114	78558	3.84615	0	not Ty
chrV	1	1_1_chrV_1_sdn_ABA_UT87U_S	576873	TRA	utg21	416	973962	7.69231	0	not Ty
chrVI	92366	2_0_chrVI_92366_canu_ABC_HI29X_B	148	DUP	tig00000015	82096	82124	7.69231	0	not Ty
chrVI	178025	10_0_chrVI_178025_canu_AVI_MS85K_B	282	DUP	tig00000016	191235	191235	3.84615	0	not Ty
chrVI	205446	10_0_chrVI_205446_canu_AVI_RI01K_B	330	INS	tig00000016	218654	218988	3.84615	1.00909	Ty
chrVII	402536	6_0_chrVII_402536_canu_ACK_AG50R_B	-1765	DEL	tig00000006	417102	417791	11.5385	0	not Ty
chrVII	567766	10_0_chrVII_567766_canu_AVI_WE48M_B	-476	DEL	tig00000004	555976	555982	3.84615	0	not Ty
chrVII	779087	10_0_chrVII_779087_canu_AVI_IK19J_B	116	CONTR	tig00000004	755043	755159	3.84615	0	not Ty
chrVIII	3568	10_1_chrVIII_3568_sdn_AVI_KT65F_S	-176	DEL	utg12	4013	5356	3.84615	0	not Ty
chrVIII	526386	9_0_chrVIII_526386_canu_ATE_ZE25X_B	9003	INS	tig00000012	521856	530863	7.69231	0.158281	not Ty
chrVIII	527133	10_0_chrVIII_527133_canu_AVI_QR33Y_B	-138	DEL	tig00000007	144306	144309	3.84615	0	not Ty
chrVIII	558619	10_1_chrVIII_558619_sdn_AVI_SN36P_S	-2222	DEL	utg130	282366	285777	3.84615	0	not Ty
chrXI	144677	10_0_chrXI_144677_canu_AVI_ZT32Y_B	77	INS	tig00000011	145550	145631	3.84615	0	not Ty
chrXI	647262	10_1_chrXI_647262_sdn_AVI_IH82R_S	580	DUP	utg63	647609	647650	3.84615	0	not Ty
chrXI	665330	10_1_chrXI_665330_sdn_AVI_YF81G_S	253	INS	utg63	665937	666194	3.84615	0	not Ty
chrXII	592630	6_0_chrXII_592630_canu_ACK_JR19D_B	337	INS	tig00000014	151776	152117	7.69231	1.01187	Ty
chrXII	605440	10_0_chrXII_605440_canu_AVI_QD88H_B	5428	INS	tig00000003	559448	564880	3.84615	0.986735	Ty
chrXIII	372097	10_0_chrXIII_372097_canu_AVI_QU48Q_B	6219	INS	tig00000006	354305	360528	3.84615	0.932787	Ty
chrXIII	480410	10_0_chrXIII_480410_canu_AVI_QF99Y_B	5954	INS	tig00000006	463136	469094	3.84615	1.00067	Ty
chrXIII	480723	10_0_chrXIII_480723_canu_AVI_EF66L_B	-565	DEL	tig00000006	469405	469407	3.84615	0	not Ty
chrXIII	608936	10_0_chrXIII_608936_canu_AVI_DT95D_B	543	INS	tig00000006	597191	597738	3.84615	0	not Ty
chrXIII	908135	10_0_chrXIII_908135_canu_AVI_ZH84Y_B	210	INS	tig00000006	896161	896375	3.84615	0	not Ty
chrXIII	910308	10_0_chrXIII_910308_canu_AVI_ZO87U_B	120	DUP	tig00000006	898812	898818	3.84615	0	not Ty
chrXIV	104675	0_0_chrXIV_104675_canu_AAR_MD70Q_B	329	INS	tig00000009	105350	105683	7.69231	0.990881	Ty
chrXIV	546738	10_0_chrXIV_546738_canu_AVI_JY16A_B	339	DUP	tig00000009	530220	534970	3.84615	1.00295	Ty
chrXV	594663	10_0_chrXV_594663_canu_AVI_KG25J_B	328	INS	tig00000002	602330	602662	3.84615	1.01524	Ty
chrXV	1073327	10_1_chrXV_1073327_sdn_AVI_BB30P_S	287	INS	utg18	833436	833727	3.84615	0	not Ty
chrXVI	622643	10_0_chrXVI_622643_canu_AVI_II38Q_B	5350	INS	tig00000005	611675	617029	3.84615	0.986729	Ty
chrIX	391659	11_0_chrIX_391659_canu_BAK_ZG98U_C	68	INS	tig00000014	380221	380293	3.84615	0	not Ty
chrX	24352	3_0_chrX_24352_canu_ABP_DD46O_B	721399	TRA	tig00000009	29351	730801	23.0769	0	not Ty
chrX	203775	11_0_chrX_203775_canu_BAK_XR35C_C	-340	DEL	tig00000027	201169	201265	3.84615	0.947059	Ty
chrXI	648092	11_0_chrXI_648092_canu_BAK_GN64A_C	423	INS	tig00000022	655521	655948	3.84615	0	not Ty
chrXIV	9904	11_0_chrXIV_9904_canu_BAK_LC71P_C	-149	DEL	tig00000027	726144	726151	3.84615	0	not Ty
chrII	221038	11_0_chrII_221038_canu_BAK_GP93X_B	5913	INV	tig00000010	215542	221453	3.84615	0.993573	Ty
chrII	327260	11_0_chrII_327260_canu_BAK_LK44X_B	-73	DEL	tig00000010	315858	315866	3.84615	0.972603	Ty
chrII	417278	10_0_chrII_417278_canu_AVI_SJ43F_B	-195	DEL	tig00000010	411158	411166	7.69231	0	not Ty
chrII	643156	11_0_chrII_643156_canu_BAK_HN97R_B	659	INS	tig00000010	631547	632210	3.84615	0.963581	Ty
chrIII	74341	11_0_chrIII_74341_canu_BAK_GA13N_B	-143	DEL	tig00000013	74613	74613	3.84615	0	not Ty
chrIII	83182	11_0_chrIII_83182_canu_BAK_ZV32Z_B	369	INS	tig00000013	82971	83344	3.84615	1.00542	Ty
chrIII	84294	11_0_chrIII_84294_canu_BAK_CA73Y_B	225	CONTR	tig00000013	84434	84659	3.84615	1.00444	Ty
chrIV	359431	11_0_chrIV_359431_canu_BAK_WI75G_B	329	INS	tig00000001	358093	358426	3.84615	0.948328	Ty
chrIV	359560	11_0_chrIV_359560_canu_BAK_BG09A_B	337	INS	tig00000001	358560	358901	3.84615	1.01187	Ty
chrIV	408315	11_0_chrIV_408315_canu_BAK_XC82Y_B	329	INS	tig00000001	409905	410238	3.84615	1.01216	Ty
chrIV	1151049	11_0_chrIV_1151049_canu_BAK_EN09C_B	329	INS	tig00000001	1110233	1110566	3.84615	1.01216	Ty
chrIV	1505684	11_0_chrIV_1505684_canu_BAK_NQ58N_B	107	DUP	tig00000001	1457799	1457806	3.84615	0	not Ty
chrIX	392289	11_1_chrIX_392289_sdn_BAK_OG97E_S	160	CONTR	utg53	379434	379594	3.84615	0	not Ty
chrV	249028	11_0_chrV_249028_canu_BAK_OX25D_B	6218	INS	tig00000012	249579	255801	3.84615	0.932615	Ty
chrV	551615	11_0_chrV_551615_canu_BAK_OR09N_B	366	INS	tig00000012	544968	545338	3.84615	1.01093	Ty
chrVII	318899	11_0_chrVII_318899_canu_BAK_UV36L_B	-163	DEL	tig00000004	314638	314638	3.84615	0	not Ty
chrVII	423076	11_0_chrVII_423076_canu_BAK_EX98T_B	4022	INS	tig00000004	418121	422147	3.84615	0.0847837	not Ty
chrVII	701155	9_0_chrVII_701155_canu_ATE_WM66U_B	703	INS	tig00000003	688320	689027	7.69231	1.00569	Ty
chrVIII	134218	2_0_chrVIII_134218_canu_ABC_QJ11H_B	367	INS	tig00000010	129304	129675	11.5385	1.0109	Ty
chrVIII	359638	11_0_chrVIII_359638_canu_BAK_FJ83Y_B	179	INS	tig00000011	353591	353774	3.84615	0	not Ty
chrVIII	550244	11_0_chrVIII_550244_canu_BAK_AP80Q_B	869	INS	tig00000011	529918	530791	3.84615	0	not Ty
chrX	378051	11_0_chrX_378051_canu_BAK_LQ48Z_B	-129	DEL	tig00000027	381624	381624	3.84615	0	not Ty
chrXI	74608	8_0_chrXI_74608_canu_AKE_MR98X_B	337	INS	tig00000009	75461	75802	15.3846	1.01187	Ty
chrXI	84189	11_0_chrXI_84189_canu_BAK_YP21W_B	5425	INS	tig00000022	86536	91965	3.84615	0.987097	Ty
chrXI	141272	11_0_chrXI_141272_canu_BAK_GM73M_B	366	INS	tig00000022	149072	149442	3.84615	1.01366	Ty
chrXI	144674	0_1_chrXI_144674_sdn_AAR_RJ01B_S	187	DUP	utg43	144877	144960	19.2308	0	not Ty
chrXII	221147	11_0_chrXII_221147_canu_BAK_HM51G_B	340	INS	tig00000003	209320	209664	3.84615	0.979412	Ty
chrXII	592715	11_0_chrXII_592715_canu_BAK_RX63S_B	101	DUP	tig00000003	562252	562805	3.84615	0	not Ty
chrXII	734616	1_0_chrXII_734616_canu_ABA_SD21X_B	365	INS	tig00000001	686705	687074	15.3846	1.0137	Ty
chrXII	976068	11_0_chrXII_976068_canu_BAK_SV14Z_B	5426	INS	tig00000003	928663	934093	3.84615	0.986915	Ty
chrXIII	132548	11_0_chrXIII_132548_canu_BAK_OQ83K_B	331	INS	tig00000005	132724	133059	3.84615	1.00604	Ty
chrXIII	420672	11_0_chrXIII_420672_canu_BAK_YA42S_B	5352	INS	tig00000005	397336	402692	3.84615	0.986173	Ty
chrXIII	481236	11_0_chrXIII_481236_canu_BAK_NW95R_B	362	INS	tig00000005	463532	463898	3.84615	1.01381	Ty
chrXIII	609618	11_0_chrXIII_609618_canu_BAK_HI06O_B	63	INS	tig00000005	592603	592670	3.84615	0	not Ty
chrXIV	6619	11_1_chrXIV_6619_sdn_BAK_QO16M_S	70	DUP	utg18	156	209	3.84615	0	not Ty
chrXIV	727143	11_0_chrXIV_727143_canu_BAK_GK05S_B	706	INS	tig00000009	707989	708699	3.84615	0.990085	Ty
chrXV	226767	6_0_chrXV_226767_canu_ACK_HM51K_C	359	INS	tig00000007	208864	209227	7.69231	1.01114	Ty
chrXV	227963	11_0_chrXV_227963_canu_BAK_DJ85R_B	327	INS	tig00000002	223780	224111	3.84615	0.95107	Ty
chrXV	703768	8_0_chrXV_703768_canu_AKE_ZE63Y_B	331	INS	tig00000003	695160	695495	7.69231	0.960725	Ty
chrXV	1064779	7_0_chrXV_1064779_canu_ACS_ZR98O_B	1447	DUP	tig00000003	1054815	1054816	11.5385	0	not Ty
chrXV	1064779	11_0_chrXV_1064779_canu_BAK_MF86T_B	1447	DUP	tig00000002	1045387	1045388	3.84615	0	not Ty
chrXVI	262338	11_0_chrXVI_262338_canu_BAK_VU11K_B	-4329	DEL	tig00000006	256150	260479	3.84615	0	not Ty
chrXVI	286682	11_0_chrXVI_286682_canu_BAK_DJ67U_B	-16264	DEL	tig00000006	280494	296753	3.84615	0	not Ty
chrXVI	581877	4_0_chrXVI_581877_canu_ABS_JK66M_B	5956	INS	tig00000005	570303	576263	7.69231	0.999496	Ty
chrXVI	689545	5_0_chrXVI_689545_canu_ACG_GH77T_B	334	INS	tig00000006	683889	684227	7.69231	1.01198	Ty
chrXVI	776117	11_0_chrXVI_776117_canu_BAK_RY96V_B	369	INS	tig00000006	774321	774694	3.84615	1.00813	Ty
chrIX	391150	12_0_chrIX_391150_canu_BAM_KE12D_C	275	INS	tig00000014	387905	388184	3.84615	0	not Ty
chrVII	146	12_0_chrVII_146_canu_BAM_DY71J_C	1618	INS	tig00000001	221	1843	3.84615	0	not Ty
chrVII	122254	12_0_chrVII_122254_canu_BAM_IR70O_C	5428	INS	tig00000001	118813	124245	3.84615	0.98692	Ty
chrVII	620062	12_0_chrVII_620062_canu_BAM_HQ18D_C	5424	INS	tig00000009	619480	624908	3.84615	0.986726	Ty
chrXIV	3618	12_0_chrXIV_3618_canu_BAM_YW45C_C	1853	INS	tig00000008	4049	5906	3.84615	0	not Ty
chrI	13307	12_0_chrI_13307_canu_BAM_GH42T_B	463	INS	tig00000022	13749	14216	3.84615	0	not Ty
chrI	25164	12_0_chrI_25164_canu_BAM_QI61Y_B	122	DUP	tig00000022	205468	205485	3.84615	0	not Ty
chrI	138936	12_0_chrI_138936_canu_BAM_EX33W_B	329	INS	tig00000022	127686	128019	3.84615	0.948328	Ty
chrI	138975	1_0_chrI_138975_canu_ABA_MR40Q_B	5915	INS	tig00000020	138814	144733	7.69231	1.00051	Ty
chrI	187532	0_0_chrI_187532_canu_AAR_MX01N_B	-917	DEL	tig00000021	169231	169402	7.69231	0	not Ty
chrI	204349	12_0_chrI_204349_canu_BAM_QP79U_B	1259	INV	tig00000022	200927	204211	3.84615	0	not Ty
chrII	29975	12_0_chrII_29975_canu_BAM_DE08W_B	170	INS	tig00000007	53426	53600	3.84615	0	not Ty
chrII	196994	12_0_chrII_196994_canu_BAM_KT07Z_B	1152	INS	tig00000007	214204	215360	3.84615	0.551215	Ty
chrII	266365	12_0_chrII_266365_canu_BAM_QV69C_B	356	INS	tig00000007	272041	272401	3.84615	0.957865	Ty
chrII	326962	12_0_chrII_326962_canu_BAM_AT41X_B	-105	DEL	tig00000007	332594	332595	3.84615	0	not Ty
chrII	350221	8_0_chrII_350221_canu_AKE_UX97P_B	331	INS	tig00000007	339765	340100	11.5385	1.00604	Ty
chrII	350719	12_0_chrII_350719_canu_BAM_WI77T_B	329	INS	tig00000007	356591	356924	3.84615	0.954407	Ty
chrII	405790	0_0_chrII_405790_canu_AAR_KO76S_B	328	INS	tig00000006	388122	388454	15.3846	0.95122	Ty
chrII	417164	12_0_chrII_417164_canu_BAM_BH49V_B	-363	DEL	tig00000007	423645	423655	3.84615	0	not Ty
chrII	780321	12_0_chrII_780321_canu_BAM_YE37J_B	149	DUP	tig00000007	791733	791747	3.84615	0	not Ty
chrII	792445	12_0_chrII_792445_canu_BAM_RI82V_B	370	INS	tig00000007	803850	804224	3.84615	1.0027	Ty
chrIII	142867	11_0_chrIII_142867_canu_BAK_NB52R_B	330	INS	tig00000013	136832	137166	7.69231	1.00909	Ty
chrIII	143110	12_0_chrIII_143110_canu_BAM_CA67U_B	330	INS	tig00000018	143431	143765	3.84615	0.978788	Ty
chrIII	149722	12_0_chrIII_149722_canu_BAM_TM68D_B	1154	INS	tig00000018	150379	151537	3.84615	0.918544	Ty
chrIII	150506	12_0_chrIII_150506_canu_BAM_KX44C_B	324	INS	tig00000018	152304	152632	3.84615	0.984568	Ty
chrIII	168396	12_0_chrIII_168396_canu_BAM_VN85Z_B	6634	INS	tig00000018	175942	182580	3.84615	0.996684	Ty
chrIII	308317	9_1_chrIII_308317_sdn_ATE_DJ53V_S	1766	INS	utg221	307452	309222	7.69231	0	not Ty
chrIV	2612	12_0_chrIV_2612_canu_BAM_LY76D_B	617450	TRA	tig00000009	2788	619480	3.84615	0	not Ty
chrIV	153	12_1_chrIV_153_sdn_BAM_UL10T_S	-2459	DEL	utg89	117	2735	3.84615	0	not Ty
chrIV	319562	12_0_chrIV_319562_canu_BAM_VW25R_B	870	INS	tig00000009	496151	497025	3.84615	0.729885	Ty
chrIV	359560	12_0_chrIV_359560_canu_BAM_EG91S_B	677	INS	tig00000009	358171	358852	3.84615	0.98966	Ty
chrIV	384228	12_0_chrIV_384228_canu_BAM_EQ43Q_B	-90	DEL	tig00000009	383746	383746	3.84615	0	not Ty
chrIV	401620	12_0_chrIV_401620_canu_BAM_AH66S_B	5498	INS	tig00000001	410335	415837	3.84615	0.988905	Ty
chrIV	434505	12_0_chrIV_434505_canu_BAM_PE29W_B	6386	INS	tig00000009	434777	441167	3.84615	0.970561	Ty
chrIV	437597	12_0_chrIV_437597_canu_BAM_KN54Z_B	592	INS	tig00000009	443853	444449	3.84615	1.00676	Ty
chrIV	442560	12_0_chrIV_442560_canu_BAM_TX15N_B	330	INS	tig00000009	449391	449725	3.84615	1.00909	Ty
chrIV	505222	12_0_chrIV_505222_canu_BAM_OR14O_B	-146	DEL	tig00000009	513374	513374	3.84615	0	not Ty
chrIV	513255	12_0_chrIV_513255_canu_BAM_KE14N_B	514	INS	tig00000009	521277	521795	3.84615	0.955253	Ty
chrIV	620735	12_0_chrIV_620735_canu_BAM_TO35L_B	331	INS	tig00000001	819245	819580	3.84615	0.978852	Ty
chrIV	645238	8_0_chrIV_645238_canu_AKE_MM68F_B	661	INS	tig00000001	647626	648291	7.69231	0.845688	Ty
chrIV	668513	11_0_chrIV_668513_canu_BAK_XI09U_B	329	INS	tig00000001	648394	648727	7.69231	0.948328	Ty
chrIV	945426	12_0_chrIV_945426_canu_BAM_QQ71M_B	-349	DEL	tig00000001	1124052	1131041	3.84615	0	not Ty
chrIV	1017670	12_0_chrIV_1017670_canu_BAM_QR88Z_B	327	INS	tig00000001	1199041	1199372	3.84615	0.95107	Ty
chrIV	1081871	12_1_chrIV_1081871_sdn_BAM_YJ16F_S	2314	INS	utg89	911033	913351	3.84615	0	not Ty
chrIV	1095575	12_0_chrIV_1095575_canu_BAM_KK37W_B	706	INS	tig00000001	1276910	1277620	3.84615	1.00425	Ty
chrIV	1095737	12_0_chrIV_1095737_canu_BAM_QQ55E_B	404	INS	tig00000001	1277782	1278190	3.84615	0.772277	Ty
chrIV	1151197	12_0_chrIV_1151197_canu_BAM_WC92X_B	24451	INV	tig00000001	1327611	1351952	3.84615	0.026093	not Ty
chrIV	1201498	12_0_chrIV_1201498_canu_BAM_VF34V_B	328	INS	tig00000001	1377801	1378133	3.84615	0.996951	Ty
chrIV	1307789	12_0_chrIV_1307789_canu_BAM_RL89K_B	216	CONTR	tig00000001	1478384	1478600	3.84615	0	not Ty
chrIV	1307999	8_0_chrIV_1307999_canu_AKE_TM91J_B	215	CONTR	tig00000001	1269765	1269980	7.69231	0	not Ty
chrIV	1308251	8_0_chrIV_1308251_canu_AKE_RV85B_B	211	CONTR	tig00000001	1269765	1269976	7.69231	0	not Ty
chrIV	1308467	8_0_chrIV_1308467_canu_AKE_UZ01N_B	203	CONTR	tig00000001	1269778	1269981	7.69231	0	not Ty
chrIV	1503071	12_0_chrIV_1503071_canu_BAM_BM36L_B	-178	DEL	tig00000001	1673381	1673391	3.84615	0	not Ty
chrIV	1504177	12_0_chrIV_1504177_canu_BAM_AB05R_B	-307	DEL	tig00000001	1674166	1674264	3.84615	0	not Ty
chrIX	25545	12_0_chrIX_25545_canu_BAM_QY15B_B	-155	DEL	tig00000014	20677	20894	3.84615	0	not Ty
chrIX	33569	12_0_chrIX_33569_canu_BAM_CA21F_B	-132	DEL	tig00000014	28327	28327	3.84615	0	not Ty
chrIX	175015	12_0_chrIX_175015_canu_BAM_HC28I_B	338	INS	tig00000014	169524	169866	3.84615	1.00888	Ty
chrIX	391456	12_1_chrIX_391456_sdn_BAM_EY49Q_S	-432	DEL	utg62	388193	388193	3.84615	0	not Ty
chrIX	396385	12_0_chrIX_396385_canu_BAM_EK84P_B	-128	DEL	tig00000014	393574	393604	3.84615	0	not Ty
chrV	136111	12_0_chrV_136111_canu_BAM_GB84U_B	-2106	DEL	tig00000012	137986	138717	3.84615	0	not Ty
chrV	263915	12_0_chrV_263915_canu_BAM_PN63U_B	-91	DEL	tig00000012	263891	263899	3.84615	0	not Ty
chrV	273940	12_0_chrV_273940_canu_BAM_OP76C_B	-51	DEL	tig00000012	273816	273827	3.84615	0	not Ty
chrV	288697	0_0_chrV_288697_canu_AAR_IO40Y_B	5956	INS	tig00000013	287384	293344	7.69231	0.998321	Ty
chrV	289016	12_0_chrV_289016_canu_BAM_BR17T_B	6291	INS	tig00000012	294789	301084	3.84615	0.997775	Ty
chrV	309181	12_1_chrV_309181_sdn_BAM_HF31Y_S	-2550	DEL	utg21	321281	321579	3.84615	0	not Ty
chrV	353960	12_0_chrV_353960_canu_BAM_QL12W_B	367	INS	tig00000012	366019	366390	3.84615	1.0109	Ty
chrV	435222	6_0_chrV_435222_canu_ACK_YD23U_B	331	INS	tig00000013	433232	433567	7.69231	0.942598	Ty
chrV	436277	12_0_chrV_436277_canu_BAM_ZC68X_B	-64	DEL	tig00000012	448421	474331	3.84615	0	not Ty
chrV	436277	12_0_chrV_436277_canu_BAM_UC41G_B	25906	INS	tig00000012	448421	474331	3.84615	0.243419	not Ty
chrV	443289	12_0_chrV_443289_canu_BAM_AA75F_B	26150	INV	tig00000012	481653	487987	3.84615	0.237323	not Ty
chrV	498674	6_0_chrV_498674_canu_ACK_FE84Z_B	6272	INS	tig00000013	490239	496515	7.69231	0.859694	Ty
chrVI	144158	12_0_chrVI_144158_canu_BAM_RG86X_B	6270	INS	tig00000021	156593	162867	3.84615	0.925359	Ty
chrVI	158183	12_0_chrVI_158183_canu_BAM_JG76E_B	5911	INS	tig00000021	176901	182816	3.84615	0.99374	Ty
chrVI	167575	12_0_chrVI_167575_canu_BAM_SA47M_B	43035	INV	tig00000021	192578	235676	3.84615	0	not Ty
chrVII	9359	1_1_chrVII_9359_sdn_ABA_JH43J_S	808033	TRA	utg21	966080	434258	11.5385	0	not Ty
chrVII	73912	8_0_chrVII_73912_canu_AKE_RK20Q_B	674	INS	tig00000002	69731	70409	7.69231	0.976261	Ty
chrVII	121171	11_0_chrVII_121171_canu_BAK_DF88U_B	330	INS	tig00000004	116588	116922	7.69231	1.00909	Ty
chrVII	205500	6_0_chrVII_205500_canu_ACK_AR14X_B	670	INS	tig00000006	213707	214381	7.69231	1.00597	Ty
chrVII	287064	12_0_chrVII_287064_canu_BAM_KH58I_B	329	INS	tig00000001	289916	290249	3.84615	0.948328	Ty
chrVII	287849	6_0_chrVII_287849_canu_ACK_LL18Z_B	6220	INS	tig00000006	296700	302924	11.5385	0.932637	Ty
chrVII	321488	12_0_chrVII_321488_canu_BAM_LP84S_B	332	INS	tig00000001	329847	330183	3.84615	0.939759	Ty
chrVII	405228	12_0_chrVII_405228_canu_BAM_JW58I_B	11777	INS	tig00000001	416197	427978	3.84615	0.992698	Ty
chrVII	422591	12_0_chrVII_422591_canu_BAM_GA68L_B	329	INS	tig00000001	445353	445686	3.84615	0.948328	Ty
chrVII	568440	12_0_chrVII_568440_canu_BAM_SJ73B_B	335	INS	tig00000001	579508	579847	3.84615	1.01194	Ty
chrVII	620062	12_1_chrVII_620062_sdn_BAM_PC87P_S	1828	INS	utg89	619626	621458	3.84615	0.961707	Ty
chrVII	700657	12_0_chrVII_700657_canu_BAM_CS31Z_B	338	INS	tig00000001	706384	706726	3.84615	1.01183	Ty
chrVII	735544	12_0_chrVII_735544_canu_BAM_WE66O_B	280	DUP	tig00000001	737286	737289	3.84615	1.00357	Ty
chrVII	794400	12_0_chrVII_794400_canu_BAM_CN75E_B	321	INS	tig00000001	796596	796921	3.84615	0.953271	Ty
chrVII	823467	12_0_chrVII_823467_canu_BAM_EO58T_B	267470	TRA	tig00000009	624908	918555	3.84615	0	not Ty
chrVII	876378	12_0_chrVII_876378_canu_BAM_TO78X_B	7029	INS	tig00000009	677804	684837	3.84615	0.99687	Ty
chrVII	1081871	12_1_chrVII_1081871_sdn_BAM_JK15X_S	-2475	DEL	utg89	911033	913351	3.84615	0	not Ty
chrVII	1086001	12_0_chrVII_1086001_canu_BAM_CU17E_B	-603	DEL	tig00000009	914735	914737	3.84615	0	not Ty
chrVII	1086708	12_0_chrVII_1086708_canu_BAM_DJ49B_B	-636	DEL	tig00000009	914841	914940	3.84615	0	not Ty
chrVIII	5672	12_0_chrVIII_5672_canu_BAM_LX04M_B	-196	DEL	tig00000011	1294	1318	3.84615	0	not Ty
chrVIII	85388	8_0_chrVIII_85388_canu_AKE_VY29E_B	450	INS	tig00000012	81471	81925	11.5385	0.726667	Ty
chrVIII	133278	8_0_chrVIII_133278_canu_AKE_LL43B_B	666	INS	tig00000012	122796	123466	7.69231	1.0045	Ty
chrVIII	134010	12_0_chrVIII_134010_canu_BAM_JJ42A_B	-217	DEL	tig00000011	123718	130435	3.84615	0	not Ty
chrVIII	146979	12_0_chrVIII_146979_canu_BAM_XM33L_B	330	INS	tig00000011	142856	143190	3.84615	0.966667	Ty
chrVIII	237993	10_0_chrVIII_237993_canu_AVI_ZO42O_B	404	INS	tig00000008	233583	233991	7.69231	0.767327	Ty
chrX	120783	12_0_chrX_120783_canu_BAM_MN78F_B	103	DUP	tig00000006	116324	116365	3.84615	0	not Ty
chrX	204216	12_0_chrX_204216_canu_BAM_WV43R_B	340	INS	tig00000006	193074	193418	3.84615	0.976471	Ty
chrX	315798	12_1_chrX_315798_sdn_BAM_AH84Y_S	-274	DEL	utg248	304802	304832	3.84615	0	not Ty
chrX	355535	7_0_chrX_355535_canu_ACS_KV46Y_B	18881	INV	tig00000008	360072	378939	7.69231	0	not Ty
chrX	374666	6_0_chrX_374666_canu_ACK_WU08J_B	368	INS	tig00000011	367885	368257	7.69231	1.00815	Ty
chrX	377845	8_0_chrX_377845_canu_AKE_FE03V_B	330	INS	tig00000008	374427	374761	11.5385	1.00909	Ty
chrX	416046	12_0_chrX_416046_canu_BAM_SJ54U_B	6305	INS	tig00000006	411630	417939	3.84615	1.00063	Ty
chrX	416328	12_0_chrX_416328_canu_BAM_GT20E_B	329	INS	tig00000006	424200	424533	3.84615	0.948328	Ty
chrX	617723	12_0_chrX_617723_canu_BAM_WG37A_B	680	INS	tig00000006	625710	626394	3.84615	0.945588	Ty
chrX	714279	12_0_chrX_714279_canu_BAM_CG28F_B	-140	DEL	tig00000006	723277	723425	3.84615	0	not Ty
chrX	727378	12_1_chrX_727378_sdn_BAM_EK82L_S	532	DUP	utg248	736859	750928	3.84615	0	not Ty
chrXI	3478	12_0_chrXI_3478_canu_BAM_ER67F_B	357	INS	tig00000010	3811	4172	3.84615	1.0112	Ty
chrXI	16016	12_0_chrXI_16016_canu_BAM_JX04H_B	-119	DEL	tig00000010	16700	16700	3.84615	0	not Ty
chrXI	74309	12_0_chrXI_74309_canu_BAM_DG66I_B	5960	INS	tig00000010	74801	80765	3.84615	0.997148	Ty
chrXI	141197	12_0_chrXI_141197_canu_BAM_QZ93V_B	674	INS	tig00000010	147605	148283	3.84615	0.998516	Ty
chrXI	162571	12_0_chrXI_162571_canu_BAM_BT17Q_B	6437	INS	tig00000010	169697	176138	3.84615	0.986018	Ty
chrXI	202651	12_0_chrXI_202651_canu_BAM_ZE04S_B	1288	INS	tig00000010	216206	217498	3.84615	0.836957	Ty
chrXI	203561	12_0_chrXI_203561_canu_BAM_TJ08X_B	3131	INS	tig00000010	218105	221240	3.84615	0	not Ty
chrXI	302338	12_0_chrXI_302338_canu_BAM_HW69V_B	188	INS	tig00000010	319965	320157	3.84615	0.414894	not Ty
chrXI	302338	12_0_chrXI_302338_canu_BAM_SB55D_B	-11855	DEL	tig00000010	319965	320157	3.84615	0.0479123	not Ty
chrXI	314524	12_0_chrXI_314524_canu_BAM_YF30Q_B	12351	INS	tig00000010	320489	332844	3.84615	0.100963	not Ty
chrXI	490952	12_0_chrXI_490952_canu_BAM_RA07H_B	338	INS	tig00000010	508769	509111	3.84615	1.00888	Ty
chrXII	168307	12_0_chrXII_168307_canu_BAM_DL54Q_B	330	INS	tig00000002	162974	163308	3.84615	1.00909	Ty
chrXII	365984	12_0_chrXII_365984_canu_BAM_OO14V_B	8470	INS	tig00000002	365997	374471	3.84615	0.997993	Ty
chrXII	427018	12_0_chrXII_427018_canu_BAM_PD02C_B	-98	DEL	tig00000002	435090	459480	3.84615	0	not Ty
chrXII	427018	12_0_chrXII_427018_canu_BAM_EZ88I_B	24386	INS	tig00000002	435090	459480	3.84615	0.735832	Ty
chrXII	450535	12_1_chrXII_450535_sdn_BAM_IC33H_S	-100	DEL	utg255	483505	483505	3.84615	0	not Ty
chrXII	688106	12_0_chrXII_688106_canu_BAM_HF46B_B	136	DUP	tig00000002	692349	698191	3.84615	0	not Ty
chrXII	688291	12_0_chrXII_688291_canu_BAM_UI51Z_B	330	INS	tig00000002	698380	698714	3.84615	0.978788	Ty
chrXII	731853	12_0_chrXII_731853_canu_BAM_JJ93X_B	150	DUP	tig00000002	744734	744736	3.84615	0.986667	Ty
chrXIII	91965	12_0_chrXIII_91965_canu_BAM_QG78W_B	5428	INS	tig00000004	86675	92107	3.84615	0.986735	Ty
chrXIII	132262	5_0_chrXIII_132262_canu_ACG_CW38W_B	329	INS	tig00000004	127173	127506	7.69231	1	Ty
chrXIII	168216	12_0_chrXIII_168216_canu_BAM_QX79X_B	328	INS	tig00000004	168706	169038	3.84615	0.95122	Ty
chrXIII	184169	12_0_chrXIII_184169_canu_BAM_NK40R_B	384	INS	tig00000004	190635	191023	3.84615	0.966146	Ty
chrXIII	196182	12_0_chrXIII_196182_canu_BAM_QF96F_B	677	INS	tig00000004	197108	197789	3.84615	0.992614	Ty
chrXIII	463300	12_0_chrXIII_463300_canu_BAM_GH35L_B	1064	INS	tig00000004	452591	453659	3.84615	0.959586	Ty
chrXIII	463535	12_0_chrXIII_463535_canu_BAM_GT15R_B	334	INS	tig00000004	453823	454161	3.84615	1.01497	Ty
chrXIII	480704	6_0_chrXIII_480704_canu_ACK_LY85Y_B	337	INS	tig00000004	451860	452201	7.69231	1.01187	Ty
chrXIII	503224	12_0_chrXIII_503224_canu_BAM_XV58T_B	-1255	DEL	tig00000004	494723	494755	3.84615	0.295618	not Ty
chrXIII	573223	12_0_chrXIII_573223_canu_BAM_HL47M_B	-134	DEL	tig00000004	564916	564944	3.84615	0	not Ty
chrXIII	768856	12_0_chrXIII_768856_canu_BAM_FJ87R_B	-99	DEL	tig00000004	761610	767912	3.84615	0	not Ty
chrXIII	808478	9_0_chrXIII_808478_canu_ATE_NF30P_B	322	INS	tig00000008	786718	787044	7.69231	1.00621	Ty
chrXIV	96606	6_0_chrXIV_96606_canu_ACK_FQ30N_B	17078	INS	tig00000009	96433	113515	7.69231	0.999883	Ty
chrXIV	104710	12_0_chrXIV_104710_canu_BAM_UN30S_B	5955	INS	tig00000008	110859	116818	3.84615	0.997481	Ty
chrXIV	442663	12_0_chrXIV_442663_canu_BAM_BN89H_B	669	INS	tig00000008	454670	455343	3.84615	0.96861	Ty
chrXIV	546212	12_0_chrXIV_546212_canu_BAM_BO25J_B	330	INS	tig00000008	553002	553336	3.84615	0.978788	Ty
chrXIV	561569	12_0_chrXIV_561569_canu_BAM_AU25P_B	755	INS	tig00000008	574283	575042	3.84615	0.888742	Ty
chrXIV	632303	6_1_chrXIV_632303_sdn_ACK_LC59O_S	1374	INS	utg190	637178	638556	11.5385	0.537118	Ty
chrXIV	704403	8_0_chrXIV_704403_canu_AKE_JM25G_B	179	CONTR	tig00000006	695463	695642	7.69231	0	not Ty
chrXV	29038	12_0_chrXV_29038_canu_BAM_ZC84A_B	-69	DEL	tig00000003	20690	20738	3.84615	0	not Ty
chrXV	288066	12_0_chrXV_288066_canu_BAM_SE67Y_B	5909	INS	tig00000003	280335	286248	3.84615	0.993908	Ty
chrXV	571080	12_0_chrXV_571080_canu_BAM_BL71W_B	328	INS	tig00000003	569544	569876	3.84615	0.95122	Ty
chrXV	571529	8_0_chrXV_571529_canu_AKE_RE48O_B	328	INS	tig00000003	568703	569035	15.3846	0.981707	Ty
chrXV	594527	12_0_chrXV_594527_canu_BAM_BD07Z_B	-62	DEL	tig00000003	593627	600611	3.84615	0	not Ty
chrXV	663897	0_0_chrXV_663897_canu_AAR_OC25J_B	338	INS	tig00000002	645499	645841	11.5385	1.00888	Ty
chrXV	702988	12_0_chrXV_702988_canu_BAM_JM07Z_B	329	INS	tig00000003	703061	703394	3.84615	1.01216	Ty
chrXV	703162	12_0_chrXV_703162_canu_BAM_VL05D_B	-280	DEL	tig00000003	703568	703581	3.84615	0	not Ty
chrXV	710184	12_0_chrXV_710184_canu_BAM_HC95R_B	338	INS	tig00000003	710328	710670	3.84615	1.00888	Ty
chrXV	1059516	12_0_chrXV_1059516_canu_BAM_CX78N_B	-334	DEL	tig00000003	1055782	1055789	3.84615	0	not Ty
chrXVI	78625	12_0_chrXVI_78625_canu_BAM_FT06H_B	-51	DEL	tig00000005	79001	79004	3.84615	0	not Ty
chrXVI	689382	12_0_chrXVI_689382_canu_BAM_KK89J_B	5956	INS	tig00000005	682939	688899	3.84615	0.997482	Ty
chrXVI	769861	12_0_chrXVI_769861_canu_BAM_ZN11Z_B	5950	INS	tig00000005	769019	774973	3.84615	0.997143	Ty
chrXVI	776740	12_0_chrXVI_776740_canu_BAM_UL77J_B	330	INS	tig00000005	781518	781852	3.84615	1.00909	Ty
chrXVI	804282	12_0_chrXVI_804282_canu_BAM_XJ45W_B	329	INS	tig00000005	809527	809860	3.84615	0.948328	Ty
chrXVI	819512	12_0_chrXVI_819512_canu_BAM_FT37D_B	713	INS	tig00000005	819239	819956	3.84615	1.00561	Ty
chrXVI	860358	12_0_chrXVI_860358_canu_BAM_BH78D_B	692	INS	tig00000005	848538	849234	3.84615	0.962428	Ty
chrXVI	928053	12_0_chrXVI_928053_canu_BAM_KF90G_B	-178	DEL	tig00000005	917211	917226	3.84615	0	not Ty
chrXVI	930413	12_0_chrXVI_930413_canu_BAM_WQ71F_B	328	INS	tig00000005	919384	919716	3.84615	0.95122	Ty
chrI	219024	13_0_chrI_219024_canu_BAN_BD99T_C	-301	DEL	tig00000021	211332	216078	3.84615	0	not Ty
chrI	223464	13_0_chrI_223464_canu_BAN_NR05V_C	-6654	DEL	tig00000021	220201	229161	3.84615	0	not Ty
chrII	643979	13_0_chrII_643979_canu_BAN_RG80U_C	329	INS	tig00000009	47302	47635	3.84615	0.948328	Ty
chrII	644816	13_0_chrII_644816_canu_BAN_XB86U_C	368	INS	tig00000009	48476	48848	3.84615	1.00815	Ty
chrII	644972	13_0_chrII_644972_canu_BAN_WV29F_C	326	INS	tig00000009	49013	49343	3.84615	1.01227	Ty
chrIX	391499	13_0_chrIX_391499_canu_BAN_GY86E_C	309	INS	tig00000011	385683	385996	3.84615	0	not Ty
chrIX	392355	13_0_chrIX_392355_canu_BAN_IB23O_C	-146	DEL	tig00000011	386810	387384	3.84615	0	not Ty
chrVIII	527224	13_0_chrVIII_527224_canu_BAN_KN62A_C	133	INS	tig00000015	518214	518351	3.84615	0	not Ty
chrVIII	556986	8_0_chrVIII_556986_canu_AKE_OF09S_C	109	INS	tig00000012	535891	536004	11.5385	0	not Ty
chrXIV	782340	7_1_chrXIV_782340_sdn_ACS_XY17Q_S	-1861	DEL	utg90	775935	782426	7.69231	0	not Ty
chrI	13325	13_1_chrI_13325_sdn_BAN_CJ63Q_S	4238	INS	utg71	11330	15572	3.84615	0	not Ty
chrI	212936	13_0_chrI_212936_canu_BAN_IU59Y_B	321	INS	tig00000021	204314	204639	3.84615	0	not Ty
chrI	215170	13_0_chrI_215170_canu_BAN_QL44L_B	626	INS	tig00000021	206834	207464	3.84615	0	not Ty
chrI	219024	13_1_chrI_219024_sdn_BAN_VS42P_S	4743	INS	utg71	207219	211966	3.84615	0	not Ty
chrII	499429	13_0_chrII_499429_canu_BAN_BL35H_B	-200	DEL	tig00000014	504742	504749	3.84615	0	not Ty
chrII	643979	13_0_chrII_643979_canu_BAN_DW49X_B	329	INS	tig00000014	648645	648978	3.84615	0.948328	Ty
chrII	644816	13_0_chrII_644816_canu_BAN_VA97P_B	368	INS	tig00000014	649819	650191	3.84615	1.00815	Ty
chrII	644972	13_0_chrII_644972_canu_BAN_GX83J_B	325	INS	tig00000014	650356	650685	3.84615	1.01231	Ty
chrIII	149394	13_0_chrIII_149394_canu_BAN_OV44L_B	306	INS	tig00000016	143880	144190	3.84615	1.01307	Ty
chrIII	149671	13_0_chrIII_149671_canu_BAN_WG97V_B	365	INS	tig00000016	144475	144844	3.84615	1.01096	Ty
chrIII	151718	0_0_chrIII_151718_canu_AAR_EG72I_B	329	INS	tig00000015	163961	164294	11.5385	1.00912	Ty
chrIV	4	2_0_chrIV_4_canu_ABC_OE04P_C	151	DUP	tig00000001	1515936	1515957	11.5385	0	not Ty
chrIV	383487	2_0_chrIV_383487_canu_ABC_AT69C_B	-110	DEL	tig00000001	403322	403324	11.5385	0	not Ty
chrIV	383907	2_0_chrIV_383907_canu_ABC_MS33Z_B	84	DUP	tig00000001	403718	403832	7.69231	0	not Ty
chrIV	758759	13_1_chrIV_758759_sdn_BAN_XH85R_S	554	INS	utg125	738699	739257	3.84615	0	not Ty
chrIV	981492	13_0_chrIV_981492_canu_BAN_HA19Q_B	266	INS	tig00000004	947615	947885	3.84615	0.857143	Ty
chrIV	1308086	9_0_chrIV_1308086_canu_ATE_ZC85N_C	-81	DEL	tig00000001	1262335	1262758	7.69231	0	not Ty
chrIV	1353403	13_0_chrIV_1353403_canu_BAN_OO02T_B	-158	DEL	tig00000020	88379	88379	3.84615	0	not Ty
chrIX	173180	13_0_chrIX_173180_canu_BAN_OF69W_B	-130	DEL	tig00000011	169224	169225	3.84615	0	not Ty
chrIX	391212	13_1_chrIX_391212_sdn_BAN_GQ47U_S	420	INS	utg147	385345	385769	3.84615	0	not Ty
chrIX	391727	13_0_chrIX_391727_canu_BAN_PQ44U_B	258	CONTR	tig00000011	387384	387642	3.84615	0	not Ty
chrV	6585	13_0_chrV_6585_canu_BAN_QJ78S_B	-129	DEL	tig00000013	7280	7284	3.84615	0	not Ty
chrV	9094	13_0_chrV_9094_canu_BAN_IG62N_B	76	INS	tig00000013	9658	9738	3.84615	0	not Ty
chrV	249517	13_0_chrV_249517_canu_BAN_SA20I_B	328	INS	tig00000013	249361	249693	3.84615	0.987805	Ty
chrV	329875	13_1_chrV_329875_sdn_BAN_VR03Y_S	-431	DEL	utg75	329723	329724	3.84615	0	not Ty
chrV	488559	13_0_chrV_488559_canu_BAN_GM63X_B	-155	DEL	tig00000013	488087	488088	3.84615	0	not Ty
chrVI	205008	13_0_chrVI_205008_canu_BAN_BV95N_B	338	INS	tig00000022	126342	126684	3.84615	1.00888	Ty
chrVII	661734	13_0_chrVII_661734_canu_BAN_EO97Z_B	344	INS	tig00000008	638025	638373	3.84615	0.991279	Ty
chrVII	735674	8_0_chrVII_735674_canu_AKE_UO34W_B	328	INS	tig00000002	718292	718624	7.69231	0.981707	Ty
chrX	617904	13_0_chrX_617904_canu_BAN_LO68G_B	338	INS	tig00000003	606788	607130	3.84615	1.00888	Ty
chrX	714419	12_0_chrX_714419_canu_BAM_LH50X_B	105	CONTR	tig00000006	723277	723382	7.69231	0	not Ty
chrX	714875	13_1_chrX_714875_sdn_BAN_NJ90G_S	371	INS	utg164	703825	704200	3.84615	0	not Ty
chrXI	15751	13_1_chrXI_15751_sdn_BAN_LP97L_S	-198	DEL	utg28	31921	31927	3.84615	0	not Ty
chrXI	647417	13_0_chrXI_647417_canu_BAN_BX25E_B	133	INS	tig00000031	684441	684578	3.84615	0	not Ty
chrXII	123462	13_0_chrXII_123462_canu_BAN_PE92U_B	58	DUP	tig00000018	117136	117155	3.84615	0	not Ty
chrXII	688054	13_0_chrXII_688054_canu_BAN_AS27N_B	-367	DEL	tig00000010	233589	233639	3.84615	0	not Ty
chrXIII	321231	1_0_chrXIII_321231_canu_ABA_YF05A_B	338	INS	tig00000010	316227	316569	19.2308	1.00888	Ty
chrXIII	352260	13_0_chrXIII_352260_canu_BAN_EK50V_B	5423	INS	tig00000006	336218	341645	3.84615	0.987092	Ty
chrXIII	356974	13_0_chrXIII_356974_canu_BAN_TN29M_B	397	INS	tig00000006	346353	346754	3.84615	0.934509	Ty
chrXIII	363053	13_0_chrXIII_363053_canu_BAN_JN46P_B	5429	INS	tig00000006	346891	352324	3.84615	0.986369	Ty
chrXIII	453780	13_0_chrXIII_453780_canu_BAN_KV90Q_B	329	INS	tig00000006	436989	437322	3.84615	0.981763	Ty
chrXV	905790	13_1_chrXV_905790_sdn_BAN_SV87J_S	-933	DEL	utg55	877602	877630	3.84615	0	not Ty
chrXV	1071096	13_0_chrXV_1071096_canu_BAN_TI22U_B	-2745	DEL	tig00000029	1068584	1069626	3.84615	0	not Ty
chrXV	1079310	13_0_chrXV_1079310_canu_BAN_HY87V_B	-907	DEL	tig00000029	1075090	1076049	3.84615	0	not Ty
chrXVI	56286	13_0_chrXVI_56286_canu_BAN_QT93Z_B	5359	INS	tig00000007	54628	59991	3.84615	0.986751	Ty
chrXVI	249658	13_1_chrXVI_249658_sdn_BAN_BP62Q_S	-593	DEL	utg137	246718	246718	3.84615	0	not Ty
chrI	25898	14_0_chrI_25898_canu_BAP_FQ25Q_C	2335	INS	tig00000024	15679	18018	3.84615	0	not Ty
chrI	204619	14_0_chrI_204619_canu_BAP_RG62D_C	1868	INV	tig00000024	197712	199985	3.84615	0	not Ty
chrI	223464	14_0_chrI_223464_canu_BAP_MR33M_C	3633	INS	tig00000024	207059	210696	3.84615	0	not Ty
chrIV	383312	14_0_chrIV_383312_canu_BAP_LL47W_C	631	DUP	tig00000036	389478	389489	3.84615	0	not Ty
chrIV	1525153	14_0_chrIV_1525153_canu_BAP_EK23T_C	-219	DEL	tig00000036	1469859	1470367	3.84615	0	not Ty
chrIX	9636	14_0_chrIX_9636_canu_BAP_QN02K_C	5222	INS	tig00000018	2996	8222	3.84615	0	not Ty
chrVIII	526209	14_0_chrVIII_526209_canu_BAP_EA33B_C	1074	DUP	tig00000014	520026	520032	3.84615	0	not Ty
chrVIII	527285	0_0_chrVIII_527285_canu_AAR_GJ90D_B	1086	INS	tig00000018	23527	24617	7.69231	0	not Ty
chrXII	1817	14_0_chrXII_1817_canu_BAP_FK33U_C	10877	INS	tig00000003	2391	13272	3.84615	0	not Ty
chrXII	449667	14_0_chrXII_449667_canu_BAP_CU97Z_C	2005	INS	tig00000032	84048	86057	3.84615	0	not Ty
chrXII	461711	8_0_chrXII_461711_canu_AKE_DE64T_C	-28042	DEL	tig00000011	4425	5213	7.69231	0.210541	not Ty
chrXII	593144	14_0_chrXII_593144_canu_BAP_DU99Q_C	5919	INV	tig00000032	199080	199084	3.84615	0.998142	Ty
chrXV	113	14_0_chrXV_113_canu_BAP_VX62Q_C	408	INS	tig00000037	915582	915994	3.84615	0	not Ty
chrXV	7186	14_0_chrXV_7186_canu_BAP_BI72I_C	58	INS	tig00000037	6546	6608	3.84615	0	not Ty
chrXV	56358	14_0_chrXV_56358_canu_BAP_OK24Y_C	264	INS	tig00000037	55619	55887	3.84615	0.920455	Ty
chrXV	980542	7_0_chrXV_980542_canu_ACS_KP99Z_B	5911	INS	tig00000003	963202	969117	7.69231	0.99374	Ty
chrXV	1071096	13_0_chrXV_1071096_canu_BAN_MY49T_B	7461	INS	tig00000029	1068584	1076049	7.69231	0	not Ty
chrXV	710025	14_0_chrXV_710025_canu_BAP_BN75O_C	381265	TRA	tig00000037	55984	302	3.84615	0	not Ty
chrXVI	1	2_0_chrXVI_1_canu_ABC_IH62D_B	942780	TRA	tig00000003	7157	943398	7.69231	0	not Ty
chrXVI	3527	14_0_chrXVI_3527_canu_BAP_HL68U_C	-1343	DEL	tig00000037	3982	4158	3.84615	0	not Ty
chrXVI	7186	14_0_chrXVI_7186_canu_BAP_LY86W_C	-223	DEL	tig00000037	6546	6608	3.84615	0	not Ty
chrI	25400	14_0_chrI_25400_canu_BAP_QK21Y_B	363	DUP	tig00000024	15949	16261	3.84615	0	not Ty
chrI	25763	14_0_chrI_25763_canu_BAP_RP44W_B	-584	DEL	tig00000024	15949	18018	3.84615	0	not Ty
chrI	28308	14_0_chrI_28308_canu_BAP_WK55K_B	-780	DEL	tig00000024	19969	19980	3.84615	0	not Ty
chrI	205811	14_1_chrI_205811_sdn_BAP_LZ87Q_S	13514	INV	utg146	200652	202802	3.84615	0	not Ty
chrII	401939	14_1_chrII_401939_sdn_BAP_TC98U_S	-151	DEL	utg107	413299	413345	3.84615	0	not Ty
chrII	455248	9_0_chrII_455248_canu_ATE_XL87S_B	67	DUP	tig00000007	433032	433033	11.5385	0	not Ty
chrIII	83037	14_0_chrIII_83037_canu_BAP_FU11G_B	-84	DEL	tig00000023	83655	89719	3.84615	0.559524	Ty
chrIII	84076	13_0_chrIII_84076_canu_BAN_GD88H_B	71	INS	tig00000016	85035	85110	7.69231	1.05634	Ty
chrIII	269958	13_0_chrIII_269958_canu_BAN_UQ95B_B	127	DUP	tig00000016	265038	265072	7.69231	0	not Ty
chrIII	269997	6_0_chrIII_269997_canu_ACK_NB46O_B	88	DUP	tig00000018	263764	263964	15.3846	0	not Ty
chrIII	291846	13_0_chrIII_291846_canu_BAN_MJ10F_B	338	INS	tig00000016	287290	287632	7.69231	0.923077	Ty
chrIV	2549	14_1_chrIV_2549_sdn_BAP_FI21D_S	59	INS	utg13	2696	2759	3.84615	0	not Ty
chrIV	137764	13_0_chrIV_137764_canu_BAN_LD38S_B	-162	DEL	tig00000004	136313	136313	7.69231	0	not Ty
chrIV	437594	9_0_chrIV_437594_canu_ATE_LV67R_B	329	INS	tig00000001	434667	435000	15.3846	0.948328	Ty
chrIV	513258	13_0_chrIV_513258_canu_BAN_XL55X_B	82	INS	tig00000004	512907	512993	7.69231	0	not Ty
chrIV	520318	13_0_chrIV_520318_canu_BAN_PL93Y_B	329	INS	tig00000004	513660	513993	7.69231	1.01216	Ty
chrIV	1257091	3_0_chrIV_1257091_canu_ABP_FL47K_B	337	INS	tig00000001	1204247	1204588	11.5385	1.01187	Ty
chrIX	30706	11_0_chrIX_30706_canu_BAK_TH45H_B	-204	DEL	tig00000014	26070	26079	7.69231	0	not Ty
chrIX	197392	1_0_chrIX_197392_canu_ABA_WQ69D_B	5912	INS	tig00000041	199188	205104	7.69231	1.00051	Ty
chrIX	300684	2_0_chrIX_300684_canu_ABC_SM24E_B	1523	INS	tig00000013	289905	291432	15.3846	0.130663	not Ty
chrIX	342078	14_0_chrIX_342078_canu_BAP_SD28K_B	-155	DEL	tig00000018	340216	340225	3.84615	0	not Ty
chrIX	391760	6_0_chrIX_391760_canu_ACK_IJ56P_B	136	INS	tig00000017	380167	380307	11.5385	0	not Ty
chrIX	392210	0_1_chrIX_392210_sdn_AAR_CG03Y_S	564	INS	utg645	370323	370891	7.69231	0	not Ty
chrIX	392597	3_1_chrIX_392597_sdn_ABP_QN90K_S	124	CONTR	utg582	376106	376230	7.69231	0	not Ty
chrV	443396	8_0_chrV_443396_canu_AKE_SI20B_B	67	DUP	tig00000010	442664	442672	7.69231	0.776119	Ty
chrV	469439	13_0_chrV_469439_canu_BAN_YP97C_B	336	INS	tig00000013	468948	469288	7.69231	1.0119	Ty
chrV	469648	14_0_chrV_469648_canu_BAP_IN33C_B	6218	INS	tig00000015	465487	471709	3.84615	0.932776	Ty
chrV	555157	13_0_chrV_555157_canu_BAN_LR79W_B	330	INS	tig00000013	548454	548788	7.69231	0	not Ty
chrV	555933	13_0_chrV_555933_canu_BAN_VR31Y_B	196	INS	tig00000013	549571	549771	7.69231	0	not Ty
chrVI	162091	14_0_chrVI_162091_canu_BAP_ZZ33Y_B	367	INS	tig00000022	175452	175823	3.84615	1.0109	Ty
chrVII	9581	13_0_chrVII_9581_canu_BAN_QI23T_B	170	INS	tig00000008	7627	7801	7.69231	0	not Ty
chrVII	110854	10_0_chrVII_110854_canu_AVI_NK14D_B	-372	DEL	tig00000004	106481	106485	11.5385	0.997312	Ty
chrVII	318757	13_0_chrVII_318757_canu_BAN_OJ50J_B	-128	DEL	tig00000008	316498	316505	7.69231	0	not Ty
chrVII	440951	11_0_chrVII_440951_canu_BAK_PC50N_B	6220	INS	tig00000004	439953	446177	7.69231	0.932315	Ty
chrVII	535678	12_0_chrVII_535678_canu_BAM_EP15A_B	329	INS	tig00000001	558278	558611	7.69231	0.948328	Ty
chrVII	773999	13_0_chrVII_773999_canu_BAN_WC68R_B	367	INS	tig00000008	745187	745558	7.69231	1.0109	Ty
chrVII	778034	14_0_chrVII_778034_canu_BAP_PV63B_B	-114	DEL	tig00000004	769510	769510	3.84615	0	not Ty
chrVII	876376	13_0_chrVII_876376_canu_BAN_XI34J_B	337	INS	tig00000008	835884	836225	7.69231	1.01187	Ty
chrVIII	134203	8_0_chrVIII_134203_canu_AKE_VS81V_B	5911	INS	tig00000012	124293	130208	19.2308	1.00051	Ty
chrVIII	556890	14_1_chrVIII_556890_sdn_BAP_ZH94E_S	-96	DEL	utg215	530096	530096	3.84615	0	not Ty
chrVIII	558619	14_1_chrVIII_558619_sdn_BAP_XD17I_S	-176	DEL	utg215	531755	539964	3.84615	0	not Ty
chrVIII	558619	14_1_chrVIII_558619_sdn_BAP_PW60O_S	8205	INS	utg215	531755	539964	3.84615	0	not Ty
chrX	543061	1_0_chrX_543061_canu_ABA_XH61E_B	1035	INS	tig00000015	148349	149388	11.5385	0.887923	Ty
chrXI	647658	14_0_chrXI_647658_canu_BAP_HZ58P_B	-137	DEL	tig00000012	660511	660918	3.84615	0	not Ty
chrXII	92222	12_0_chrXII_92222_canu_BAM_RX54W_B	373	INS	tig00000002	86103	86480	7.69231	1.00804	Ty
chrXII	373406	2_0_chrXII_373406_canu_ABC_SK95Y_B	5960	INS	tig00000005	362469	368433	15.3846	1	Ty
chrXII	468929	0_0_chrXII_468929_canu_AAR_XP43W_C	1085	INS	tig00000011	23324	24413	15.3846	0	not Ty
chrXII	599358	14_1_chrXII_599358_sdn_BAP_WD57R_S	5913	INS	utg78	116238	122155	3.84615	0.993404	Ty
chrXII	628363	14_0_chrXII_628363_canu_BAP_CW03N_B	5424	INS	tig00000032	234318	239746	3.84615	0.98691	Ty
chrXII	688476	10_0_chrXII_688476_canu_AVI_SU34I_B	5958	INS	tig00000003	641996	647958	7.69231	1.0005	Ty
chrXII	963135	6_0_chrXII_963135_canu_ACK_FT92M_B	329	INS	tig00000014	510895	511228	11.5385	0.948328	Ty
chrXIII	259250	13_0_chrXIII_259250_canu_BAN_ZV66N_B	332	INS	tig00000006	242530	242866	7.69231	1.01205	Ty
chrXIII	321231	10_0_chrXIII_321231_canu_AVI_JR01C_C	5434	INS	tig00000006	303943	309381	7.69231	0.985646	Ty
chrXIII	482186	6_0_chrXIII_482186_canu_ACK_AZ65U_B	234	INS	tig00000004	453672	453910	15.3846	0	not Ty
chrXIII	588574	6_0_chrXIII_588574_canu_ACK_WO52C_B	98	DUP	tig00000004	560932	561086	19.2308	0	not Ty
chrXIV	96609	2_0_chrXIV_96609_canu_ABC_HQ53C_B	663	INS	tig00000009	95598	96265	7.69231	0.915535	Ty
chrXV	113370	14_0_chrXV_113370_canu_BAP_QH48Y_B	325	INS	tig00000030	121735	122064	3.84615	0.993846	Ty
chrXV	354184	13_0_chrXV_354184_canu_BAN_EB40E_B	329	INS	tig00000029	370033	370366	7.69231	0.948328	Ty
chrXV	354959	13_0_chrXV_354959_canu_BAN_AS43M_B	417	INS	tig00000029	371143	371564	7.69231	0	not Ty
chrXV	438542	12_0_chrXV_438542_canu_BAM_PY50W_B	329	INS	tig00000003	436668	437001	11.5385	0.948328	Ty
chrXV	980146	14_0_chrXV_980146_canu_BAP_QA45G_B	6208	INS	tig00000005	8234	14446	3.84615	0.932668	Ty
chrXV	1083725	12_0_chrXV_1083725_canu_BAM_KA28K_B	4030	INS	tig00000003	1079447	1083481	11.5385	0	not Ty
chrXVI	436569	14_1_chrXVI_436569_sdn_BAP_QQ46L_S	125	INS	utg71	432863	432992	3.84615	0	not Ty
chrXVI	819389	13_0_chrXVI_819389_canu_BAN_CS78J_B	-91	DEL	tig00000007	804112	804113	7.69231	0	not Ty
chrXVI	850501	8_0_chrXVI_850501_canu_AKE_SS21N_B	328	INS	tig00000005	833176	833508	15.3846	1.0122	Ty
chrIX	2090	15_0_chrIX_2090_canu_BBS_PY92I_C	9903	INS	tig00000014	9002	18909	3.84615	0	not Ty
chrIX	4006	15_0_chrIX_4006_canu_BBS_NM38D_C	-6299	DEL	tig00000014	10630	18909	3.84615	0	not Ty
chrIX	391238	15_0_chrIX_391238_canu_BBS_IH45D_C	180	DUP	tig00000014	400818	400863	3.84615	0	not Ty
chrXII	11199	15_0_chrXII_11199_canu_BBS_IJ79A_C	158	DUP	tig00000003	179	180	3.84615	0	not Ty
chrXII	490542	15_0_chrXII_490542_canu_BBS_RE47Y_C	1225	INS	tig00000003	454794	456023	3.84615	0	not Ty
chrI	12479	15_0_chrI_12479_canu_BBS_KA33H_B	359	DUP	tig00000016	13291	13314	3.84615	0	not Ty
chrI	12838	15_0_chrI_12838_canu_BBS_SB55S_B	885	INS	tig00000016	13122	14011	3.84615	0	not Ty
chrI	183979	0_0_chrI_183979_canu_AAR_GP01T_B	2507	INS	tig00000021	163636	166147	19.2308	0	not Ty
chrIII	295467	12_0_chrIII_295467_canu_BAM_KM02X_B	921	INS	tig00000018	309888	310813	7.69231	0.907709	Ty
chrIV	410365	15_0_chrIV_410365_canu_BBS_JU37P_B	5430	INS	tig00000001	410493	415927	3.84615	0.986372	Ty
chrIV	476411	12_0_chrIV_476411_canu_BAM_HD69V_B	-96	DEL	tig00000009	483607	483607	7.69231	0	not Ty
chrIV	1017380	0_0_chrIV_1017380_canu_AAR_YU42P_B	328	INS	tig00000001	1024614	1024946	11.5385	0.981707	Ty
chrIX	246219	15_0_chrIX_246219_canu_BBS_EO87D_B	5169	INS	tig00000014	248559	253732	3.84615	0	not Ty
chrIX	324686	6_0_chrIX_324686_canu_ACK_HH69B_B	329	INS	tig00000017	312581	312914	11.5385	1.01216	Ty
chrIX	392336	15_0_chrIX_392336_canu_BBS_NA79N_B	341	INS	tig00000014	400863	401208	3.84615	0	not Ty
chrV	431488	15_0_chrV_431488_canu_BBS_CH30X_B	6973	INV	tig00000011	432534	450418	3.84615	0.143841	not Ty
chrV	442756	15_0_chrV_442756_canu_BBS_XV27J_B	330	INS	tig00000011	454715	455049	3.84615	1	Ty
chrVII	328159	15_0_chrVII_328159_canu_BBS_QX62P_B	-417	DEL	tig00000002	323328	329138	3.84615	0	not Ty
chrVII	561360	15_0_chrVII_561360_canu_BBS_TN91Z_B	5958	INS	tig00000002	558414	564376	3.84615	0.999496	Ty
chrVII	700558	12_0_chrVII_700558_canu_BAM_FB86Z_B	324	INS	tig00000001	705953	706281	7.69231	0.947531	Ty
chrVIII	204349	15_0_chrVIII_204349_canu_BBS_EK38M_B	292	INS	tig00000016	211578	211874	3.84615	0	not Ty
chrVIII	230218	15_1_chrVIII_230218_sdn_BBS_YZ25I_S	7062	INS	utg140	236854	243920	3.84615	0	not Ty
chrVIII	527015	3_1_chrVIII_527015_sdn_ABP_LT08P_S	2140	INS	utg234	520129	522273	15.3846	0	not Ty
chrVIII	558619	9_0_chrVIII_558619_canu_ATE_KO10Z_B	3059	INS	tig00000016	224803	227866	7.69231	0	not Ty
chrX	354227	15_0_chrX_354227_canu_BBS_JC42F_B	5428	INS	tig00000009	350090	355522	3.84615	0.986735	Ty
chrX	543057	3_0_chrX_543057_canu_ABP_EF52K_B	338	INS	tig00000009	529433	529775	7.69231	1.00888	Ty
chrXI	8188	15_0_chrXI_8188_canu_BBS_XP24V_B	-213	DEL	tig00000012	20007	20017	3.84615	0	not Ty
chrXI	513704	15_0_chrXI_513704_canu_BBS_YD28I_B	5911	INS	tig00000012	524795	530710	3.84615	0.99374	Ty
chrXII	793762	6_0_chrXII_793762_canu_ACK_XQ16G_B	328	INS	tig00000014	347290	347622	11.5385	1.0122	Ty
chrXIII	463774	15_0_chrXIII_463774_canu_BBS_JZ92M_B	330	INS	tig00000004	441069	441403	3.84615	1.00909	Ty
chrXIII	908513	15_0_chrXIII_908513_canu_BBS_VE77L_B	140	INS	tig00000004	888717	888861	3.84615	0	not Ty
chrXIV	560777	15_0_chrXIV_560777_canu_BBS_OZ75S_B	674	INS	tig00000008	549149	549827	3.84615	1.00148	Ty
chrXIV	632464	1_0_chrXIV_632464_canu_ABA_TR45V_B	5921	INS	tig00000037	639807	645732	11.5385	1.00068	Ty
chrXV	113688	15_0_chrXV_113688_canu_BBS_RZ93V_B	5779	INS	tig00000005	115164	120947	3.84615	0.994982	Ty
chrXV	227327	15_0_chrXV_227327_canu_BBS_HC26K_B	353	INS	tig00000005	228656	229013	3.84615	0.934844	Ty
chrXV	281697	2_0_chrXV_281697_canu_ABC_BX86O_B	5910	INS	tig00000002	294564	300478	7.69231	0.993739	Ty
chrXV	704063	15_0_chrXV_704063_canu_BBS_CQ74K_B	221	INS	tig00000005	705339	705564	3.84615	1.02262	Ty
chrXVI	1505	15_0_chrXVI_1505_canu_BBS_GH67Y_B	164	INS	tig00000007	2043	2211	3.84615	0	not Ty
chrXVI	1505	15_0_chrXVI_1505_canu_BBS_FJ21I_B	-16045	DEL	tig00000007	2043	17622	3.84615	0	not Ty
chrXVI	1905	15_0_chrXVI_1905_canu_BBS_LL51I_B	4625	INS	tig00000007	2611	7240	3.84615	0	not Ty
chrXVI	572094	15_0_chrXVI_572094_canu_BBS_QO48G_B	5910	INS	tig00000007	561062	566976	3.84615	0.993909	Ty
chrXVI	860189	15_0_chrXVI_860189_canu_BBS_WL32R_B	329	INS	tig00000007	837721	838054	3.84615	0.966565	Ty
chrXVI	946480	15_0_chrXVI_946480_canu_BBS_DS15N_B	158	DUP	tig00000007	2039	2049	3.84615	0	not Ty
chrIX	390778	7_0_chrIX_390778_canu_ACS_SB32H_C	-132	DEL	tig00000015	376301	376301	11.5385	0	not Ty
chrXI	647262	11_0_chrXI_647262_canu_BAK_TW55E_C	214	DUP	tig00000022	654387	654578	7.69231	0	not Ty
chrXII	450452	16_0_chrXII_450452_canu_BFP_MJ94I_C	816	INS	tig00000044	434080	434900	3.84615	0	not Ty
chrI	25394	15_0_chrI_25394_canu_BBS_EP56S_B	1747	DUP	tig00000016	16253	16801	7.69231	0	not Ty
chrI	183202	0_0_chrI_183202_canu_AAR_ZD31E_B	384	INS	tig00000021	161349	161737	19.2308	1.01042	Ty
chrI	198466	1_0_chrI_198466_canu_ABA_IH79Z_B	204	DUP	tig00000020	205904	210290	34.6154	0	not Ty
chrI	218962	16_0_chrI_218962_canu_BFP_XV77D_B	116	DUP	tig00000023	210892	211181	3.84615	0	not Ty
chrII	9571	7_0_chrII_9571_canu_ACS_TF30R_B	340	INS	tig00000010	10379	10723	7.69231	1.00294	Ty
chrII	197303	1_0_chrII_197303_canu_ABA_KO41R_B	6267	INS	tig00000008	185044	191315	11.5385	0.925802	Ty
chrII	591481	16_0_chrII_591481_canu_BFP_WQ93F_B	4178	INS	tig00000008	580577	584759	3.84615	0	not Ty
chrIII	213	16_0_chrIII_213_canu_BFP_CT13L_B	-3859	DEL	tig00000018	121	1477	3.84615	0.684892	Ty
chrIII	114575	16_0_chrIII_114575_canu_BFP_MI90R_B	-257	DEL	tig00000018	106254	106260	3.84615	0	not Ty
chrIII	269960	0_0_chrIII_269960_canu_AAR_NH18C_B	117	DUP	tig00000015	282859	282928	19.2308	0	not Ty
chrIII	269960	16_0_chrIII_269960_canu_BFP_DK31D_B	158	INS	tig00000018	260859	261021	3.84615	0	not Ty
chrIII	308317	12_0_chrIII_308317_canu_BAM_DH02E_C	659	INS	tig00000018	323651	324314	7.69231	0	not Ty
chrIII	308317	9_1_chrIII_308317_sdn_ATE_ZU20H_S	-8206	DEL	utg221	307452	309222	15.3846	0	not Ty
chrIV	513305	16_0_chrIV_513305_canu_BFP_KG99V_B	329	INS	tig00000001	512160	512493	3.84615	0.948328	Ty
chrIV	757404	10_0_chrIV_757404_canu_AVI_HY14T_B	2327	DUP	tig00000001	740189	740229	7.69231	0	not Ty
chrIV	778773	15_0_chrIV_778773_canu_BBS_UC72H_B	66	CONTR	tig00000001	764549	764615	7.69231	0	not Ty
chrIV	1151093	6_0_chrIV_1151093_canu_ACK_SM73V_C	5912	INS	tig00000001	1112463	1118379	11.5385	1.00068	Ty
chrIX	10131	11_0_chrIX_10131_canu_BAK_SU07A_B	2603	INS	tig00000014	3531	6138	7.69231	0	not Ty
chrIX	30406	12_0_chrIX_30406_canu_BAM_ZO13M_B	-229	DEL	tig00000014	25385	25392	11.5385	0	not Ty
chrIX	92010	16_0_chrIX_92010_canu_BFP_BX01L_B	101	DUP	tig00000014	86994	86999	3.84615	0	not Ty
chrV	62155	5_0_chrV_62155_canu_ACG_EQ51I_B	5921	INS	tig00000012	62571	68496	11.5385	1.00017	Ty
chrV	100118	16_0_chrV_100118_canu_BFP_EJ05U_B	338	INS	tig00000012	105838	106180	3.84615	1.00888	Ty
chrV	435920	16_0_chrV_435920_canu_BFP_OC17N_B	13544	INV	tig00000012	440905	460137	3.84615	0.470467	not Ty
chrVII	205356	3_0_chrVII_205356_canu_ABP_OO95B_B	5956	INS	tig00000003	211960	217920	11.5385	0.999496	Ty
chrVII	319336	16_0_chrVII_319336_canu_BFP_ZU96T_B	330	INS	tig00000003	320162	320496	3.84615	1.00909	Ty
chrVII	423076	15_0_chrVII_423076_canu_BBS_NI72N_B	338	INS	tig00000002	426099	426441	7.69231	1.01183	Ty
chrVII	712676	11_0_chrVII_712676_canu_BAK_JC69E_B	345	INS	tig00000004	695409	695758	11.5385	1.01449	Ty
chrVIII	5319	16_0_chrVIII_5319_canu_BFP_KD69A_B	-238	DEL	tig00000046	868	868	3.84615	0	not Ty
chrVIII	116190	16_0_chrVIII_116190_canu_BFP_KX87U_B	337	INS	tig00000046	105195	105536	3.84615	1.01187	Ty
chrX	524105	12_0_chrX_524105_canu_BAM_LE28Q_B	5425	INS	tig00000006	521169	526598	11.5385	0.986912	Ty
chrX	543427	16_0_chrX_543427_canu_BFP_NJ34G_B	330	INS	tig00000009	526143	526477	3.84615	1	Ty
chrX	714887	12_0_chrX_714887_canu_BAM_RA55G_B	427	DUP	tig00000006	724279	724310	7.69231	0	not Ty
chrXI	464401	16_0_chrXI_464401_canu_BFP_TN23O_B	78	DUP	tig00000011	464475	464487	3.84615	0	not Ty
chrXI	647262	10_0_chrXI_647262_canu_AVI_ZZ31D_C	277	INS	tig00000011	647054	647335	11.5385	0	not Ty
chrXI	647541	8_0_chrXI_647541_canu_AKE_NA44U_C	502	DUP	tig00000009	656229	656267	7.69231	0	not Ty
chrXI	648043	16_0_chrXI_648043_canu_BFP_JL94G_B	59	CONTR	tig00000011	648168	648227	3.84615	0	not Ty
chrXII	628363	16_0_chrXII_628363_canu_BFP_OI05J_B	333	INS	tig00000043	142974	143311	3.84615	1.01201	Ty
chrXII	875359	16_0_chrXII_875359_canu_BFP_SS80V_B	5507	INS	tig00000043	390458	395969	3.84615	0.986744	Ty
chrXIII	372672	9_0_chrXIII_372672_canu_ATE_MH76A_B	357	INS	tig00000008	350272	350633	15.3846	0.943978	Ty
chrXIII	588565	0_0_chrXIII_588565_canu_AAR_YZ34F_B	56	INS	tig00000004	560884	560944	7.69231	0	not Ty
chrXIII	806843	15_0_chrXIII_806843_canu_BBS_EB01R_B	2483	INS	tig00000004	784646	787133	7.69231	0	not Ty
chrXIII	809016	0_0_chrXIII_809016_canu_AAR_GZ46K_B	329	INS	tig00000004	812228	812561	11.5385	0.972644	Ty
chrXIV	546653	16_0_chrXIV_546653_canu_BFP_OL45R_B	14180	INV	tig00000010	534724	560494	3.84615	0.0239774	not Ty
chrXIV	726613	2_0_chrXIV_726613_canu_ABC_HX05X_B	-331	DEL	tig00000009	728304	728310	23.0769	0.954683	Ty
chrXIV	738783	16_0_chrXIV_738783_canu_BFP_YQ31E_B	-268	DEL	tig00000010	731902	731923	3.84615	0	not Ty
chrXIV	764390	7_0_chrXIV_764390_canu_ACS_PC88E_C	-92	DEL	tig00000009	758999	759002	11.5385	0	not Ty
chrXV	11053	16_0_chrXV_11053_canu_BFP_SF15V_B	6764	INS	tig00000004	11583	18351	3.84615	0.88084	Ty
chrXVI	78944	16_0_chrXVI_78944_canu_BFP_AR16C_B	57	DUP	tig00000005	78726	78735	3.84615	0	not Ty
chrII	353635	17_0_chrII_353635_canu_BHH_CH49U_C	48	INS	tig00000009	342451	342503	3.84615	0	not Ty
chrIII	102	10_0_chrIII_102_canu_AVI_II43L_C	1114	INS	tig00000017	278	1396	7.69231	0	not Ty
chrIX	205227	17_0_chrIX_205227_canu_BHH_FD40L_C	5413	INV	tig00000019	197555	202971	3.84615	0.986329	Ty
chrIX	434418	17_0_chrIX_434418_canu_BHH_WB17L_C	-4598	DEL	tig00000019	432827	433651	3.84615	0	not Ty
chrV	354758	17_0_chrV_354758_canu_BHH_XC34A_C	5958	INS	tig00000016	358668	364630	3.84615	0.999161	Ty
chrI	12838	8_0_chrI_12838_canu_AKE_BA29S_B	539	INS	tig00000018	13266	13809	7.69231	0	not Ty
chrI	166253	17_0_chrI_166253_canu_BHH_JJ64I_B	5427	INS	tig00000025	147143	152574	3.84615	0.986917	Ty
chrI	180175	17_0_chrI_180175_canu_BHH_MS99B_B	-948	DEL	tig00000025	166490	173626	3.84615	0	not Ty
chrI	181303	17_0_chrI_181303_canu_BHH_VA46M_B	1110	INS	tig00000025	173806	174920	3.84615	0	not Ty
chrI	182613	17_0_chrI_182613_canu_BHH_NR03E_B	-1120	DEL	tig00000025	175306	175614	3.84615	0.583036	Ty
chrII	28216	1_0_chrII_28216_canu_ABA_XP09X_B	-75	DEL	tig00000008	22423	22429	11.5385	0	not Ty
chrII	29424	17_0_chrII_29424_canu_BHH_YB70J_B	5921	INS	tig00000009	30202	36127	3.84615	0.998818	Ty
chrII	793121	2_0_chrII_793121_canu_ABC_OY44W_B	54	INS	tig00000008	781758	781816	7.69231	0	not Ty
chrIII	82546	8_0_chrIII_82546_canu_AKE_TB83D_B	671	INS	tig00000016	86054	86729	7.69231	1.00447	Ty
chrIII	149746	3_0_chrIII_149746_canu_ABP_WS87E_B	5956	INS	tig00000014	145529	151489	19.2308	0.999496	Ty
chrIII	269960	0_0_chrIII_269960_canu_AAR_FY72B_B	117	DUP	tig00000015	282649	282673	38.4615	0	not Ty
chrIV	435089	9_0_chrIV_435089_canu_ATE_XM04L_B	334	INS	tig00000001	432186	432524	11.5385	1.00898	Ty
chrIV	945735	1_0_chrIV_945735_canu_ABA_GJ37G_B	5912	INS	tig00000004	472720	478636	19.2308	0.993911	Ty
chrIV	1017291	1_0_chrIV_1017291_canu_ABA_YQ40I_B	5428	INS	tig00000004	546214	551646	11.5385	0.98692	Ty
chrIV	1461854	5_0_chrIV_1461854_canu_ACG_VG23N_B	5985	INS	tig00000002	1433269	1439258	11.5385	0.984795	Ty
chrIV	1525334	17_0_chrIV_1525334_canu_BHH_AQ78J_B	21993	INS	tig00000001	1522614	1544611	3.84615	0	not Ty
chrIX	25587	7_0_chrIX_25587_canu_ACS_ZX57G_B	312	CONTR	tig00000015	18092	18404	7.69231	0	not Ty
chrV	6383	0_0_chrV_6383_canu_AAR_YA29Z_B	109	INS	tig00000013	5651	5764	23.0769	0	not Ty
chrV	14684	0_0_chrV_14684_canu_AAR_EV14K_B	-317	DEL	tig00000013	14058	14064	19.2308	0	not Ty
chrV	100117	17_0_chrV_100117_canu_BHH_XC53Z_B	5427	INS	tig00000016	98904	104335	3.84615	0.986733	Ty
chrVII	73912	14_0_chrVII_73912_canu_BAP_BM39U_B	5348	INS	tig00000004	75210	80562	7.69231	0.986724	Ty
chrVII	531845	17_0_chrVII_531845_canu_BHH_WF74F_B	333	INS	tig00000002	536284	536621	3.84615	0.96997	Ty
chrVII	535085	17_0_chrVII_535085_canu_BHH_UK06Y_B	5920	INS	tig00000002	539867	545791	3.84615	0.998986	Ty
chrVII	735175	1_0_chrVII_735175_canu_ABA_OS21C_B	5913	INS	tig00000036	317871	323788	11.5385	1.00068	Ty
chrVII	765356	17_0_chrVII_765356_canu_BHH_CH73V_B	5958	INS	tig00000002	765457	771419	3.84615	0.997147	Ty
chrVIII	92303	9_0_chrVIII_92303_canu_ATE_MQ96S_B	349	INS	tig00000012	81921	82274	15.3846	0.893983	Ty
chrVIII	389601	10_1_chrVIII_389601_sdn_AVI_DX06W_S	6115	INS	utg130	120981	127100	11.5385	0.999019	Ty
chrVIII	389012	17_0_chrVIII_389012_canu_BHH_LN70K_B	-175	DEL	tig00000015	380530	386313	3.84615	0	not Ty
chrVIII	527142	5_0_chrVIII_527142_canu_ACG_SW62A_C	13745	INS	tig00000015	355154	368903	7.69231	0	not Ty
chrX	1774	17_0_chrX_1774_canu_BHH_IJ79J_B	105	CONTR	tig00000034	1989	2094	3.84615	0	not Ty
chrX	6931	2_0_chrX_6931_canu_ABC_NW45I_C	-17421	DEL	tig00000007	12695	41273	7.69231	0	not Ty
chrX	6303	1_0_chrX_6303_canu_ABA_JH57O_C	29273	INS	tig00000014	6644	35921	11.5385	0	not Ty
chrX	204659	0_0_chrX_204659_canu_AAR_WW28L_B	330	INS	tig00000008	203165	203499	11.5385	0.978788	Ty
chrX	524105	17_0_chrX_524105_canu_BHH_JP07O_B	334	INS	tig00000034	523906	524244	3.84615	1.01198	Ty
chrXI	302737	8_0_chrXI_302737_canu_AKE_FT58M_B	5911	INS	tig00000009	304705	310620	11.5385	1.00051	Ty
chrXI	308719	0_0_chrXI_308719_canu_AAR_SH65Z_B	5923	INS	tig00000010	308912	314839	7.69231	1.00051	Ty
chrXI	309542	17_0_chrXI_309542_canu_BHH_LC36P_B	5920	INS	tig00000012	327540	333464	3.84615	0.998986	Ty
chrXI	517454	17_0_chrXI_517454_canu_BHH_YI58Y_B	5919	INS	tig00000012	540803	546726	3.84615	0.997635	Ty
chrXI	647356	17_1_chrXI_647356_sdn_BHH_TW63V_S	-257	DEL	utg22	676227	676321	3.84615	0	not Ty
chrXII	31855	1_0_chrXII_31855_canu_ABA_TP98W_B	324	INS	tig00000001	20887	21215	26.9231	0	not Ty
chrXII	92443	17_0_chrXII_92443_canu_BHH_CG79C_B	5911	INS	tig00000018	85236	91151	3.84615	1.00051	Ty
chrXII	214965	15_0_chrXII_214965_canu_BBS_XG06M_B	341	INS	tig00000003	204607	204952	11.5385	1	Ty
chrXII	365891	12_0_chrXII_365891_canu_BAM_DO67D_B	6251	INS	tig00000002	359645	365900	7.69231	0.988162	Ty
chrXII	733958	17_0_chrXII_733958_canu_BHH_AW44I_B	335	INS	tig00000013	345911	346250	3.84615	1.00896	Ty
chrXII	793651	17_0_chrXII_793651_canu_BHH_FA19M_B	5955	INS	tig00000013	411806	417765	3.84615	0.999664	Ty
chrXII	804384	17_0_chrXII_804384_canu_BHH_NR10F_B	64	DUP	tig00000013	428554	428561	3.84615	0	not Ty
chrXIII	168348	7_0_chrXIII_168348_canu_ACS_LL42N_B	5975	INS	tig00000007	163212	169191	11.5385	0.997657	Ty
chrXIII	748128	12_0_chrXIII_748128_canu_BAM_BU88P_B	329	INS	tig00000004	740161	740494	7.69231	1.0152	Ty
chrXIV	104358	17_0_chrXIV_104358_canu_BHH_ZU63G_B	331	INS	tig00000008	103762	104097	3.84615	1.00906	Ty
chrXIV	519162	17_0_chrXIV_519162_canu_BHH_MJ67Q_B	361	INS	tig00000008	518916	519281	3.84615	0.944598	Ty
chrXIV	561469	0_0_chrXIV_561469_canu_AAR_RY78O_B	6295	INS	tig00000009	556275	562574	11.5385	0.998729	Ty
chrXIV	744229	17_1_chrXIV_744229_sdn_BHH_AX55V_S	-2527	DEL	utg163	750181	750218	3.84615	0	not Ty
chrXV	37135	0_0_chrXV_37135_canu_AAR_WP39L_B	-6073	DEL	tig00000002	35901	35903	7.69231	0	not Ty
chrXV	227137	6_0_chrXV_227137_canu_ACK_CD64P_B	329	INS	tig00000007	209603	209936	7.69231	0.948328	Ty
chrXV	226693	2_0_chrXV_226693_canu_ABC_GF07A_B	5428	INS	tig00000002	228277	233709	23.0769	0.986735	Ty
chrXV	594678	2_0_chrXV_594678_canu_ABC_VN75C_B	5925	INS	tig00000002	625662	631591	19.2308	1.00017	Ty
chrXV	1084620	17_1_chrXV_1084620_sdn_BHH_GM40F_S	114	INS	utg303	1069783	1069901	3.84615	0	not Ty
chrXVI	28980	17_0_chrXVI_28980_canu_BHH_DZ66H_B	6217	INS	tig00000003	29871	36092	3.84615	0.932926	Ty
chrXVI	744205	17_0_chrXVI_744205_canu_BHH_TR51M_B	5956	INS	tig00000003	756978	762938	3.84615	1	Ty
chrXVI	769387	15_0_chrXVI_769387_canu_BBS_RJ10L_B	328	INS	tig00000007	764222	764554	7.69231	0.948171	Ty
chrXVI	777564	6_0_chrXVI_777564_canu_ACK_WH82B_B	-3997	DEL	tig00000003	757374	757827	7.69231	0	not Ty
chrI	8080	18_0_chrI_8080_canu_BKL_OI44A_C	11377	INS	tig00000017	8387	19768	3.84615	0	not Ty
chrI	8080	18_0_chrI_8080_canu_BKL_QY14J_C	-18936	DEL	tig00000017	8387	19768	3.84615	0	not Ty
chrII	8910	18_0_chrII_8910_canu_BKL_EO73D_C	215	INS	tig00000007	16429	16648	3.84615	0	not Ty
chrIII	4808	4_0_chrIII_4808_canu_ABS_OM65O_B	5837	INS	tig00000018	4897	10738	7.69231	0.997602	Ty
chrIII	295361	6_0_chrIII_295361_canu_ACK_HD15X_B	329	INS	tig00000018	289799	290132	11.5385	1.01216	Ty
chrIV	620174	18_0_chrIV_620174_canu_BKL_DW93Z_C	691	INS	tig00000027	6751	7446	3.84615	0.916064	Ty
chrIV	1257166	18_0_chrIV_1257166_canu_BKL_KU71Q_C	3283	INS	tig00000001	1222104	1225391	3.84615	0.775206	Ty
chrIX	25264	4_1_chrIX_25264_sdn_ABS_OC91F_S	-788	DEL	utg212	14897	14946	7.69231	0	not Ty
chrIX	392102	5_0_chrIX_392102_canu_ACG_ZU08G_B	71	INS	tig00000013	388571	388646	7.69231	0	not Ty
chrIX	392559	18_0_chrIX_392559_canu_BKL_HH95T_C	180	INS	tig00000015	385347	385531	3.84615	0	not Ty
chrV	1901	10_0_chrV_1901_canu_AVI_CM05D_C	-4475	DEL	tig00000013	2396	7000	7.69231	0	not Ty
chrVII	700206	4_0_chrVII_700206_canu_ABS_RG95X_B	1969	INS	tig00000004	680888	682861	7.69231	1	Ty
chrVII	845389	4_0_chrVII_845389_canu_ABS_QT45V_B	5956	INS	tig00000004	810902	816862	11.5385	0.999496	Ty
chrVII	1076128	18_0_chrVII_1076128_canu_BKL_JL62T_C	-1343	DEL	tig00000005	1047485	1060352	3.84615	0	not Ty
chrVII	1076129	0_1_chrVII_1076129_sdn_AAR_XF69R_S	11729	INS	utg196	1074506	1086239	15.3846	0	not Ty
chrVIII	475784	18_0_chrVIII_475784_canu_BKL_WW69Q_C	170	INS	tig00000013	464581	464755	3.84615	0	not Ty
chrXII	420907	18_0_chrXII_420907_canu_BKL_EN06F_C	-30511	DEL	tig00000003	408326	445101	3.84615	0.00891482	not Ty
chrXII	420907	18_0_chrXII_420907_canu_BKL_JY28P_C	36771	INS	tig00000003	408326	445101	3.84615	0	not Ty
chrXII	468929	12_1_chrXII_468929_sdn_BAM_WU35Y_S	18015	INS	utg32	17603	35622	11.5385	0	not Ty
chrXV	300984	18_0_chrXV_300984_canu_BKL_BR84Y_C	71	INS	tig00000004	297537	297612	3.84615	0	not Ty
chrI	181124	3_0_chrI_181124_canu_ABP_VB52Y_B	337	INS	tig00000017	162623	162964	15.3846	1.01187	Ty
chrI	196908	0_0_chrI_196908_canu_AAR_VB98K_B	129	INS	tig00000021	177708	177841	11.5385	0	not Ty
chrII	8906	18_1_chrII_8906_sdn_BKL_MK91W_S	98	INS	utg5	16043	16145	3.84615	0	not Ty
chrII	29606	18_0_chrII_29606_canu_BKL_HN60B_B	136	INS	tig00000007	36989	37129	3.84615	0	not Ty
chrIII	268862	18_0_chrIII_268862_canu_BKL_JF89O_B	-74	DEL	tig00000016	267872	268125	3.84615	0	not Ty
chrIV	1	5_0_chrIV_1_canu_ACG_XI13R_B	1525466	TRA	tig00000002	255	1502664	7.69231	0	not Ty
chrIV	46353	18_1_chrIV_46353_sdn_BKL_PP97E_S	-1597	DEL	utg58	46489	47959	3.84615	0	not Ty
chrIV	47950	18_1_chrIV_47950_sdn_BKL_LQ31G_S	30490	INS	utg58	17465	47959	3.84615	0	not Ty
chrIV	383258	1_0_chrIV_383258_canu_ABA_PR40G_B	970	DUP	tig00000012	384196	384246	15.3846	0	not Ty
chrIV	802977	4_0_chrIV_802977_canu_ABS_PE10M_B	329	INS	tig00000001	786207	786540	7.69231	1	Ty
chrIX	324398	4_0_chrIX_324398_canu_ABS_QG98E_B	-1334	DEL	tig00000014	318420	318755	19.2308	0.252624	not Ty
chrIX	392168	18_1_chrIX_392168_sdn_BKL_IW36T_S	357	DUP	utg51	362069	362110	3.84615	0	not Ty
chrIX	392965	4_0_chrIX_392965_canu_ABS_LL36N_B	-560	DEL	tig00000014	386061	386062	7.69231	0	not Ty
chrV	568483	4_0_chrV_568483_canu_ABS_TR01F_B	-2504	DEL	tig00000015	556355	556412	15.3846	0	not Ty
chrVI	101358	18_1_chrVI_101358_sdn_BKL_QI95C_S	95	INS	utg37	61348	61447	3.84615	0	not Ty
chrVII	115316	1_0_chrVII_115316_canu_ABA_DE02Z_B	329	INS	tig00000035	119500	119833	15.3846	0.948328	Ty
chrVII	320123	4_0_chrVII_320123_canu_ABS_DN10R_B	329	INS	tig00000004	320984	321317	7.69231	1	Ty
chrVII	700206	18_1_chrVII_700206_sdn_BKL_CV65H_S	98	INS	utg32	670948	671050	3.84615	0.857143	Ty
chrVII	735819	18_1_chrVII_735819_sdn_BKL_BK72Y_S	140	INS	utg32	701302	701446	3.84615	0	not Ty
chrVII	845389	18_1_chrVII_845389_sdn_BKL_KW68R_S	122	INS	utg32	799548	799674	3.84615	1.02459	Ty
chrVIII	526226	4_0_chrVIII_526226_canu_ABS_NQ89J_B	652	DUP	tig00000002	29783	32371	7.69231	0	not Ty
chrVIII	556224	4_0_chrVIII_556224_canu_ABS_MJ23O_B	289	INS	tig00000002	5564	5857	7.69231	0	not Ty
chrX	377603	4_0_chrX_377603_canu_ABS_AF74F_B	5956	INS	tig00000011	376307	382267	11.5385	0.999496	Ty
chrX	402005	4_0_chrX_402005_canu_ABS_BW22J_B	65	DUP	tig00000011	406988	407011	11.5385	0	not Ty
chrX	524274	18_1_chrX_524274_sdn_BKL_DK07G_S	89	INS	utg26	518217	518310	3.84615	0	not Ty
chrX	531812	18_1_chrX_531812_sdn_BKL_UZ76Z_S	321	INS	utg26	525836	526161	3.84615	0.165109	not Ty
chrX	543527	3_0_chrX_543527_canu_ABP_FM14Y_B	5957	INS	tig00000009	530249	536210	19.2308	1.00067	Ty
chrX	715053	4_0_chrX_715053_canu_ABS_CC66Z_B	-97	DEL	tig00000011	714006	714215	7.69231	0	not Ty
chrX	538103	5_0_chrX_538103_canu_ACG_NH34G_B	207648	TRA	tig00000002	96312	309	7.69231	0	not Ty
chrXI	64030	18_1_chrXI_64030_sdn_BKL_LG58S_S	82	CONTR	utg34	77589	77671	3.84615	0	not Ty
chrXI	642768	4_0_chrXI_642768_canu_ABS_ZI28J_B	-122	DEL	tig00000009	655231	655236	7.69231	0	not Ty
chrXII	91675	18_1_chrXII_91675_sdn_BKL_RW64P_S	-374	DEL	utg30	80580	80584	3.84615	0	not Ty
chrXII	103590	0_0_chrXII_103590_canu_AAR_AB64Q_B	88	DUP	tig00000007	97579	97653	15.3846	0	not Ty
chrXII	468929	4_0_chrXII_468929_canu_ABS_VE05Q_C	20824	INV	tig00000003	456640	457721	7.69231	0.283519	not Ty
chrXII	1052402	4_0_chrXII_1052402_canu_ABS_EM39Q_B	329	INS	tig00000003	1022210	1022543	7.69231	1	Ty
chrXIII	917889	17_0_chrXIII_917889_canu_BHH_DK62V_B	12722	INS	tig00000007	896447	909173	7.69231	0	not Ty
chrXV	11053	1_0_chrXV_11053_canu_ABA_WX47B_C	1002057	TRA	tig00000003	13829	1006120	15.3846	0	not Ty
chrXVI	63025	18_1_chrXVI_63025_sdn_BKL_AL18Y_S	1365	INS	utg17	58548	59917	3.84615	0	not Ty
chrXVI	63744	18_1_chrXVI_63744_sdn_BKL_XE11E_S	95	INS	utg17	60194	60293	3.84615	0	not Ty
chrXVI	187337	18_1_chrXVI_187337_sdn_BKL_KS97O_S	88	DUP	utg17	183915	183958	3.84615	0	not Ty
chrXVI	581877	18_1_chrXVI_581877_sdn_BKL_LR15T_S	52	INS	utg17	571364	571420	3.84615	1.05769	Ty
chrXVI	927358	0_0_chrXVI_927358_canu_AAR_ID30J_B	-171	DEL	tig00000005	894397	894405	19.2308	0	not Ty
chrIV	524928	19_0_chrIV_524928_canu_CCD_LA96Z_C	300	INS	tig00000011	517776	518080	3.84615	0	not Ty
chrIV	1500737	19_0_chrIV_1500737_canu_CCD_WK26D_C	-2391	DEL	tig00000034	935757	935768	3.84615	0	not Ty
chrIX	391965	19_0_chrIX_391965_canu_CCD_GM45A_C	238	CONTR	tig00000017	382163	382401	3.84615	0	not Ty
chrVIII	11358	19_0_chrVIII_11358_canu_CCD_AX83F_C	237	INS	tig00000008	412	653	3.84615	0	not Ty
chrVIII	527288	19_0_chrVIII_527288_canu_CCD_PM47L_C	12639	INV	tig00000008	11466	13990	3.84615	0	not Ty
chrVIII	556983	0_0_chrVIII_556983_canu_AAR_WD86G_C	-5473	DEL	tig00000018	145	215	30.7692	0	not Ty
chrXI	647773	19_0_chrXI_647773_canu_CCD_KU90H_C	59	CONTR	tig00000010	653855	653914	3.84615	0	not Ty
chrXI	647795	19_0_chrXI_647795_canu_CCD_TH46X_C	153	INS	tig00000010	653698	653855	3.84615	0	not Ty
chrXII	134227	19_0_chrXII_134227_canu_CCD_PK10J_C	49	INS	tig00000008	405656	405709	3.84615	0	not Ty
chrXII	220830	19_0_chrXII_220830_canu_CCD_ME80X_C	531	INS	tig00000008	182692	183227	3.84615	0.981168	Ty
chrXII	599063	12_0_chrXII_599063_canu_BAM_FN45G_B	646	INS	tig00000002	608427	609077	7.69231	0.428793	not Ty
chrXII	1065029	19_0_chrXII_1065029_canu_CCD_EY49B_C	127	DUP	tig00000008	861567	861671	3.84615	0	not Ty
chrXII	1065029	19_0_chrXII_1065029_canu_CCD_GO82C_C	127	DUP	tig00000008	861766	861794	3.84615	0	not Ty
chrI	204754	2_0_chrI_204754_canu_ABC_BB18S_B	3685	INS	tig00000016	196008	199697	23.0769	0	not Ty
chrIV	383993	3_0_chrIV_383993_canu_ABP_DU03U_B	587	DUP	tig00000001	383724	383771	26.9231	0	not Ty
chrIV	384453	0_0_chrIV_384453_canu_AAR_BW08J_B	121	CONTR	tig00000001	415749	415870	11.5385	0	not Ty
chrIV	620054	12_0_chrIV_620054_canu_BAM_QQ59Y_B	905412	TRA	tig00000001	818560	1695097	7.69231	0	not Ty
chrIV	524928	19_0_chrIV_524928_canu_CCD_KC44S_B	300	INS	tig00000034	10282	10586	3.84615	0	not Ty
chrIV	565013	19_1_chrIV_565013_sdn_CCD_MZ77O_S	66197	INS	utg0	547962	614163	3.84615	0.000785534	not Ty
chrIV	778734	19_1_chrIV_778734_sdn_CCD_MC49C_S	105	DUP	utg0	522908	522942	3.84615	0	not Ty
chrIV	802920	12_0_chrIV_802920_canu_BAM_BE15S_B	2605	INV	tig00000001	995292	996071	7.69231	0.992706	Ty
chrIV	938474	19_1_chrIV_938474_sdn_CCD_CK92X_S	-1197	DEL	utg0	668950	669140	3.84615	0	not Ty
chrIX	391692	19_1_chrIX_391692_sdn_CCD_ZJ12J_S	-242	DEL	utg96	381154	381254	3.84615	0	not Ty
chrIX	392131	12_0_chrIX_392131_canu_BAM_HK29P_B	1158	INS	tig00000014	388976	390138	15.3846	0	not Ty
chrVI	210345	19_0_chrVI_210345_canu_CCD_ZA98I_B	61	DUP	tig00000025	223586	223599	3.84615	0	not Ty
chrVII	932020	19_1_chrVII_932020_sdn_CCD_MA41I_S	144109	INV	utg0	16189	47947	3.84615	0	not Ty
chrVII	536065	19_1_chrVII_536065_sdn_CCD_DQ98F_S	540064	TRA	utg0	711803	20193	3.84615	0	not Ty
chrX	233922	19_0_chrX_233922_canu_CCD_QM10S_B	5435	INS	tig00000009	229200	234639	3.84615	0.986017	Ty
chrXII	11330	19_1_chrXII_11330_sdn_CCD_AR49V_S	-1662	DEL	utg14	166	6539	3.84615	0	not Ty
chrXII	93311	11_0_chrXII_93311_canu_BAK_ZR90Y_B	-85	DEL	tig00000003	87010	87018	7.69231	0	not Ty
chrXIII	608966	19_0_chrXIII_608966_canu_CCD_LD72X_B	59	CONTR	tig00000004	579555	579614	3.84615	0	not Ty
chrXIII	917891	1_1_chrXIII_917891_sdn_ABA_LH88E_S	-6414	DEL	utg27	908122	935402	30.7692	0	not Ty
chrXV	1071096	19_1_chrXV_1071096_sdn_CCD_ZU81S_S	1039	INS	utg9	1037112	1038155	3.84615	0	not Ty
chrXV	1071096	19_1_chrXV_1071096_sdn_CCD_RN71P_S	-9121	DEL	utg9	1037112	1044600	3.84615	0	not Ty
chrXV	1079310	19_1_chrXV_1079310_sdn_CCD_QP36G_S	960	INS	utg9	1043636	1044600	3.84615	0	not Ty
chrXVI	17253	19_1_chrXVI_17253_sdn_CCD_TR43F_S	-300	DEL	utg327	15234	15754	3.84615	0	not Ty
chrXVI	75455	19_1_chrXVI_75455_sdn_CCD_SR76R_S	627	DUP	utg106	10494	10517	3.84615	0	not Ty
chrXVI	75952	19_1_chrXVI_75952_sdn_CCD_SZ81Z_S	480	INS	utg106	10494	10978	3.84615	0	not Ty
chrXVI	560378	1_0_chrXVI_560378_canu_ABA_BR36L_B	5923	INS	tig00000005	548762	554689	15.3846	1.00051	Ty
chrXVI	942784	12_0_chrXVI_942784_canu_BAM_AF09J_B	428	INS	tig00000005	932111	932543	7.69231	0	not Ty
chrI	207078	20_0_chrI_207078_canu_CGD_RP04B_C	12771	INS	tig00000019	192405	205180	3.84615	0	not Ty
chrI	218528	20_0_chrI_218528_canu_CGD_EU23W_C	10822	TRA	tig00000014	516514	527348	3.84615	0	not Ty
chrI	218528	20_0_chrI_218528_canu_CGD_UM12F_C	324	INS	tig00000014	516186	516514	3.84615	0	not Ty
chrIII	84073	20_0_chrIII_84073_canu_CGD_PQ58R_C	-554	DEL	tig00000016	97774	98322	3.84615	1	Ty
chrIII	84073	20_0_chrIII_84073_canu_CGD_KI42A_C	8395	INS	tig00000016	89923	98322	3.84615	0.816915	Ty
chrIII	295227	5_0_chrIII_295227_canu_ACG_OO48Y_B	100	DUP	tig00000016	301973	301977	19.2308	0.86	Ty
chrIV	153	20_0_chrIV_153_canu_CGD_VT10O_C	-17443	DEL	tig00000001	234	29054	3.84615	0	not Ty
chrIX	392168	10_0_chrIX_392168_canu_AVI_SE51C_C	804	CONTR	tig00000015	378305	379109	11.5385	0	not Ty
chrVIII	1	0_0_chrVIII_1_canu_AAR_BW89M_B	562605	TRA	tig00000018	264726	1	19.2308	0	not Ty
chrVIII	213988	0_0_chrVIII_213988_canu_AAR_YT65B_B	7917	INS	tig00000012	208509	216430	19.2308	0	not Ty
chrVIII	556960	20_0_chrVIII_556960_canu_CGD_YX64U_C	3339	INS	tig00000014	528288	531631	3.84615	0	not Ty
chrXI	665429	7_0_chrXI_665429_canu_ACS_EX83R_B	3230	INS	tig00000011	664600	667834	15.3846	0.818266	Ty
chrXII	417521	20_0_chrXII_417521_canu_CGD_PV17V_C	4691	DUP	tig00000004	412357	412372	3.84615	0	not Ty
chrXII	468929	20_0_chrXII_468929_canu_CGD_PE36B_C	-903	DEL	tig00000002	32307	39284	3.84615	0	not Ty
chrI	189246	20_0_chrI_189246_canu_CGD_ZG55W_B	5951	INS	tig00000019	170343	176298	3.84615	0.993951	Ty
chrI	206824	20_0_chrI_206824_canu_CGD_SE99G_B	101	INS	tig00000019	192049	192154	3.84615	0	not Ty
chrII	9290	20_1_chrII_9290_sdn_CGD_UD22N_S	-116	DEL	utg273	3684	9513	3.84615	1.00862	Ty
chrII	9074	6_0_chrII_9074_canu_ACK_LQ29Q_B	5974	INS	tig00000008	17293	23271	7.69231	0.997489	Ty
chrII	429115	0_0_chrII_429115_canu_AAR_WW06B_B	-389	DEL	tig00000006	410319	411778	7.69231	0	not Ty
chrII	643967	20_0_chrII_643967_canu_CGD_GH72X_B	864	INS	tig00000011	622797	623665	3.84615	0.986111	Ty
chrIII	84294	10_0_chrIII_84294_canu_AVI_WG74I_B	5399	INS	tig00000017	82020	87423	15.3846	1.00074	Ty
chrIII	90843	20_1_chrIII_90843_sdn_CGD_KB52Y_S	23891	INS	utg256	90464	114359	3.84615	0.847558	Ty
chrIII	151553	4_0_chrIII_151553_canu_ABS_PO36T_B	272	DUP	tig00000018	151701	151723	26.9231	0.996324	Ty
chrIV	137861	0_0_chrIV_137861_canu_AAR_PE20A_B	74	CONTR	tig00000001	169747	169821	34.6154	0	not Ty
chrIV	384555	20_0_chrIV_384555_canu_CGD_AT18F_B	104	INS	tig00000001	396962	397070	3.84615	0	not Ty
chrIV	434694	20_0_chrIV_434694_canu_CGD_YC87Q_B	-1734	DEL	tig00000001	447939	448303	3.84615	0	not Ty
chrIV	470616	20_0_chrIV_470616_canu_CGD_SH67B_B	-1026	DEL	tig00000001	482263	483225	3.84615	0	not Ty
chrIV	520956	0_0_chrIV_520956_canu_AAR_ZI28O_B	5270	INS	tig00000001	545566	550840	11.5385	0.986338	Ty
chrIV	527471	20_1_chrIV_527471_sdn_CGD_UC26A_S	3230	DUP	utg73	541378	543513	3.84615	0	not Ty
chrIV	527471	17_0_chrIV_527471_canu_BHH_QT48Q_C	8391	INS	tig00000001	532773	541168	7.69231	0	not Ty
chrIV	758435	20_0_chrIV_758435_canu_CGD_GJ78K_B	-355	DEL	tig00000001	778301	779311	3.84615	0	not Ty
chrIV	758982	0_0_chrIV_758982_canu_AAR_LZ41T_B	839	CONTR	tig00000001	783213	784052	15.3846	0	not Ty
chrIV	986956	20_0_chrIV_986956_canu_CGD_HW55A_B	157	INS	tig00000001	997662	997823	3.84615	0	not Ty
chrIV	987150	5_0_chrIV_987150_canu_ACG_WV37S_B	-5493	DEL	tig00000002	969889	969894	15.3846	0.99818	Ty
chrIV	1352648	1_0_chrIV_1352648_canu_ABA_CQ29J_B	5980	INS	tig00000004	873979	879963	11.5385	0.999164	Ty
chrIX	10347	9_0_chrIX_10347_canu_ATE_KW51K_B	-15185	DEL	tig00000014	3435	21134	7.69231	0	not Ty
chrIX	174690	20_0_chrIX_174690_canu_CGD_RP32R_B	327	INS	tig00000017	181681	182012	3.84615	1.00306	Ty
chrIX	392334	3_0_chrIX_392334_canu_ABP_FH94L_C	62	INS	tig00000013	377106	377172	23.0769	0	not Ty
chrV	3682	20_0_chrV_3682_canu_CGD_JH17O_B	6693	INS	tig00000013	4175	10872	3.84615	0	not Ty
chrV	17949	20_0_chrV_17949_canu_CGD_XA47N_B	-1632	DEL	tig00000013	15707	22949	3.84615	0	not Ty
chrV	288527	20_0_chrV_288527_canu_CGD_II87C_B	-1071	DEL	tig00000013	291899	292399	3.84615	0	not Ty
chrV	449987	3_0_chrV_449987_canu_ABP_OB74S_B	328	INS	tig00000011	455570	455902	15.3846	1.00305	Ty
chrVII	287956	20_0_chrVII_287956_canu_CGD_ZF95J_B	328	INS	tig00000006	287713	288045	3.84615	0.987805	Ty
chrVII	401620	1_1_chrVII_401620_sdn_ABA_SC60L_S	-3796	DEL	utg17	4338	5136	26.9231	0.255269	not Ty
chrVII	949106	20_0_chrVII_949106_canu_CGD_JN70X_B	246	INS	tig00000006	910832	911082	3.84615	0	not Ty
chrVII	1072906	0_0_chrVII_1072906_canu_AAR_FI19J_B	-202	DEL	tig00000003	1071346	1071347	26.9231	0	not Ty
chrVIII	5555	20_0_chrVIII_5555_canu_CGD_AH28G_B	798	INS	tig00000014	1311	2113	3.84615	0	not Ty
chrVIII	5555	20_0_chrVIII_5555_canu_CGD_FQ14R_B	-6242	DEL	tig00000014	1311	2113	3.84615	0	not Ty
chrVIII	133676	5_0_chrVIII_133676_canu_ACG_PI11C_B	-233	DEL	tig00000020	123598	123604	7.69231	0.95279	Ty
chrVIII	525463	4_0_chrVIII_525463_canu_ABS_ZN25S_C	322	INS	tig00000013	512015	512341	19.2308	0	not Ty
chrX	337195	20_0_chrX_337195_canu_CGD_JE90V_B	-370	DEL	tig00000009	335716	335719	3.84615	0	not Ty
chrX	354143	20_0_chrX_354143_canu_CGD_II91U_B	328	INS	tig00000009	352291	352623	3.84615	1.00305	Ty
chrX	416169	12_0_chrX_416169_canu_BAM_PC89F_B	5957	INS	tig00000006	418067	424028	7.69231	1.00067	Ty
chrX	540988	20_0_chrX_540988_canu_CGD_RC53C_B	329	INS	tig00000009	533342	533675	3.84615	1	Ty
chrX	543846	20_0_chrX_543846_canu_CGD_UT60V_B	330	INS	tig00000009	536103	536437	3.84615	1	Ty
chrXI	458038	20_0_chrXI_458038_canu_CGD_LS52Y_B	-125	DEL	tig00000012	489536	489558	3.84615	0	not Ty
chrXI	490323	5_0_chrXI_490323_canu_ACG_BT03K_B	5911	INS	tig00000009	502225	508140	11.5385	1.00051	Ty
chrXI	647665	20_0_chrXI_647665_canu_CGD_RR31A_B	-427	DEL	tig00000012	690211	690270	3.84615	0	not Ty
chrXII	168214	20_0_chrXII_168214_canu_CGD_EG49I_B	6295	INS	tig00000004	158089	164388	3.84615	0.999365	Ty
chrXII	417532	20_1_chrXII_417532_sdn_CGD_AT43X_S	289	DUP	utg263	407947	408953	3.84615	0	not Ty
chrXII	451418	20_1_chrXII_451418_sdn_CGD_SR18M_S	1373	DUP	utg263	444202	446754	3.84615	0	not Ty
chrXII	468811	20_1_chrXII_468811_sdn_CGD_EM19G_S	118	DUP	utg263	455139	527619	3.84615	0	not Ty
chrXII	475973	20_1_chrXII_475973_sdn_CGD_WQ08U_S	-5925	DEL	utg263	534776	534780	3.84615	0.996456	Ty
chrXII	489480	16_0_chrXII_489480_canu_BFP_ZA32Q_C	6662	INS	tig00000045	21884	28550	7.69231	0	not Ty
chrXII	734529	20_1_chrXII_734529_sdn_CGD_XD82G_S	2424	INS	utg263	780025	782453	3.84615	0.921617	Ty
chrXII	818470	1_0_chrXII_818470_canu_ABA_BC63V_B	333	INS	tig00000001	770798	771135	19.2308	0.96997	Ty
chrXIII	97666	20_0_chrXIII_97666_canu_CGD_DB24J_B	-57	DEL	tig00000025	92641	92691	3.84615	0	not Ty
chrXIII	503415	20_0_chrXIII_503415_canu_CGD_OF42C_B	5956	INS	tig00000025	475266	481226	3.84615	0.999664	Ty
chrXIII	768458	20_0_chrXIII_768458_canu_CGD_NX16R_B	-639	DEL	tig00000025	746727	752835	3.84615	0.514867	Ty
chrXIII	768880	7_0_chrXIII_768880_canu_ACS_JU51U_B	5917	INS	tig00000007	746312	752233	11.5385	0.985466	Ty
chrXIII	924306	20_0_chrXIII_924306_canu_CGD_IG54N_B	124	DUP	tig00000025	301	342	3.84615	0	not Ty
chrXIV	96466	15_0_chrXIV_96466_canu_BBS_KI54M_B	330	INS	tig00000008	96786	97120	7.69231	0.963636	Ty
chrXIV	561393	3_0_chrXIV_561393_canu_ABP_IA93U_B	335	INS	tig00000008	542999	543338	11.5385	0.98209	Ty
chrXIV	632397	3_0_chrXIV_632397_canu_ABP_DE05H_B	329	INS	tig00000008	608088	608421	19.2308	1	Ty
chrXIV	726440	20_0_chrXIV_726440_canu_CGD_EF22E_B	-189	DEL	tig00000010	708650	708665	3.84615	0.714286	Ty
chrXV	344743	20_0_chrXV_344743_canu_CGD_BO82N_B	373	DUP	tig00000005	341687	341700	3.84615	0	not Ty
chrXV	462774	0_0_chrXV_462774_canu_AAR_KT45L_B	329	INS	tig00000002	449605	449938	34.6154	0.978723	Ty
chrXV	976237	20_0_chrXV_976237_canu_CGD_UR19V_B	-4446	DEL	tig00000005	965432	965905	3.84615	0.0701754	not Ty
chrXVI	6526	20_1_chrXVI_6526_sdn_CGD_YJ20J_S	-1357	DEL	utg257	919778	944872	3.84615	0	not Ty
chrXVI	15154	20_1_chrXVI_15154_sdn_CGD_GZ98I_S	361	INS	utg83	4231	4596	3.84615	0	not Ty
chrXVI	88621	20_1_chrXVI_88621_sdn_CGD_YH03S_S	-759	DEL	utg83	71113	71114	3.84615	0	not Ty
chrXVI	89564	20_1_chrXVI_89564_sdn_CGD_FB14Y_S	688	DUP	utg83	71980	71981	3.84615	0	not Ty
chrXVI	339300	20_0_chrXVI_339300_canu_CGD_KY51E_B	327	INS	tig00000008	330167	330498	3.84615	1.00306	Ty
chrXVI	572164	9_0_chrXVI_572164_canu_ATE_VU58E_B	329	INS	tig00000005	553154	553487	7.69231	1.00912	Ty
chrI	24932	5_0_chrI_24932_canu_ACG_ZF91E_B	71	DUP	tig00000017	25318	25439	7.69231	0	not Ty
chrI	25402	14_0_chrI_25402_canu_BAP_XK99A_B	361	DUP	tig00000024	16354	16398	7.69231	0	not Ty
chrI	198674	21_0_chrI_198674_canu_CLB_WC25Z_C	321	INS	tig00000020	194764	195089	3.84615	0	not Ty
chrI	205870	21_0_chrI_205870_canu_CLB_RZ45Z_C	94	INS	tig00000020	202705	202803	3.84615	0	not Ty
chrI	218962	21_0_chrI_218962_canu_CLB_ME43D_C	282	INS	tig00000020	215922	216208	3.84615	0	not Ty
chrII	29365	21_0_chrII_29365_canu_CLB_EN45B_C	732	INS	tig00000014	30166	30902	3.84615	0	not Ty
chrII	197926	16_0_chrII_197926_canu_BFP_BR94L_B	329	INS	tig00000008	198488	198821	7.69231	0.948328	Ty
chrII	801727	8_0_chrII_801727_canu_AKE_SB91N_B	-4959	DEL	tig00000007	792471	792984	19.2308	0	not Ty
chrII	808124	21_0_chrII_808124_canu_CLB_FK01Y_C	1455	INS	tig00000014	786414	787873	3.84615	0	not Ty
chrIII	295327	14_0_chrIII_295327_canu_BAP_SZ34L_B	6309	INS	tig00000023	301822	308135	7.69231	0.966873	Ty
chrIV	153	21_0_chrIV_153_canu_CLB_MS36W_C	-970	DEL	tig00000001	331	23464	3.84615	0	not Ty
chrIV	153	20_0_chrIV_153_canu_CGD_SO21H_C	28816	INS	tig00000001	234	29054	7.69231	0.00506663	not Ty
chrIV	384031	21_0_chrIV_384031_canu_CLB_BU35M_C	218	DUP	tig00000001	405223	405530	3.84615	0	not Ty
chrIV	384889	0_0_chrIV_384889_canu_AAR_GR04L_B	-92	DEL	tig00000001	416180	416182	30.7692	0	not Ty
chrIV	434739	21_0_chrIV_434739_canu_CLB_RH70B_C	32039	INS	tig00000026	10684	42727	3.84615	0.0170729	not Ty
chrIV	1528638	21_0_chrIV_1528638_canu_CLB_GF38E_C	459	INS	tig00000001	1500704	1501167	3.84615	0	not Ty
chrIX	205282	21_0_chrIX_205282_canu_CLB_XX86R_C	151	INS	tig00000018	205428	205583	3.84615	0	not Ty
chrIX	300315	8_0_chrIX_300315_canu_AKE_CF22L_B	5169	INS	tig00000015	288979	294152	11.5385	0.137164	not Ty
chrIX	325732	1_0_chrIX_325732_canu_ABA_OD85K_B	5428	INS	tig00000041	335923	341355	23.0769	0.986735	Ty
chrIX	391238	21_0_chrIX_391238_canu_CLB_JA34Q_C	880	DUP	tig00000018	397918	397942	3.84615	0	not Ty
chrIX	391294	14_0_chrIX_391294_canu_BAP_FQ63M_C	572	DUP	tig00000018	390214	390227	7.69231	0	not Ty
chrV	6376	7_0_chrV_6376_canu_ACS_FV27W_B	102	INS	tig00000012	6905	7011	19.2308	0	not Ty
chrV	118293	8_0_chrV_118293_canu_AKE_QI01M_B	331	INS	tig00000010	115246	115581	11.5385	1.00604	Ty
chrV	175659	21_0_chrV_175659_canu_CLB_VO25D_C	72	CONTR	tig00000017	176058	176130	3.84615	0	not Ty
chrV	434983	21_0_chrV_434983_canu_CLB_YT62Z_C	221	DUP	tig00000017	434808	434919	3.84615	0	not Ty
chrVI	92474	3_0_chrVI_92474_canu_ABP_IY46A_B	57	DUP	tig00000016	74312	74375	11.5385	0	not Ty
chrVII	732863	21_0_chrVII_732863_canu_CLB_XM61K_C	-2957	DEL	tig00000002	712621	721826	3.84615	0.093676	not Ty
chrVII	732863	21_0_chrVII_732863_canu_CLB_KI26K_C	9201	INS	tig00000002	712621	721826	3.84615	0.566134	Ty
chrVII	879093	1_0_chrVII_879093_canu_ABA_QQ73X_B	329	INS	tig00000036	478344	478677	42.3077	0.99696	Ty
chrVIII	213869	21_0_chrVIII_213869_canu_CLB_AZ16O_C	1332	INS	tig00000016	206110	207446	3.84615	0	not Ty
chrVIII	237993	21_0_chrVIII_237993_canu_CLB_TK29A_C	209	INS	tig00000016	230668	230881	3.84615	0	not Ty
chrVIII	475948	8_0_chrVIII_475948_canu_AKE_CZ35G_B	429	INS	tig00000012	469358	469791	11.5385	1.00466	Ty
chrVIII	528644	9_0_chrVIII_528644_canu_ATE_VH20C_B	4367	INS	tig00000012	531864	536235	7.69231	0	not Ty
chrVIII	550244	21_0_chrVIII_550244_canu_CLB_YB92A_C	236	INS	tig00000016	527311	527551	3.84615	0	not Ty
chrX	354639	4_0_chrX_354639_canu_ABS_HJ13N_B	330	INS	tig00000011	353364	353698	15.3846	0.990909	Ty
chrX	354843	21_0_chrX_354843_canu_CLB_LW60N_C	277	INS	tig00000012	29758	30039	3.84615	0.902527	Ty
chrX	374589	21_0_chrX_374589_canu_CLB_EU44U_C	-315	DEL	tig00000012	49383	55728	3.84615	0	not Ty
chrX	374589	21_0_chrX_374589_canu_CLB_KQ67J_C	6341	INS	tig00000012	49383	55728	3.84615	0.969248	Ty
chrX	377840	21_0_chrX_377840_canu_CLB_ZJ28V_C	418	DUP	tig00000012	59082	65045	3.84615	0	not Ty
chrX	416782	4_0_chrX_416782_canu_ABS_JA71R_B	329	INS	tig00000011	421761	422094	19.2308	1	Ty
chrX	424686	1_0_chrX_424686_canu_ABA_ZF93U_B	329	INS	tig00000015	41879	42212	23.0769	1.00912	Ty
chrX	541427	8_0_chrX_541427_canu_AKE_VU21X_B	356	INS	tig00000008	527730	528090	11.5385	0.876404	Ty
chrXI	302835	21_0_chrXI_302835_canu_CLB_IX76B_C	210	INS	tig00000015	316189	316403	3.84615	0	not Ty
chrXI	648043	4_0_chrXI_648043_canu_ABS_VV86C_B	-65	DEL	tig00000009	660338	660381	11.5385	0	not Ty
chrXII	64295	21_0_chrXII_64295_canu_CLB_TZ62J_C	272	CONTR	tig00000003	62223	62495	3.84615	0	not Ty
chrXII	64523	21_0_chrXII_64523_canu_CLB_NO93R_C	252	CONTR	tig00000003	62223	62475	3.84615	0	not Ty
chrXII	444878	21_0_chrXII_444878_canu_CLB_SL46Q_C	-6540	DEL	tig00000003	437108	472177	3.84615	0.0415902	not Ty
chrXII	444878	21_0_chrXII_444878_canu_CLB_FP87I_C	35065	INS	tig00000003	437108	472177	3.84615	0	not Ty
chrXII	472595	21_0_chrXII_472595_canu_CLB_TG45L_C	1057	INS	tig00000003	498700	499761	3.84615	0	not Ty
chrXIII	132020	21_0_chrXIII_132020_canu_CLB_BC52Y_C	141	INS	tig00000025	126709	126854	3.84615	0	not Ty
chrXIII	480705	8_0_chrXIII_480705_canu_AKE_UX40S_B	674	INS	tig00000004	454820	455498	7.69231	1.00445	Ty
chrXIII	504727	8_0_chrXIII_504727_canu_AKE_EM97C_B	330	INS	tig00000004	479126	479460	19.2308	1.01212	Ty
chrXIII	504879	21_0_chrXIII_504879_canu_CLB_WQ46T_C	280	INS	tig00000028	23957	24241	3.84615	0	not Ty
chrXIII	512864	21_0_chrXIII_512864_canu_CLB_HV17K_C	125	INS	tig00000027	274128	274257	3.84615	0	not Ty
chrXIV	9038	1_0_chrXIV_9038_canu_ABA_LL09Y_B	13288	INS	tig00000037	2827	16119	7.69231	0	not Ty
chrXIV	632169	0_0_chrXIV_632169_canu_AAR_GU47K_B	5923	INS	tig00000009	627013	632940	23.0769	1.00051	Ty
chrXIV	632102	10_0_chrXIV_632102_canu_AVI_GI25K_B	334	INS	tig00000009	614737	615075	7.69231	0.934132	Ty
chrXV	344923	21_0_chrXV_344923_canu_CLB_TR49X_C	216	CONTR	tig00000004	340247	340463	3.84615	0	not Ty
chrXV	703867	21_0_chrXV_703867_canu_CLB_OH14C_C	166	INS	tig00000004	693082	693252	3.84615	0.686747	Ty
chrXV	980278	21_0_chrXV_980278_canu_CLB_WV05U_C	1017	INS	tig00000004	957158	958179	3.84615	0	not Ty
chrXVI	56358	21_0_chrXVI_56358_canu_CLB_WA30Y_C	11418	INS	tig00000009	60380	71802	3.84615	0.975215	Ty
chrXVI	944349	21_0_chrXVI_944349_canu_CLB_UH72B_C	580	INS	tig00000009	929932	930516	3.84615	0	not Ty
chrI	17221	5_0_chrI_17221_canu_ACG_QM23Y_B	207	INS	tig00000017	17249	17460	7.69231	0	not Ty
chrI	21430	5_0_chrI_21430_canu_ACG_XN58N_B	91	INS	tig00000017	21656	21751	7.69231	0	not Ty
chrI	25400	14_0_chrI_25400_canu_BAP_LO39V_C	1388	INS	tig00000024	13789	15181	7.69231	0	not Ty
chrI	188899	21_1_chrI_188899_sdn_CLB_JO72B_S	138	INS	utg71	186186	186328	3.84615	0	not Ty
chrI	204619	21_1_chrI_204619_sdn_CLB_GH64L_S	175	INS	utg71	201575	201754	3.84615	0	not Ty
chrII	9092	0_0_chrII_9092_canu_AAR_NH18Y_B	-333	DEL	tig00000006	9951	9955	50	0.987988	Ty
chrII	197151	8_0_chrII_197151_canu_AKE_EG45W_B	329	INS	tig00000007	197515	197848	11.5385	0.948328	Ty
chrII	197782	21_1_chrII_197782_sdn_CLB_QE17L_S	178	INS	utg0	193424	193606	3.84615	0	not Ty
chrIII	11108	21_1_chrIII_11108_sdn_CLB_JP83D_S	666	INS	utg57	8061	8731	3.84615	0	not Ty
chrIII	84740	2_0_chrIII_84740_canu_ABC_FG64B_B	328	INS	tig00000014	90224	90556	11.5385	1.01524	Ty
chrIII	149746	21_1_chrIII_149746_sdn_CLB_PP99R_S	3226	INS	utg57	141303	144533	3.84615	0.137012	not Ty
chrIV	155	21_1_chrIV_155_sdn_CLB_JK27O_S	1462	INS	utg4	158	1624	3.84615	0.187415	not Ty
chrIV	83418	21_0_chrIV_83418_canu_CLB_RJ82L_B	168	INS	tig00000001	105584	105756	3.84615	0	not Ty
chrIV	383907	1_0_chrIV_383907_canu_ABA_OY50L_B	143	INS	tig00000012	384196	384343	19.2308	0	not Ty
chrIV	802932	21_1_chrIV_802932_sdn_CLB_UL81D_S	-1630	DEL	utg4	787246	787897	3.84615	0.988344	Ty
chrIV	981492	7_0_chrIV_981492_canu_ACS_RT21H_B	1270	INS	tig00000045	532992	534266	34.6154	0.937795	Ty
chrIV	1176079	21_1_chrIV_1176079_sdn_CLB_TG54Q_S	203	INS	utg4	1131804	1132011	3.84615	0.35468	not Ty
chrIX	246860	21_1_chrIX_246860_sdn_CLB_ZV44D_S	430	DUP	utg82	225418	225461	3.84615	0	not Ty
chrIX	300429	1_0_chrIX_300429_canu_ABA_QN80E_B	255	DUP	tig00000041	309241	310610	38.4615	1.00392	Ty
chrIX	324845	12_0_chrIX_324845_canu_BAM_HK76W_B	1453	INS	tig00000014	320403	321860	7.69231	0.897454	Ty
chrV	118293	9_0_chrV_118293_canu_ATE_PF61W_B	752	INS	tig00000013	120619	121375	7.69231	0.970745	Ty
chrV	431986	21_1_chrV_431986_sdn_CLB_OU22T_S	319	INS	utg170	426438	426761	3.84615	1.00627	Ty
chrV	435840	0_0_chrV_435840_canu_AAR_UO40E_B	6127	INS	tig00000013	439723	445854	23.0769	0.967031	Ty
chrV	449817	0_0_chrV_449817_canu_AAR_GM62A_B	6343	INS	tig00000013	453143	459490	11.5385	0.990225	Ty
chrV	568483	7_0_chrV_568483_canu_ACS_DM75S_C	-5313	DEL	tig00000047	431211	433744	7.69231	0	not Ty
chrVI	144090	21_1_chrVI_144090_sdn_CLB_UZ54E_S	-762	DEL	utg40	156205	156209	3.84615	0	not Ty
chrVI	191624	21_1_chrVI_191624_sdn_CLB_ZY25R_S	3910	INS	utg40	202818	206732	3.84615	0.415857	not Ty
chrVII	121694	5_0_chrVII_121694_canu_ACG_TO63N_B	327	INS	tig00000003	121170	121501	7.69231	1.00306	Ty
chrVII	287798	21_1_chrVII_287798_sdn_CLB_KE30N_S	754	INS	utg19	283841	284599	3.84615	0	not Ty
chrVII	531419	21_1_chrVII_531419_sdn_CLB_IF68V_S	117	INS	utg19	525619	525740	3.84615	0	not Ty
chrVII	700187	8_0_chrVII_700187_canu_AKE_IM50V_B	329	INS	tig00000002	687529	687862	11.5385	0.948328	Ty
chrVII	779519	9_0_chrVII_779519_canu_ATE_VI52X_B	327	INS	tig00000003	762103	762434	15.3846	1.01223	Ty
chrVII	857668	8_0_chrVII_857668_canu_AKE_RR72A_B	329	INS	tig00000002	836092	836425	7.69231	1.00912	Ty
chrVII	878894	21_1_chrVII_878894_sdn_CLB_YC83B_S	202	DUP	utg19	839280	839606	3.84615	0	not Ty
chrVIII	213869	17_0_chrVIII_213869_canu_BHH_NQ08O_B	2049	INS	tig00000015	203701	205754	7.69231	0	not Ty
chrVIII	358582	8_0_chrVIII_358582_canu_AKE_QY70A_B	337	INS	tig00000012	351774	352115	11.5385	1.01187	Ty
chrX	374590	21_1_chrX_374590_sdn_CLB_EE59T_S	168	INS	utg7	313968	314140	3.84615	0	not Ty
chrX	400210	1_0_chrX_400210_canu_ABA_WK29U_C	112	DUP	tig00000015	17373	17441	38.4615	0	not Ty
chrXI	1	21_1_chrXI_1_sdn_CLB_TC58V_S	302740	TRA	utg67	13698	316568	3.84615	0	not Ty
chrXI	202642	21_1_chrXI_202642_sdn_CLB_XN63P_S	106	INS	utg28	3019	3129	3.84615	0	not Ty
chrXI	302831	21_1_chrXI_302831_sdn_CLB_DU93O_S	655	INS	utg28	102953	103612	3.84615	0	not Ty
chrXI	490944	21_0_chrXI_490944_canu_CLB_NJ10L_B	116	INS	tig00000015	504014	504134	3.84615	0	not Ty
chrXI	517455	0_0_chrXI_517455_canu_AAR_ZF84E_B	-330	DEL	tig00000010	529118	529125	34.6154	0.945455	Ty
chrXI	647395	0_0_chrXI_647395_canu_AAR_UO98I_B	-146	DEL	tig00000010	658664	658788	7.69231	0	not Ty
chrXI	648108	4_0_chrXI_648108_canu_ABS_MV75E_B	63	DUP	tig00000009	660320	660338	19.2308	0	not Ty
chrXII	448914	5_0_chrXII_448914_canu_ACG_WC58O_B	5915	INS	tig00000014	440153	446072	19.2308	1.00051	Ty
chrXII	468929	1_1_chrXII_468929_sdn_ABA_LT45B_S	-3534	DEL	utg6	210457	228499	34.6154	0	not Ty
chrXII	468929	3_1_chrXII_468929_sdn_ABP_DU65W_S	8943	INS	utg32	49022	57969	34.6154	0	not Ty
chrXII	472581	1_1_chrXII_472581_sdn_ABA_LA55R_S	-9462	DEL	utg6	228617	235768	7.69231	0.62397	Ty
chrXII	482175	1_1_chrXII_482175_sdn_ABA_ZM05G_S	-7578	DEL	utg6	235896	236949	7.69231	0	not Ty
chrXII	489480	3_0_chrXII_489480_canu_ABP_AM96A_C	10099	INS	tig00000002	448339	458442	19.2308	0	not Ty
chrXII	784338	21_0_chrXII_784338_canu_CLB_QK66S_B	282	INS	tig00000003	782896	783182	3.84615	1.01773	Ty
chrXII	1052239	0_0_chrXII_1052239_canu_AAR_VI05R_B	320	INS	tig00000011	564507	564831	34.6154	0.946875	Ty
chrXII	1062091	21_1_chrXII_1062091_sdn_CLB_AJ65E_S	-2939	DEL	utg43	1025299	1035300	3.84615	0	not Ty
chrXIII	6415	21_1_chrXIII_6415_sdn_CLB_FS73G_S	208	INS	utg51	1115	1327	3.84615	0	not Ty
chrXIII	321231	21_0_chrXIII_321231_canu_CLB_BO77W_B	102	INS	tig00000027	93787	93893	3.84615	0	not Ty
chrXIII	512864	21_0_chrXIII_512864_canu_CLB_QW33A_B	125	INS	tig00000013	77107	77236	3.84615	0	not Ty
chrXIII	609802	4_0_chrXIII_609802_canu_ABS_PU42V_B	439	INS	tig00000007	581512	581955	19.2308	0	not Ty
chrXIII	837827	8_0_chrXIII_837827_canu_AKE_BZ47V_B	366	INS	tig00000004	812446	812816	11.5385	1.01093	Ty
chrXIII	837912	21_1_chrXIII_837912_sdn_CLB_DZ72Z_S	165	INS	utg51	810217	810386	3.84615	0	not Ty
chrXIV	14433	7_1_chrXIV_14433_sdn_ACS_EB81K_S	769900	TRA	utg90	14891	782557	11.5385	0	not Ty
chrXIV	525042	21_1_chrXIV_525042_sdn_CLB_HO32T_S	631	INS	utg67	322465	323100	3.84615	0.793978	Ty
chrXIV	631931	21_1_chrXIV_631931_sdn_CLB_PZ56B_S	90	INS	utg25	549363	549457	3.84615	0	not Ty
chrXIV	632108	21_1_chrXIV_632108_sdn_CLB_UK90K_S	555	INS	utg25	549644	550203	3.84615	0.308108	not Ty
chrXIV	704269	21_1_chrXIV_704269_sdn_CLB_PL30U_S	-107	DEL	utg25	621792	621794	3.84615	0	not Ty
chrXV	30936	5_0_chrXV_30936_canu_ACG_PP25S_B	322	DUP	tig00000005	36386	36487	19.2308	0	not Ty
chrXV	462773	21_1_chrXV_462773_sdn_CLB_SB35H_S	148	INS	utg12	458676	458828	3.84615	0	not Ty
chrXV	487422	21_0_chrXV_487422_canu_CLB_JL38B_B	139	INS	tig00000004	482849	482992	3.84615	0	not Ty
chrXV	1059053	2_0_chrXV_1059053_canu_ABC_KL91T_B	-5361	DEL	tig00000002	1083983	1083985	7.69231	0	not Ty
chrXVI	15500	13_0_chrXVI_15500_canu_BAN_HP85V_B	2304	INS	tig00000007	13742	16050	15.3846	0	not Ty
chrXVI	56451	21_1_chrXVI_56451_sdn_CLB_AP87X_S	154	INS	utg38	59534	59692	3.84615	0	not Ty
chrXVI	744268	21_1_chrXVI_744268_sdn_CLB_GA60R_S	207	INS	utg38	733935	734146	3.84615	0	not Ty
chrI	12838	2_0_chrI_12838_canu_ABC_KA24B_B	12084	INV	tig00000016	13464	13623	19.2308	0	not Ty
chrI	229350	15_0_chrI_229350_canu_BBS_VT25I_B	-768	DEL	tig00000016	235552	236679	11.5385	0	not Ty
chrI	230118	15_0_chrI_230118_canu_BBS_VH32V_B	96	DUP	tig00000016	236679	236692	7.69231	0	not Ty
chrIII	2651	8_0_chrIII_2651_canu_AKE_IR05B_B	2196	INS	tig00000016	2871	5071	7.69231	1.00228	Ty
chrIV	778734	19_1_chrIV_778734_sdn_CCD_QV06U_S	60	DUP	utg0	522842	522869	7.69231	0	not Ty
chrIX	10131	22_0_chrIX_10131_canu_CMQ_EL17W_C	-174	DEL	tig00000026	12858	15483	3.84615	0	not Ty
chrIX	325125	22_0_chrIX_325125_canu_CMQ_DU83L_C	329	INS	tig00000027	9916	10249	3.84615	0.948328	Ty
chrIX	391938	3_1_chrIX_391938_sdn_ABP_UE29R_S	-625	DEL	utg582	376882	376887	15.3846	0	not Ty
chrV	312332	22_0_chrV_312332_canu_CMQ_HI13W_C	143	DUP	tig00000011	306016	306231	3.84615	0.699301	Ty
chrVI	4822	2_0_chrVI_4822_canu_ABC_WM79O_B	-7708	DEL	tig00000015	180	2059	26.9231	0	not Ty
chrVII	794404	22_0_chrVII_794404_canu_CMQ_YB18B_C	89	INS	tig00000003	766837	766930	3.84615	0.94382	Ty
chrVII	1084340	22_0_chrVII_1084340_canu_CMQ_DL42X_C	8647	INS	tig00000003	1065462	1074113	3.84615	0	not Ty
chrVIII	526229	22_0_chrVIII_526229_canu_CMQ_QQ28R_C	313	INS	tig00000015	515585	515902	3.84615	0	not Ty
chrVIII	525979	1_0_chrVIII_525979_canu_ABA_ZA30Z_B	-13948	DEL	tig00000009	525423	530996	50	0	not Ty
chrVIII	528644	8_0_chrVIII_528644_canu_AKE_MD95X_B	749	INS	tig00000012	522197	522950	19.2308	0	not Ty
chrX	729995	2_0_chrX_729995_canu_ABC_RP32Y_B	-13296	DEL	tig00000007	729239	734636	34.6154	0	not Ty
chrXII	103615	15_0_chrXII_103615_canu_BBS_UN31L_B	186	DUP	tig00000003	93052	93076	11.5385	0	not Ty
chrXII	489480	0_1_chrXII_489480_sdn_AAR_ZD49M_S	1072	INS	utg47	468277	469353	34.6154	0	not Ty
chrXIII	504677	7_0_chrXIII_504677_canu_ACS_UJ28J_B	-100	DEL	tig00000007	481563	481563	11.5385	0	not Ty
chrXIV	14736	13_0_chrXIV_14736_canu_BAN_LJ58X_B	-1101	DEL	tig00000012	9807	9967	15.3846	0	not Ty
chrXIV	96477	13_0_chrXIV_96477_canu_BAN_VD92L_B	-133	DEL	tig00000012	90741	90743	11.5385	1	Ty
chrXIV	96537	6_0_chrXIV_96537_canu_ACK_EY12Q_B	5910	INS	tig00000009	90450	96364	34.6154	0.993909	Ty
chrXIV	96941	13_0_chrXIV_96941_canu_BAN_MU94M_B	132	INS	tig00000012	91072	91208	11.5385	1.0303	Ty
chrXVI	35128	22_0_chrXVI_35128_canu_CMQ_UF49R_C	88	DUP	tig00000004	36887	36898	3.84615	0	not Ty
chrXVI	56358	22_0_chrXVI_56358_canu_CMQ_ZX70X_C	685	INS	tig00000004	58153	58842	3.84615	0.894891	Ty
chrXVI	63008	0_0_chrXVI_63008_canu_AAR_CB93V_B	3389	INS	tig00000005	52749	56142	15.3846	0	not Ty
chrXVI	942517	9_0_chrXVI_942517_canu_ATE_FT33R_C	1885	INS	tig00000005	920921	922810	11.5385	0	not Ty
chrI	12838	1_0_chrI_12838_canu_ABA_YS40O_B	155	INS	tig00000020	24013	24172	15.3846	0	not Ty
chrI	26444	22_0_chrI_26444_canu_CMQ_KF43Y_B	697	DUP	tig00000020	25197	25219	3.84615	0	not Ty
chrI	183033	1_0_chrI_183033_canu_ABA_OI79F_B	5912	INS	tig00000020	182516	188432	34.6154	1.00051	Ty
chrI	187342	7_0_chrI_187342_canu_ACS_KP92I_B	881	INS	tig00000024	175612	176497	11.5385	0	not Ty
chrI	198466	7_0_chrI_198466_canu_ACS_OV66P_B	4436	INS	tig00000024	187790	192230	11.5385	0	not Ty
chrI	204484	22_0_chrI_204484_canu_CMQ_OS89P_B	1255	INS	tig00000020	209732	210991	3.84615	0	not Ty
chrII	221025	7_0_chrII_221025_canu_ACS_BY88X_B	340	INS	tig00000010	215800	216144	15.3846	0.917647	Ty
chrII	347585	19_0_chrII_347585_canu_CCD_JQ25U_B	5349	INS	tig00000005	353457	358810	7.69231	0.986726	Ty
chrII	417732	13_0_chrII_417732_canu_BAN_JV59I_B	-163	DEL	tig00000014	423069	423083	15.3846	0	not Ty
chrII	541526	19_0_chrII_541526_canu_CCD_TC43S_B	113	DUP	tig00000005	552519	552560	7.69231	0	not Ty
chrII	643239	6_0_chrII_643239_canu_ACK_AF49M_B	329	INS	tig00000008	638876	639209	15.3846	0.948328	Ty
chrII	644498	14_0_chrII_644498_canu_BAP_YU40I_B	731	INS	tig00000010	655932	656667	11.5385	0.961696	Ty
chrII	645149	1_0_chrII_645149_canu_ABA_ID73Z_B	5425	INS	tig00000008	627171	632600	34.6154	0.986912	Ty
chrII	793121	17_0_chrII_793121_canu_BHH_EB82W_B	158	DUP	tig00000009	787646	787696	7.69231	0	not Ty
chrII	793121	2_0_chrII_793121_canu_ABC_HV53H_B	158	DUP	tig00000008	781816	781866	15.3846	0	not Ty
chrII	793121	2_0_chrII_793121_canu_ABC_XM92E_B	158	DUP	tig00000008	781708	781758	15.3846	0	not Ty
chrII	793121	22_0_chrII_793121_canu_CMQ_LT53E_B	162	INS	tig00000007	809883	810049	3.84615	0	not Ty
chrIII	124133	0_0_chrIII_124133_canu_AAR_VI66U_B	-333	DEL	tig00000015	130546	130550	46.1538	0.936937	Ty
chrIII	142804	2_0_chrIII_142804_canu_ABC_AG39D_B	100	INS	tig00000014	142316	142420	46.1538	0	not Ty
chrIII	168389	2_0_chrIII_168389_canu_ABC_GP02I_B	-680	DEL	tig00000014	168327	168332	46.1538	0.983824	Ty
chrIII	268609	12_0_chrIII_268609_canu_BAM_CN74M_B	58	INS	tig00000018	282380	282442	11.5385	0	not Ty
chrIII	269960	0_0_chrIII_269960_canu_AAR_JS13W_B	117	DUP	tig00000015	282742	282766	38.4615	0	not Ty
chrIII	295163	1_0_chrIII_295163_canu_ABA_FT16J_C	549	INS	tig00000017	286854	287407	38.4615	1.00911	Ty
chrIII	308232	22_1_chrIII_308232_sdn_CMQ_EP91F_S	6369	INS	utg98	299045	305418	3.84615	0	not Ty
chrIV	2549	6_1_chrIV_2549_sdn_ACK_LE94V_S	-63	DEL	utg15	2641	2704	11.5385	0	not Ty
chrIV	127638	4_0_chrIV_127638_canu_ABS_VN19A_B	-1360	DEL	tig00000001	127628	127630	42.3077	0	not Ty
chrIV	384494	10_0_chrIV_384494_canu_AVI_PX52A_B	322	INS	tig00000001	385723	386049	11.5385	0	not Ty
chrIV	513258	6_0_chrIV_513258_canu_ACK_PZ49Z_B	-325	DEL	tig00000001	512061	512072	19.2308	0.938462	Ty
chrIV	520473	6_0_chrIV_520473_canu_ACK_BP24F_B	-332	DEL	tig00000001	512973	512975	30.7692	0.954819	Ty
chrIV	527285	6_0_chrIV_527285_canu_ACK_JQ41D_B	-7797	DEL	tig00000001	519526	519566	38.4615	0	not Ty
chrIV	601049	13_0_chrIV_601049_canu_BAN_LN86T_B	73	CONTR	tig00000004	586406	586479	15.3846	0	not Ty
chrIV	668096	2_0_chrIV_668096_canu_ABC_CQ03C_B	-341	DEL	tig00000001	676750	676755	46.1538	1	Ty
chrIV	802920	2_0_chrIV_802920_canu_ABC_DJ49Q_B	-2605	DEL	tig00000001	811193	811972	42.3077	0.992706	Ty
chrIV	945954	1_0_chrIV_945954_canu_ABA_GG11W_B	-342	DEL	tig00000004	478851	478855	46.1538	0.997076	Ty
chrIV	981170	0_0_chrIV_981170_canu_AAR_XC37O_B	-10823	DEL	tig00000001	993522	999186	50	0.997598	Ty
chrIV	992341	13_0_chrIV_992341_canu_BAN_IG66I_B	-302	DEL	tig00000004	949106	949138	11.5385	1	Ty
chrIV	1023136	1_0_chrIV_1023136_canu_ABA_RS43L_B	-341	DEL	tig00000004	557487	557492	46.1538	1.00293	Ty
chrIV	1151368	0_0_chrIV_1151368_canu_AAR_YB86G_B	-256	DEL	tig00000001	1153430	1153460	46.1538	0	not Ty
chrIV	1175315	6_0_chrIV_1175315_canu_ACK_YC53N_B	-333	DEL	tig00000001	1142600	1142604	34.6154	0.918919	Ty
chrIV	1503817	3_0_chrIV_1503817_canu_ABP_QB95L_B	117	INS	tig00000001	1452600	1452721	23.0769	0	not Ty
chrIX	300626	7_0_chrIX_300626_canu_ACS_OU48Q_B	-830	DEL	tig00000015	287633	287639	19.2308	0	not Ty
chrIX	325125	19_0_chrIX_325125_canu_CCD_ZO25M_B	329	INS	tig00000017	313973	314306	7.69231	0.948328	Ty
chrIX	390778	19_0_chrIX_390778_canu_CCD_PD87Z_C	153	INS	tig00000017	379981	380138	7.69231	0	not Ty
chrIX	391151	19_1_chrIX_391151_sdn_CCD_CV98H_S	-87	DEL	utg96	379921	380833	7.69231	0	not Ty
chrIX	391834	22_1_chrIX_391834_sdn_CMQ_EI32V_S	-100	DEL	utg32	341810	342240	3.84615	0	not Ty
chrIX	392309	5_1_chrIX_392309_sdn_ACG_RQ66Y_S	-546	DEL	utg62	403085	403160	42.3077	0	not Ty
chrIX	392147	11_1_chrIX_392147_sdn_BAK_DD70C_S	180	CONTR	utg53	380764	380944	15.3846	0	not Ty
chrIX	392384	14_0_chrIX_392384_canu_BAP_JY65D_B	238	CONTR	tig00000018	390936	391174	7.69231	0	not Ty
chrIX	392366	11_1_chrIX_392366_sdn_BAK_YG79E_S	355	DUP	utg53	380158	380197	11.5385	0	not Ty
chrV	62141	2_0_chrV_62141_canu_ABC_RD96F_B	-334	DEL	tig00000012	62582	62586	46.1538	0.997006	Ty
chrV	312325	22_1_chrV_312325_sdn_CMQ_ME09O_S	3669	INS	utg47	305667	309340	3.84615	0.0880349	not Ty
chrV	353563	11_0_chrV_353563_canu_BAK_XQ41S_B	89	INS	tig00000012	359972	360065	15.3846	0	not Ty
chrV	354360	1_0_chrV_354360_canu_ABA_SO30W_B	-371	DEL	tig00000006	307696	307701	42.3077	1	Ty
chrV	354830	14_0_chrV_354830_canu_BAP_II07I_B	368	INS	tig00000015	349811	350183	11.5385	1.00815	Ty
chrV	434630	0_0_chrV_434630_canu_AAR_TC59Q_B	-342	DEL	tig00000013	438863	438867	46.1538	0.997076	Ty
chrV	436277	13_0_chrV_436277_canu_BAN_OX94X_B	475	INS	tig00000013	434902	435381	11.5385	0.781053	Ty
chrV	438481	8_0_chrV_438481_canu_AKE_NE49A_B	329	INS	tig00000010	437354	437687	30.7692	1.00608	Ty
chrV	443369	1_0_chrV_443369_canu_ABA_BR46B_B	470	INS	tig00000006	401553	402027	26.9231	0.959574	Ty
chrV	487833	1_0_chrV_487833_canu_ABA_JG75G_B	-333	DEL	tig00000006	440120	440124	34.6154	0.987988	Ty
chrVI	30088	8_0_chrVI_30088_canu_AKE_NK93Z_B	19344	INS	tig00000017	25556	44904	46.1538	0	not Ty
chrVI	101360	7_0_chrVI_101360_canu_ACS_LA01H_B	338	INS	tig00000020	83352	83694	26.9231	1.00888	Ty
chrVI	161934	8_0_chrVI_161934_canu_AKE_ET23V_B	333	INS	tig00000017	171355	171692	23.0769	1.01201	Ty
chrVI	181056	19_0_chrVI_181056_canu_CCD_UW37V_B	336	INS	tig00000025	193567	193907	7.69231	1.01488	Ty
chrVI	181720	13_0_chrVI_181720_canu_BAN_SC21U_B	360	INS	tig00000022	102720	103084	15.3846	1.01389	Ty
chrVII	8633	0_0_chrVII_8633_canu_AAR_ML21S_B	-148	DEL	tig00000003	9164	9165	34.6154	0	not Ty
chrVII	18293	10_0_chrVII_18293_canu_AVI_WF69B_B	-134	DEL	tig00000004	14031	14031	11.5385	0	not Ty
chrVII	112931	19_0_chrVII_112931_canu_CCD_RP60Z_B	71	DUP	tig00000006	114003	114023	7.69231	0	not Ty
chrVII	735981	2_0_chrVII_735981_canu_ABC_PR58B_B	-343	DEL	tig00000004	713958	713961	50	0.994169	Ty
chrVII	778938	1_0_chrVII_778938_canu_ABA_QN14I_B	-174	DEL	tig00000036	379380	379410	38.4615	1.00575	Ty
chrVII	794402	1_0_chrVII_794402_canu_ABA_QM06K_B	5430	INS	tig00000036	394679	400113	15.3846	0.986372	Ty
chrVII	931690	1_0_chrVII_931690_canu_ABA_IQ81P_B	-330	DEL	tig00000036	530904	530911	46.1538	0.939394	Ty
chrVII	1076129	1_0_chrVII_1076129_canu_ABA_JQ44B_B	21241	INS	tig00000036	675033	696278	42.3077	0	not Ty
chrVIII	116424	0_0_chrVIII_116424_canu_AAR_BF67F_B	-328	DEL	tig00000012	105687	105696	50	0.95122	Ty
chrVIII	358731	13_0_chrVIII_358731_canu_BAN_QY53X_B	706	INS	tig00000015	349352	350062	11.5385	0.984419	Ty
chrVIII	523601	10_0_chrVIII_523601_canu_AVI_FN36A_B	-59	DEL	tig00000007	138545	138550	19.2308	0	not Ty
chrVIII	525979	1_0_chrVIII_525979_canu_ABA_WY92L_B	5569	INS	tig00000009	525423	530996	26.9231	0	not Ty
chrVIII	527142	5_0_chrVIII_527142_canu_ACG_NG58K_C	-28999	DEL	tig00000015	355154	368903	30.7692	0.207869	not Ty
chrX	23196	12_0_chrX_23196_canu_BAM_RZ81Y_B	-602	DEL	tig00000006	18977	18984	19.2308	0	not Ty
chrX	24827	13_0_chrX_24827_canu_BAN_DG11U_B	-184	DEL	tig00000003	31240	31245	15.3846	0	not Ty
chrX	59184	14_0_chrX_59184_canu_BAP_PA88Z_B	340	INS	tig00000011	54580	54924	11.5385	1.00294	Ty
chrX	204646	9_0_chrX_204646_canu_ATE_TF66M_B	5919	INS	tig00000011	203862	209785	15.3846	1.00084	Ty
chrX	293092	1_0_chrX_293092_canu_ABA_PF55W_B	59	DUP	tig00000014	307284	307369	11.5385	0	not Ty
chrX	641697	22_1_chrX_641697_sdn_CMQ_OI73G_S	-467	DEL	utg217	39915	39916	3.84615	0	not Ty
chrX	714843	14_0_chrX_714843_canu_BAP_XQ35S_C	128	INS	tig00000011	700432	700564	11.5385	0	not Ty
chrXI	144677	3_0_chrXI_144677_canu_ABP_NU38U_B	286	DUP	tig00000010	146058	146074	30.7692	0	not Ty
chrXI	144866	2_0_chrXI_144866_canu_ABC_NB21P_B	61	DUP	tig00000011	145244	145251	11.5385	0	not Ty
chrXI	313489	19_0_chrXI_313489_canu_CCD_DR71A_B	5429	INS	tig00000010	314133	319566	7.69231	0.985817	Ty
chrXI	513704	9_0_chrXI_513704_canu_ATE_FQ99I_B	329	INS	tig00000010	533090	533423	23.0769	1.00912	Ty
chrXI	647606	22_0_chrXI_647606_canu_CMQ_HP21U_B	774	INS	tig00000009	650511	651289	3.84615	0	not Ty
chrXI	647903	15_0_chrXI_647903_canu_BBS_YS51L_B	140	DUP	tig00000012	664677	664699	7.69231	0	not Ty
chrXII	11357	19_1_chrXII_11357_sdn_CCD_IY37G_S	6382	INS	utg14	153	6539	7.69231	0	not Ty
chrXII	103590	5_0_chrXII_103590_canu_ACG_IA38T_B	211	DUP	tig00000014	94848	94897	38.4615	0	not Ty
chrXII	103587	8_0_chrXII_103587_canu_AKE_HG54L_B	105	INS	tig00000013	102123	102232	11.5385	0	not Ty
chrXII	373998	0_0_chrXII_373998_canu_AAR_YB86B_B	-341	DEL	tig00000007	363157	363161	46.1538	0.997067	Ty
chrXII	426835	14_0_chrXII_426835_canu_BAP_VB64X_B	330	INS	tig00000032	60882	61216	11.5385	1.00909	Ty
chrXII	451259	14_1_chrXII_451259_sdn_BAP_SP71L_S	-90	DEL	utg226	446005	446014	19.2308	0	not Ty
chrXII	485813	4_1_chrXII_485813_sdn_ABS_VJ53G_S	-3534	DEL	utg70	497309	506273	15.3846	0	not Ty
chrXII	489480	3_0_chrXII_489480_canu_ABP_BM01Y_C	-273	DEL	tig00000002	448339	458442	26.9231	0	not Ty
chrXII	490542	4_0_chrXII_490542_canu_ABS_LZ72M_C	19081	INS	tig00000003	458511	477596	11.5385	0	not Ty
chrXII	1062080	1_0_chrXII_1062080_canu_ABA_VZ91W_B	291	INS	tig00000001	1003400	1003695	30.7692	0	not Ty
chrXIII	183546	19_0_chrXIII_183546_canu_CCD_NW06U_B	-170	DEL	tig00000004	177988	177988	7.69231	0	not Ty
chrXIII	512864	0_0_chrXIII_512864_canu_AAR_XA88L_B	128	INS	tig00000004	485038	485170	34.6154	0	not Ty
chrXIII	588564	10_0_chrXIII_588564_canu_AVI_XV11I_B	113	DUP	tig00000006	576758	576805	23.0769	0	not Ty
chrXIII	608914	2_0_chrXIII_608914_canu_ABC_CG41I_B	122	DUP	tig00000006	592783	592785	11.5385	0	not Ty
chrXIII	808536	0_0_chrXIII_808536_canu_AAR_VW08D_B	-371	DEL	tig00000004	812115	812119	42.3077	0.997305	Ty
chrXIII	910317	6_0_chrXIII_910317_canu_ACK_XD74E_B	111	DUP	tig00000004	888851	888899	19.2308	0	not Ty
chrXIII	917891	1_1_chrXIII_917891_sdn_ABA_BA95J_S	27276	INS	utg27	908122	935402	34.6154	0	not Ty
chrXIV	96609	22_1_chrXIV_96609_sdn_CMQ_UC05G_S	5915	INV	utg121	98545	98549	3.84615	0.993068	Ty
chrXIV	561036	8_0_chrXIV_561036_canu_AKE_YC64M_B	366	INS	tig00000006	557126	557496	30.7692	1.01093	Ty
chrXIV	561606	19_0_chrXIV_561606_canu_CCD_IR99X_B	6387	INV	tig00000007	550888	550934	7.69231	0.991232	Ty
chrXIV	726245	0_0_chrXIV_726245_canu_AAR_EM24M_B	-699	DEL	tig00000009	726968	726984	38.4615	0.924177	Ty
chrXV	16767	13_0_chrXV_16767_canu_BAN_TQ34C_B	-135	DEL	tig00000029	38406	38410	15.3846	0	not Ty
chrXV	30972	19_0_chrXV_30972_canu_CCD_BZ51V_C	106	DUP	tig00000002	21700	21704	7.69231	0	not Ty
chrXV	110820	1_0_chrXV_110820_canu_ABA_YE82P_B	124	INS	tig00000003	110365	110493	7.69231	0	not Ty
chrXV	113707	1_0_chrXV_113707_canu_ABA_BF49F_B	330	INS	tig00000003	113374	113708	23.0769	1.00909	Ty
chrXV	438304	7_0_chrXV_438304_canu_ACS_DE32H_B	329	INS	tig00000003	439623	439956	15.3846	0.981763	Ty
chrXV	664813	0_0_chrXV_664813_canu_AAR_VB70D_B	-334	DEL	tig00000002	646748	646752	34.6154	0.997006	Ty
chrXV	703507	7_0_chrXV_703507_canu_ACS_LW16F_B	-179	DEL	tig00000003	698929	698948	11.5385	0	not Ty
chrXVI	19736	1_0_chrXVI_19736_canu_ABA_ZQ83M_B	-238	DEL	tig00000005	19008	19015	19.2308	0	not Ty
chrXVI	210350	13_0_chrXVI_210350_canu_BAN_JB65U_B	367	INS	tig00000007	207782	208153	15.3846	1.0109	Ty
chrXVI	521086	19_0_chrXVI_521086_canu_CCD_QN70Y_B	58	CONTR	tig00000003	511313	511371	7.69231	0	not Ty
chrXVI	560480	0_0_chrXVI_560480_canu_AAR_AI14M_B	-333	DEL	tig00000005	545614	545618	42.3077	0.936937	Ty
chrXVI	769319	6_0_chrXVI_769319_canu_ACK_PK63E_B	-341	DEL	tig00000003	749909	749914	38.4615	1	Ty
chrXVI	775944	19_0_chrXVI_775944_canu_CCD_WP30J_B	329	INS	tig00000003	770999	771332	7.69231	1.01216	Ty
chrXVI	786403	6_0_chrXVI_786403_canu_ACK_YH13J_B	50	DUP	tig00000003	762324	762394	38.4615	0	not Ty
chrIV	527471	17_1_chrIV_527471_sdn_BHH_VX02K_S	4506	INS	utg94	532713	537223	11.5385	0	not Ty
chrIX	390997	23_0_chrIX_390997_canu_CPG_QY27V_C	385	DUP	tig00000014	398702	398736	3.84615	0	not Ty
chrIX	392561	0_0_chrIX_392561_canu_AAR_HZ12R_B	-499	DEL	tig00000014	370819	370838	19.2308	0	not Ty
chrX	728330	23_0_chrX_728330_canu_CPG_KK94M_C	16754	INV	tig00000010	721495	732582	3.84615	0	not Ty
chrXI	665180	8_0_chrXI_665180_canu_AKE_WZ53E_B	-1491	DEL	tig00000009	674162	686641	11.5385	0	not Ty
chrXII	92533	13_0_chrXII_92533_canu_BAN_NR71E_B	338	INS	tig00000018	85689	86031	19.2308	1.00888	Ty
chrXII	451418	5_0_chrXII_451418_canu_ACG_XD11H_C	620231	TRA	tig00000011	703	628080	7.69231	0	not Ty
chrXII	468929	1_1_chrXII_468929_sdn_ABA_TS83O_S	27120	INS	utg6	201375	228499	42.3077	0	not Ty
chrXIV	776857	2_0_chrXIV_776857_canu_ABC_VK15W_C	-7296	DEL	tig00000009	778220	794365	19.2308	0	not Ty
chrXIV	776857	2_0_chrXIV_776857_canu_ABC_LR20D_B	16324	INS	tig00000009	778220	794548	7.69231	0	not Ty
chrI	27016	4_0_chrI_27016_canu_ABS_TG82P_C	177339	TRA	tig00000019	11460	182978	15.3846	0	not Ty
chrI	12646	7_0_chrI_12646_canu_ACS_GA06M_B	177	CONTR	tig00000024	12903	13080	11.5385	0	not Ty
chrI	12838	1_0_chrI_12838_canu_ABA_BR54U_B	-12084	DEL	tig00000020	24013	24172	42.3077	0	not Ty
chrI	26444	22_1_chrI_26444_sdn_CMQ_AK92Z_S	708	CONTR	utg249	17367	18075	7.69231	0	not Ty
chrI	160238	0_0_chrI_160238_canu_AAR_JM37G_B	-5925	DEL	tig00000021	144632	144637	15.3846	0.996624	Ty
chrI	181124	20_0_chrI_181124_canu_CGD_HP75I_B	676	INS	tig00000019	161906	162586	7.69231	0.991124	Ty
chrI	182620	0_0_chrI_182620_canu_AAR_IX47D_B	-342	DEL	tig00000021	161091	161094	11.5385	0.994152	Ty
chrI	204279	0_0_chrI_204279_canu_AAR_IV74R_B	-620	DEL	tig00000021	185133	185188	50	0	not Ty
chrII	29643	0_0_chrII_29643_canu_AAR_VW90G_B	-5960	DEL	tig00000006	30186	30190	15.3846	0.998826	Ty
chrII	35850	0_0_chrII_35850_canu_AAR_IX95V_B	-372	DEL	tig00000006	30429	30433	19.2308	0.997312	Ty
chrII	197384	2_0_chrII_197384_canu_ABC_UY32Q_B	329	INS	tig00000008	185563	185896	26.9231	0.948328	Ty
chrII	220941	23_0_chrII_220941_canu_CPG_IY83H_B	5957	INS	tig00000007	209380	215341	3.84615	0.999664	Ty
chrII	221036	0_0_chrII_221036_canu_AAR_BJ61T_B	-5917	DEL	tig00000006	215185	215189	15.3846	0.993071	Ty
chrII	259578	0_0_chrII_259578_canu_AAR_DN99K_B	-5916	DEL	tig00000006	247818	247824	7.6923	1.00017	Ty
chrII	362686	20_0_chrII_362686_canu_CGD_VZ33O_B	-1935	DEL	tig00000011	345390	345732	7.69231	0	not Ty
chrII	466922	23_0_chrII_466922_canu_CPG_UQ34K_B	5958	INS	tig00000007	447877	453839	3.84615	0.999496	Ty
chrII	643488	3_0_chrII_643488_canu_ABP_II05X_B	-370	DEL	tig00000007	626581	626587	34.6154	1.0027	Ty
chrIII	220	23_1_chrIII_220_sdn_CPG_IP44T_S	98	INS	utg50	365	467	3.84615	0	not Ty
chrIII	82700	0_0_chrIII_82700_canu_AAR_ED87Z_B	-337	DEL	tig00000015	89782	89787	19.2308	0.970326	Ty
chrIII	84073	1_0_chrIII_84073_canu_ABA_TV55N_B	323	INS	tig00000017	81748	82075	46.1538	0	not Ty
chrIII	84073	1_0_chrIII_84073_canu_ABA_PQ75J_B	-6365	DEL	tig00000017	81748	82075	11.5385	0.971092	Ty
chrIII	90843	1_0_chrIII_90843_canu_ABA_ZS17B_B	338	INS	tig00000017	82551	82893	26.9231	1.00888	Ty
chrIII	168600	0_0_chrIII_168600_canu_AAR_KI68W_B	-334	DEL	tig00000015	181173	181178	42.3077	0.97006	Ty
chrIII	169206	0_0_chrIII_169206_canu_AAR_XR65W_B	-339	DEL	tig00000015	181441	181445	7.6923	0.99705	Ty
chrIII	303903	5_0_chrIII_303903_canu_ACG_LJ33X_B	12715	TRA	tig00000011	609864	622573	7.69231	0	not Ty
chrIV	434423	0_0_chrIV_434423_canu_AAR_ZM29Y_B	-317	DEL	tig00000001	465636	465641	11.5385	0.886435	Ty
chrIV	435288	3_0_chrIV_435288_canu_ABP_NB45B_B	-97	DEL	tig00000001	434636	434646	30.7692	0	not Ty
chrIV	437149	0_0_chrIV_437149_canu_AAR_GN76P_B	-370	DEL	tig00000001	468054	468059	11.5385	1	Ty
chrIV	512434	20_0_chrIV_512434_canu_CGD_GL89U_B	624	INS	tig00000001	523974	524602	7.69231	0	not Ty
chrIV	513688	0_0_chrIV_513688_canu_AAR_KU22M_B	-5957	DEL	tig00000001	544249	544256	7.6923	0.99765	Ty
chrIV	519869	20_0_chrIV_519869_canu_CGD_FY08B_B	-1087	DEL	tig00000001	524753	531674	7.69231	0.551978	Ty
chrIV	527471	23_1_chrIV_527471_sdn_CPG_YG81E_S	31702	INS	utg4	531935	563641	3.84615	0	not Ty
chrIV	544681	0_0_chrIV_544681_canu_AAR_XZ16L_B	-121	DEL	tig00000001	570668	570668	19.2308	0	not Ty
chrIV	628742	0_0_chrIV_628742_canu_AAR_GP77S_B	-133	DEL	tig00000001	654628	654633	26.9231	0	not Ty
chrIV	645501	1_0_chrIV_645501_canu_ABA_HK53Y_C	-5919	DEL	tig00000004	184850	184854	15.3846	0.999831	Ty
chrIV	668258	20_0_chrIV_668258_canu_CGD_SY59L_B	329	INS	tig00000001	688783	689116	7.69231	1	Ty
chrIV	871820	0_0_chrIV_871820_canu_AAR_YT47J_B	-5960	DEL	tig00000001	896074	896078	7.6923	0.998322	Ty
chrIV	878302	0_0_chrIV_878302_canu_AAR_WK40P_B	-5919	DEL	tig00000001	896592	896596	7.6923	0.999831	Ty
chrIV	981492	4_0_chrIV_981492_canu_ABS_ZD45F_B	11151	INV	tig00000001	953065	954676	7.69231	0.996054	Ty
chrIV	1095766	0_0_chrIV_1095766_canu_AAR_EV75G_B	-5926	DEL	tig00000001	1103672	1103677	7.6923	1	Ty
chrIV	1206704	0_0_chrIV_1206704_canu_AAR_SA74J_B	-5918	DEL	tig00000001	1208566	1208571	7.6923	0.99831	Ty
chrIV	1257166	4_0_chrIV_1257166_canu_ABS_VQ55N_B	5955	INS	tig00000001	1207262	1213221	11.5385	0.999664	Ty
chrIV	1352643	0_0_chrIV_1352643_canu_AAR_OK17I_B	-333	DEL	tig00000001	1348564	1348568	15.3846	0.987988	Ty
chrIV	1461841	0_0_chrIV_1461841_canu_AAR_FK79A_B	329	INS	tig00000001	1457516	1457849	46.1538	1.01216	Ty
chrIV	1490249	20_0_chrIV_1490249_canu_CGD_UT41R_B	92	INS	tig00000001	1489752	1489848	7.69231	0	not Ty
chrIX	174690	23_0_chrIX_174690_canu_CPG_VC31V_B	5955	INS	tig00000014	181365	187324	3.84615	0.999664	Ty
chrIX	196653	0_0_chrIX_196653_canu_AAR_VX92N_B	-371	DEL	tig00000014	180522	180527	19.2308	1	Ty
chrIX	204979	23_0_chrIX_204979_canu_CPG_LC40O_B	329	INS	tig00000014	217254	217587	3.84615	1	Ty
chrIX	205559	0_0_chrIX_205559_canu_AAR_KN46Y_B	-4748	DEL	tig00000014	188709	189050	7.6923	0.984204	Ty
chrIX	246219	0_0_chrIX_246219_canu_AAR_PK90I_B	-334	DEL	tig00000014	224620	224624	26.9231	0.997006	Ty
chrIX	382842	7_0_chrIX_382842_canu_ACS_AI28D_B	-95	DEL	tig00000015	367899	367906	15.3846	0	not Ty
chrIX	391417	6_0_chrIX_391417_canu_ACK_GD81B_B	-127	DEL	tig00000017	380157	380284	7.69231	0	not Ty
chrIX	392741	3_1_chrIX_392741_sdn_ABP_KI99Z_S	-319	DEL	utg582	377060	377151	26.9231	0	not Ty
chrIX	392741	0_0_chrIX_392741_canu_AAR_DO26L_C	357	INS	tig00000014	370477	370838	15.3846	0	not Ty
chrV	17949	23_0_chrV_17949_canu_CPG_OV22W_B	-3472	DEL	tig00000012	15684	24802	3.84615	0	not Ty
chrV	17949	20_0_chrV_17949_canu_CGD_KZ18T_B	7238	INS	tig00000013	15707	22949	7.69231	0	not Ty
chrV	33828	23_0_chrV_33828_canu_CPG_TE39F_B	333	INS	tig00000012	37380	37717	3.84615	0	not Ty
chrV	33984	23_0_chrV_33984_canu_CPG_FL35V_B	-192	DEL	tig00000012	37532	37717	3.84615	0	not Ty
chrV	135608	0_0_chrV_135608_canu_AAR_PQ85D_B	-332	DEL	tig00000013	134627	134632	7.6923	1	Ty
chrV	138364	20_0_chrV_138364_canu_CGD_SF89P_B	329	INS	tig00000013	141260	141593	7.69231	1	Ty
chrV	173299	23_0_chrV_173299_canu_CPG_DO48Y_B	1000	INS	tig00000012	176765	177769	3.84615	0	not Ty
chrV	249936	0_0_chrV_249936_canu_AAR_XF25V_B	-334	DEL	tig00000013	248968	248981	7.6923	1.00299	Ty
chrV	312197	9_0_chrV_312197_canu_ATE_HP70R_B	334	INS	tig00000013	315161	315499	11.5385	1.00898	Ty
chrV	431489	0_0_chrV_431489_canu_AAR_RG30M_B	-334	DEL	tig00000013	436055	436059	19.2308	0.997006	Ty
chrV	443369	0_0_chrV_443369_canu_AAR_QH10L_B	-6262	DEL	tig00000013	452957	452961	23.0769	0.991057	Ty
chrV	468348	20_0_chrV_468348_canu_CGD_UY47I_B	329	INS	tig00000013	465243	465576	7.69231	0.984802	Ty
chrV	492583	0_0_chrV_492583_canu_AAR_MW07M_B	-5839	DEL	tig00000013	502233	502678	11.5385	1	Ty
chrVI	4796	2_1_chrVI_4796_sdn_ABC_RF88D_S	16499	INS	utg250	5897	22400	46.1538	0	not Ty
chrVI	32513	0_0_chrVI_32513_canu_AAR_TO91Z_B	-236	DEL	tig00000018	28227	28237	46.1538	0	not Ty
chrVI	137912	2_0_chrVI_137912_canu_ABC_OQ23A_B	65	INS	tig00000015	133698	133767	34.6154	0.723077	Ty
chrVI	137736	0_0_chrVI_137736_canu_AAR_VC75A_B	-7116	DEL	tig00000018	133882	134545	7.6923	0.864812	Ty
chrVI	168290	23_0_chrVI_168290_canu_CPG_YQ05C_B	-55	DEL	tig00000016	144518	150514	3.84615	0	not Ty
chrVI	168290	23_0_chrVI_168290_canu_CPG_KD24Z_B	5992	INS	tig00000016	144518	150514	3.84615	0.993825	Ty
chrVI	178166	0_0_chrVI_178166_canu_AAR_SB84J_B	141	CONTR	tig00000018	167700	167841	34.6154	0	not Ty
chrVI	181054	1_0_chrVI_181054_canu_ABA_CU41R_B	5424	INS	tig00000018	162233	167661	7.69231	0.98691	Ty
chrVI	191737	6_0_chrVI_191737_canu_ACK_YO54X_B	5911	INS	tig00000019	196048	201963	7.69231	1.00051	Ty
chrVII	73912	0_0_chrVII_73912_canu_AAR_NY66D_B	337	INS	tig00000003	74354	74695	38.4615	1.01187	Ty
chrVII	74168	0_0_chrVII_74168_canu_AAR_VR72T_B	329	INS	tig00000003	74958	75291	46.1538	0.948328	Ty
chrVII	114939	8_0_chrVII_114939_canu_AKE_FO24O_B	381	DUP	tig00000002	111141	111299	7.69231	0.816273	Ty
chrVII	122186	23_0_chrVII_122186_canu_CPG_CY45N_B	329	INS	tig00000005	127922	128255	3.84615	1	Ty
chrVII	319422	1_0_chrVII_319422_canu_ABA_XT19C_B	-339	DEL	tig00000035	324219	324225	38.4615	1	Ty
chrVII	328048	0_0_chrVII_328048_canu_AAR_HV73C_B	5951	INS	tig00000003	334790	340745	11.5385	0.99832	Ty
chrVII	535210	0_0_chrVII_535210_canu_AAR_XW96N_B	-333	DEL	tig00000003	551218	551222	7.6923	0.936937	Ty
chrVII	535759	0_0_chrVII_535759_canu_AAR_DB22Z_B	-5927	DEL	tig00000003	551431	551435	11.5385	0.999831	Ty
chrVII	561842	0_0_chrVII_561842_canu_AAR_LX27B_B	-5919	DEL	tig00000003	572275	572279	15.3846	0.999831	Ty
chrVII	568741	0_0_chrVII_568741_canu_AAR_SP70P_B	-5960	DEL	tig00000003	573250	573255	7.6923	1	Ty
chrVII	701161	8_0_chrVII_701161_canu_AKE_ZI18U_B	325	INS	tig00000002	688837	689166	15.3846	1.01231	Ty
chrVII	707195	0_0_chrVII_707195_canu_AAR_IL98N_B	-5351	DEL	tig00000003	705752	705757	7.6923	0.985984	Ty
chrVII	811446	0_0_chrVII_811446_canu_AAR_DO21Z_B	-11878	DEL	tig00000003	816731	816736	7.6923	0.998232	Ty
chrVII	845453	9_0_chrVII_845453_canu_ATE_EQ60Y_B	333	INS	tig00000003	823298	823635	11.5385	1.01201	Ty
chrVII	877194	9_0_chrVII_877194_canu_ATE_CS04T_B	74	CONTR	tig00000003	856003	856077	11.5385	0	not Ty
chrVII	931170	0_0_chrVII_931170_canu_AAR_OG30P_B	-371	DEL	tig00000003	929918	929922	11.5385	0.997305	Ty
chrVIII	85388	0_0_chrVIII_85388_canu_AAR_XF17E_B	168	INS	tig00000012	81012	81184	26.9231	0	not Ty
chrVIII	85388	0_0_chrVIII_85388_canu_AAR_JX65Q_B	-6740	DEL	tig00000012	81012	81184	15.3846	0.931009	Ty
chrVIII	116339	23_0_chrVIII_116339_canu_CPG_MG22F_B	413	DUP	tig00000011	100506	100507	3.84615	0.755448	Ty
chrVIII	133119	1_0_chrVIII_133119_canu_ABA_IM29I_B	338	INS	tig00000009	122362	122704	50	1.00592	Ty
chrVIII	146340	0_1_chrVIII_146340_sdn_AAR_DL70J_S	-332	DEL	utg75	135220	135234	30.7692	1	Ty
chrVIII	207078	23_0_chrVIII_207078_canu_CPG_KU40M_B	165	INS	tig00000017	186778	186947	3.84615	0	not Ty
chrVIII	212057	0_0_chrVIII_212057_canu_AAR_QK32Z_B	1931	DUP	tig00000012	216221	216221	26.9231	0	not Ty
chrVIII	212057	0_0_chrVIII_212057_canu_AAR_VU89B_C	1931	DUP	tig00000012	212364	212364	23.0769	0	not Ty
chrVIII	212039	7_0_chrVIII_212039_canu_ACS_DI32V_B	1830	DUP	tig00000013	205720	205721	7.69231	0	not Ty
chrVIII	212057	0_0_chrVIII_212057_canu_AAR_GR38I_B	1931	DUP	tig00000012	214292	214292	19.2308	0	not Ty
chrVIII	212039	7_0_chrVIII_212039_canu_ACS_MU11Z_B	1830	DUP	tig00000013	207546	207547	7.69231	0	not Ty
chrVIII	211575	23_0_chrVIII_211575_canu_CPG_RT46I_B	1638	DUP	tig00000011	212093	212094	3.84615	0	not Ty
chrVIII	212057	0_0_chrVIII_212057_canu_AAR_NH02R_C	1931	DUP	tig00000012	210437	210437	11.5385	0	not Ty
chrVIII	211575	23_0_chrVIII_211575_canu_CPG_PE50B_B	1638	DUP	tig00000011	207183	207184	3.84615	0	not Ty
chrVIII	212057	0_0_chrVIII_212057_canu_AAR_VZ47O_B	1931	DUP	tig00000012	208509	208509	19.2308	0	not Ty
chrVIII	211575	23_0_chrVIII_211575_canu_CPG_YK66Z_B	1638	DUP	tig00000011	205546	205547	3.84615	0	not Ty
chrVIII	213195	5_1_chrVIII_213195_sdn_ACG_JM91G_S	-1068	DEL	utg105	202484	223053	11.5385	0	not Ty
chrVIII	213195	5_1_chrVIII_213195_sdn_ACG_VU64Z_S	20565	INS	utg105	202484	223053	7.69231	0	not Ty
chrVIII	214253	0_0_chrVIII_214253_canu_AAR_UI94R_B	1983	CONTR	tig00000012	216430	218413	23.0769	0	not Ty
chrVIII	237993	13_0_chrVIII_237993_canu_BAN_AG16R_B	69	INS	tig00000015	228576	228649	34.6154	0	not Ty
chrVIII	358843	11_0_chrVIII_358843_canu_BAK_TD60S_B	330	INS	tig00000011	352462	352796	15.3846	1.00909	Ty
chrVIII	389007	0_0_chrVIII_389007_canu_AAR_JL06O_B	337	INS	tig00000012	391960	392301	50	1.01187	Ty
chrVIII	389176	0_0_chrVIII_389176_canu_AAR_GT90T_B	-338	DEL	tig00000012	392470	392470	19.2308	0.985207	Ty
chrVIII	525463	10_0_chrVIII_525463_canu_AVI_BM65R_B	-746	DEL	tig00000007	140338	143382	7.69231	0	not Ty
chrVIII	522201	4_0_chrVIII_522201_canu_ABS_AW18H_B	40354	TRA	tig00000002	37048	273	15.3846	0	not Ty
chrVIII	527446	9_0_chrVIII_527446_canu_ATE_TM19P_B	103	INS	tig00000016	199450	199557	7.69231	0	not Ty
chrVIII	543610	0_0_chrVIII_543610_canu_AAR_EF13S_C	-6028	DEL	tig00000012	533354	533359	46.1538	1	Ty
chrX	99560	20_0_chrX_99560_canu_CGD_OQ48R_B	-139	DEL	tig00000009	104148	104160	7.69231	0	not Ty
chrX	116268	12_0_chrX_116268_canu_BAM_IZ26R_B	329	INS	tig00000006	111369	111702	11.5385	0.948328	Ty
chrX	197544	0_0_chrX_197544_canu_AAR_WA43V_B	-6571	DEL	tig00000008	202612	202617	15.3846	0.931974	Ty
chrX	354639	23_0_chrX_354639_canu_CPG_MH04D_B	667	INS	tig00000010	352914	353585	3.84615	0.992504	Ty
chrX	354843	0_0_chrX_354843_canu_AAR_QX35U_B	-332	DEL	tig00000008	359768	359773	34.6154	1	Ty
chrX	354068	0_0_chrX_354068_canu_AAR_OL19Q_B	5911	INS	tig00000008	353083	358998	23.0769	1.00051	Ty
chrX	374830	23_0_chrX_374830_canu_CPG_NF73D_B	514	INS	tig00000010	379673	380191	3.84615	0.996109	Ty
chrX	472462	0_0_chrX_472462_canu_AAR_BG04L_B	-11511	DEL	tig00000008	477176	477180	7.6923	0.999913	Ty
chrX	538102	0_0_chrX_538102_canu_AAR_SJ33V_B	-333	DEL	tig00000008	531379	531383	11.5385	0.987988	Ty
chrX	541094	0_0_chrX_541094_canu_AAR_LJ04U_B	-334	DEL	tig00000008	534401	534405	19.2308	0.991018	Ty
chrX	543605	3_0_chrX_543605_canu_ABP_XB05G_B	-95	DEL	tig00000009	536286	536288	30.7692	0	not Ty
chrX	628805	3_0_chrX_628805_canu_ABP_OH82K_B	273	INS	tig00000009	621377	621654	38.4615	0	not Ty
chrX	729995	2_0_chrX_729995_canu_ABC_BZ73Q_B	5393	INS	tig00000007	729239	734636	34.6154	0	not Ty
chrXI	202643	0_0_chrXI_202643_canu_AAR_ON64Q_B	-341	DEL	tig00000010	203171	203175	15.3846	0.997067	Ty
chrXI	302479	20_0_chrXI_302479_canu_CGD_KY95A_B	330	INS	tig00000012	333699	334033	7.69231	1	Ty
chrXI	313605	0_0_chrXI_313605_canu_AAR_OW23H_B	-314	DEL	tig00000010	319831	319839	11.5385	0.875796	Ty
chrXI	314193	0_0_chrXI_314193_canu_AAR_ZI96Q_B	-332	DEL	tig00000010	320100	320105	11.5385	0.96988	Ty
chrXI	458471	20_0_chrXI_458471_canu_CGD_TH34Z_B	5728	INS	tig00000012	489867	495599	7.69231	0.982018	Ty
chrXI	458139	0_0_chrXI_458139_canu_AAR_YN71X_B	-333	DEL	tig00000010	470156	470160	19.2308	0.936937	Ty
chrXII	11498	4_0_chrXII_11498_canu_ABS_WW59T_B	1050593	TRA	tig00000003	4874	1032219	15.3846	0	not Ty
chrXII	92359	23_1_chrXII_92359_sdn_CPG_UA63Z_S	534	INS	utg92	81610	82148	3.84615	0.992509	Ty
chrXII	215079	0_0_chrXII_215079_canu_AAR_RF47H_B	-5926	DEL	tig00000007	209464	209469	7.6923	1	Ty
chrXII	221247	23_0_chrXII_221247_canu_CPG_MY96D_B	5958	INS	tig00000013	205589	211551	3.84615	0.999496	Ty
chrXII	451418	23_1_chrXII_451418_sdn_CPG_DH34H_S	242	DUP	utg92	441931	451114	3.84615	0	not Ty
chrXII	451418	23_0_chrXII_451418_canu_CPG_JK11Y_B	18263	INS	tig00000013	441862	460129	3.84615	0.0182336	not Ty
chrXII	468929	0_0_chrXII_468929_canu_AAR_WE05I_B	-20824	DEL	tig00000011	23324	24413	26.9231	0.283519	not Ty
chrXII	489480	5_1_chrXII_489480_sdn_ACG_JX73F_S	64843	INS	utg113	473613	538460	11.5385	0	not Ty
chrXII	593144	0_0_chrXII_593144_canu_AAR_DH02E_B	-5919	DEL	tig00000011	128033	128037	11.5385	0.998142	Ty
chrXII	650823	0_0_chrXII_650823_canu_AAR_JD07R_B	-5921	DEL	tig00000011	179803	179807	7.6923	0.999831	Ty
chrXII	687944	0_0_chrXII_687944_canu_AAR_NN99H_B	337	INS	tig00000011	210996	211337	42.3077	1.0089	Ty
chrXII	731667	0_0_chrXII_731667_canu_AAR_BP85L_B	-334	DEL	tig00000011	254939	254943	15.3846	0.967066	Ty
chrXII	734499	4_0_chrXII_734499_canu_ABS_OY29I_B	5955	INS	tig00000003	708828	714787	34.6154	0.999664	Ty
chrXII	818474	0_0_chrXII_818474_canu_AAR_OI78C_B	687	INS	tig00000011	341326	342017	30.7692	0.944687	Ty
chrXII	941191	0_0_chrXII_941191_canu_AAR_HE71Y_B	-5960	DEL	tig00000011	464676	464680	11.5385	0.999832	Ty
chrXII	963144	23_0_chrXII_963144_canu_CPG_ES05G_B	5958	INS	tig00000009	522265	528227	3.84615	0.999496	Ty
chrXII	976255	0_0_chrXII_976255_canu_AAR_ZP03G_B	139	INS	tig00000011	493803	493946	34.6154	0	not Ty
chrXII	976255	0_0_chrXII_976255_canu_AAR_HZ43C_B	-5446	DEL	tig00000011	493803	493946	23.0769	0.998347	Ty
chrXII	1062091	5_0_chrXII_1062091_canu_ACG_PE09L_B	-5894	DEL	tig00000011	612660	624415	7.69231	0	not Ty
chrXIII	5541	20_0_chrXIII_5541_canu_CGD_LS37T_B	912350	TRA	tig00000025	467	901834	7.69231	0	not Ty
chrXIII	131908	11_0_chrXIII_131908_canu_BAK_BI33L_B	5347	INS	tig00000005	126730	132081	7.69231	0.986909	Ty
chrXIII	168348	0_0_chrXIII_168348_canu_AAR_XU59K_B	-334	DEL	tig00000004	163074	163078	23.0769	0.967066	Ty
chrXIII	183989	0_0_chrXIII_183989_canu_AAR_KZ88T_B	538	INS	tig00000004	178364	178906	46.1538	0.626394	Ty
chrXIII	183989	0_0_chrXIII_183989_canu_AAR_WW97G_B	-6095	DEL	tig00000004	178364	178906	11.5385	0.970304	Ty
chrXIII	196331	0_0_chrXIII_196331_canu_AAR_HN22W_B	71	INS	tig00000004	185172	185247	15.3846	0.633803	Ty
chrXIII	196331	0_0_chrXIII_196331_canu_AAR_OE23Y_B	-5855	DEL	tig00000004	185172	185247	7.6923	1	Ty
chrXIII	357005	0_0_chrXIII_357005_canu_AAR_JC53H_B	-5913	DEL	tig00000004	340441	340447	7.6923	0.993404	Ty
chrXIII	372699	0_0_chrXIII_372699_canu_AAR_JC30Z_B	-5923	DEL	tig00000004	350200	350208	11.5385	1.00017	Ty
chrXIII	480881	0_0_chrXIII_480881_canu_AAR_ZE85N_B	330	INS	tig00000004	452734	453068	42.3077	0.945455	Ty
chrXIII	503770	1_0_chrXIII_503770_canu_ABA_BR75S_B	-371	DEL	tig00000010	493675	493680	26.9231	1	Ty
chrXIII	504879	1_0_chrXIII_504879_canu_ABA_FT04L_B	338	INS	tig00000010	494417	494759	34.6154	1.00888	Ty
chrXIII	609800	5_0_chrXIII_609800_canu_ACG_EI50M_B	160	INS	tig00000004	588569	588733	15.3846	0	not Ty
chrXIII	768038	3_0_chrXIII_768038_canu_ABP_IP10U_B	61	DUP	tig00000005	740365	740372	30.7692	0	not Ty
chrXIII	768453	3_0_chrXIII_768453_canu_ABP_TN58K_B	337	INS	tig00000005	740785	741126	30.7692	1.01187	Ty
chrXIII	768547	0_0_chrXIII_768547_canu_AAR_IW48D_B	-333	DEL	tig00000004	738613	738617	30.7692	0.987988	Ty
chrXIV	96609	3_0_chrXIV_96609_canu_ABP_TO31Y_B	83	INS	tig00000008	90394	90481	26.9231	1.04819	Ty
chrXIV	96609	2_0_chrXIV_96609_canu_ABC_HR72Y_B	-5939	DEL	tig00000009	95598	96265	34.6154	0.989055	Ty
chrXIV	519162	0_0_chrXIV_519162_canu_AAR_MX76X_B	-5901	DEL	tig00000009	520171	520175	11.5385	0.996441	Ty
chrXIV	546737	0_0_chrXIV_546737_canu_AAR_LS76D_B	-338	DEL	tig00000009	541858	541865	19.2308	1	Ty
chrXIV	561606	0_0_chrXIV_561606_canu_AAR_ZL44X_B	-6387	DEL	tig00000009	562712	562758	23.0769	0.991232	Ty
chrXIV	574070	0_0_chrXIV_574070_canu_AAR_BJ02W_B	24090	INV	tig00000009	568865	592946	23.0769	0	not Ty
chrXIV	726440	23_0_chrXIV_726440_canu_CPG_RB41E_B	-444	DEL	tig00000008	701444	707680	3.84615	0.880631	Ty
chrXIV	726440	23_0_chrXIV_726440_canu_CPG_KI57I_B	6232	INS	tig00000008	701444	707680	3.84615	0.999198	Ty
chrXV	3431	3_0_chrXV_3431_canu_ABP_QX76L_B	244	INS	tig00000004	3770	4018	34.6154	0	not Ty
chrXV	11053	3_0_chrXV_11053_canu_ABP_TB51K_B	798	INS	tig00000004	11047	11849	38.4615	0	not Ty
chrXV	29598	2_0_chrXV_29598_canu_ABC_GZ74Y_B	82	DUP	tig00000002	36641	36684	34.6154	0	not Ty
chrXV	117702	0_0_chrXV_117702_canu_AAR_PT28Q_B	-5928	DEL	tig00000002	110394	110397	15.3846	0.997976	Ty
chrXV	300961	8_0_chrXV_300961_canu_AKE_BJ34W_B	330	INS	tig00000003	296970	297304	11.5385	1.00909	Ty
chrXV	347310	23_0_chrXV_347310_canu_CPG_RP85N_B	-63	DEL	tig00000002	343321	343328	3.84615	0	not Ty
chrXV	487424	0_0_chrXV_487424_canu_AAR_CT61O_B	338	INS	tig00000002	474612	474954	30.7692	1.00888	Ty
chrXV	594820	0_0_chrXV_594820_canu_AAR_NH28Q_B	-5914	DEL	tig00000002	582316	582321	11.5385	1	Ty
chrXV	703772	0_0_chrXV_703772_canu_AAR_FC98G_B	-6337	DEL	tig00000002	685384	685388	15.3846	0.996686	Ty
chrXV	854276	0_0_chrXV_854276_canu_AAR_QA91Y_B	-340	DEL	tig00000002	829594	829599	11.5385	1	Ty
chrXV	970269	23_0_chrXV_970269_canu_CPG_OQ38G_B	346	INS	tig00000002	953974	954324	3.84615	0.936416	Ty
chrXV	970285	0_0_chrXV_970285_canu_AAR_DS09D_B	-5975	DEL	tig00000002	945340	945377	26.9231	0.995481	Ty
chrXV	980259	1_0_chrXV_980259_canu_ABA_RP29J_B	-324	DEL	tig00000003	973618	973633	30.7692	0.938272	Ty
chrXVI	15495	20_0_chrXVI_15495_canu_CGD_ZM91W_C	53	INS	tig00000008	12829	12886	7.69231	0	not Ty
chrXVI	15495	3_0_chrXVI_15495_canu_ABP_KN33I_B	53	INS	tig00000006	30742	30799	30.7692	0	not Ty
chrXVI	7883	20_0_chrXVI_7883_canu_CGD_PZ22P_B	18282	TRA	tig00000025	919754	901417	7.69231	0	not Ty
chrXVI	56358	0_0_chrXVI_56358_canu_AAR_EJ59D_B	-5918	DEL	tig00000005	50678	51263	50	0.982595	Ty
chrXVI	210444	23_0_chrXVI_210444_canu_CPG_KB86Y_B	5947	INS	tig00000004	227804	233755	3.84615	0.999832	Ty
chrXVI	211576	0_0_chrXVI_211576_canu_AAR_EN90K_B	-331	DEL	tig00000005	203700	203706	7.6923	0.993958	Ty
chrXVI	436486	0_0_chrXVI_436486_canu_AAR_AC01V_B	-6646	DEL	tig00000005	428233	428237	11.5385	0.872856	Ty
chrXVI	560299	3_0_chrXVI_560299_canu_ABP_PU60I_B	336	INS	tig00000006	564953	565293	23.0769	1.01488	Ty
chrXVI	627453	23_0_chrXVI_627453_canu_CPG_PE18F_B	5957	INS	tig00000004	644049	650010	3.84615	0.998993	Ty
chrXVI	804645	0_0_chrXVI_804645_canu_AAR_FA09J_B	-5918	DEL	tig00000005	789463	789468	7.6923	0.99662	Ty
chrXVI	819245	5_0_chrXVI_819245_canu_ACG_XT04W_B	5911	INS	tig00000006	807984	813899	7.69231	1.00051	Ty
chrXVI	844412	0_0_chrXVI_844412_canu_AAR_OG10D_B	-5928	DEL	tig00000005	823287	823293	7.6923	1.00017	Ty
chrXVI	850637	0_0_chrXVI_850637_canu_AAR_FX47B_B	-5918	DEL	tig00000005	823571	823584	11.5385	0.997127	Ty
chrI	160233	24_chrI_160233_ref_SIG_OT06B	-5932	DEL	JRIQ01000090.1	19898	19900	3.84615	0.995448	Ty
chrII	9029	24_chrII_9029_ref_SIG_NA30H	-358	DEL	JRIQ01000192.1	666	692	3.84615	0.824022	Ty
chrII	29643	24_chrII_29643_ref_SIG_VB77E	-5960	DEL	JRIQ01000192.1	20904	20908	3.84615	0.998826	Ty
chrII	35850	24_chrII_35850_ref_SIG_JE67N	-372	DEL	JRIQ01000192.1	21147	21151	3.84615	0.997312	Ty
chrII	137650	24_chrII_137650_ref_SIG_SZ60W	95	INS	JRIQ01000192.1	122512	122611	3.84615	0	not Ty
chrII	221036	24_chrII_221036_ref_SIG_RO21A	-5917	DEL	JRIQ01000192.1	205621	205625	3.84615	0.993071	Ty
chrII	235644	24_chrII_235644_ref_SIG_FV83H	-110	DEL	JRIQ01000192.1	214266	214292	3.84615	0	not Ty
chrII	259578	24_chrII_259578_ref_SIG_SB91D	-5916	DEL	JRIQ01000192.1	238131	238137	3.84615	1.00017	Ty
chrII	429115	24_chrII_429115_ref_SIG_EK38U	-389	DEL	JRIQ01000110.1	127420	128879	3.84615	0	not Ty
chrII	591758	24_chrII_591758_ref_SIG_NR95J	535	DUP	JRIQ01000168.1	52807	52836	3.84615	0	not Ty
chrII	643488	24_chrII_643488_ref_SIG_AR30F	-370	DEL	JRIQ01000168.1	1128	1134	3.84615	1.0027	Ty
chrII	801727	24_chrII_801727_ref_SIG_YS14U	-1041	DEL	JRIQ01000002.1	1791	2769	3.84615	0	not Ty
chrIII	168389	24_chrIII_168389_ref_SIG_ND94B	-691	DEL	JRIQ01000116.1	30087	30093	3.84615	0.968162	Ty
chrIII	169206	24_chrIII_169206_ref_SIG_EL12C	-339	DEL	JRIQ01000116.1	29961	29965	3.84615	0.99705	Ty
chrIII	269006	24_chrIII_269006_ref_SIG_XR74E	-162	DEL	JRIQ01000154.1	24566	24592	3.84615	0	not Ty
chrIV	309044	24_chrIV_309044_ref_SIG_ZJ78H	-241	DEL	JRIQ01000159.1	127568	127594	3.84615	0	not Ty
chrIV	383487	24_chrIV_383487_ref_SIG_AY09X	-110	DEL	JRIQ01000159.1	53454	53456	3.84615	0	not Ty
chrIV	383958	7_0_chrIV_383958_canu_ACS_GR17R_B	2732	INS	tig00000050	380091	382827	46.1538	0	not Ty
chrIV	384245	24_chrIV_384245_ref_SIG_UE69K	-310	DEL	JRIQ01000159.1	52119	52145	3.84615	0	not Ty
chrIV	384947	2_0_chrIV_384947_canu_ABC_VT56V_B	156	CONTR	tig00000001	405013	405169	26.9231	0	not Ty
chrIV	434422	24_chrIV_434422_ref_SIG_KD41Q	-472	DEL	JRIQ01000159.1	2375	2380	3.84615	0.595339	Ty
chrIV	437149	24_chrIV_437149_ref_SIG_JJ74V	-370	DEL	JRIQ01000159.1	134	139	3.84615	1	Ty
chrIV	527285	24_chrIV_527285_ref_SIG_YL04S	-7797	DEL	JRIQ01000046.1	126999	127043	3.84615	0	not Ty
chrIV	544681	24_chrIV_544681_ref_SIG_WU30C	-121	DEL	JRIQ01000046.1	117402	117402	3.84615	0	not Ty
chrIV	645384	1_0_chrIV_645384_canu_ABA_BK43J_B	328	INS	tig00000004	184405	184737	26.9231	1.00305	Ty
chrIV	645186	24_chrIV_645186_ref_SIG_ZV90R	-6279	DEL	JRIQ01000046.1	16575	16881	3.84615	0.991559	Ty
chrIV	802770	24_chrIV_802770_ref_SIG_ZG49U	-93	DEL	JRIQ01000030.1	23980	24006	3.84615	0	not Ty
chrIV	871815	24_chrIV_871815_ref_SIG_EE44F	-5969	DEL	JRIQ01000160.1	670	675	3.84615	0.996817	Ty
chrIV	878302	24_chrIV_878302_ref_SIG_PH73N	-5919	DEL	JRIQ01000160.1	153	157	3.84615	0.999831	Ty
chrIV	1023136	24_chrIV_1023136_ref_SIG_TO63B	-341	DEL	JRIQ01000191.1	30669	30674	3.84615	1.00293	Ty
chrIV	1095766	24_chrIV_1095766_ref_SIG_TA63C	-5926	DEL	JRIQ01000076.1	49178	49183	3.84615	1	Ty
chrIV	1164258	24_chrIV_1164258_ref_SIG_RY84K	-150	DEL	JRIQ01000169.1	75421	75447	3.84615	0	not Ty
chrIV	1206704	24_chrIV_1206704_ref_SIG_MM02U	-5918	DEL	JRIQ01000169.1	33130	33135	3.84615	0.99831	Ty
chrIV	1305567	24_chrIV_1305567_ref_SIG_QV34U	-115	DEL	JRIQ01000137.1	62338	62365	3.84615	0	not Ty
chrIV	1308167	9_0_chrIV_1308167_canu_ATE_ZO82Y_B	423	CONTR	tig00000001	1262335	1262758	19.2308	0	not Ty
chrIV	1360502	24_chrIV_1360502_ref_SIG_YP36P	-258	DEL	JRIQ01000145.1	162018	162044	3.84615	0	not Ty
chrIV	1504227	24_chrIV_1504227_ref_SIG_FM51Y	148	CONTR	JRIQ01000145.1	18630	18778	3.84615	0	not Ty
chrIV	1504480	12_0_chrIV_1504480_canu_BAM_YM76Y_B	206	CONTR	tig00000001	1674166	1674372	7.69231	0	not Ty
chrIX	25495	24_chrIX_25495_ref_SIG_ER58I	-205	DEL	JRIQ01000151.1	531	704	3.84615	0	not Ty
chrIX	25490	0_0_chrIX_25490_canu_AAR_NV17H_B	185	CONTR	tig00000014	9453	9638	7.69231	0	not Ty
chrIX	25700	0_0_chrIX_25700_canu_AAR_SO42P_B	185	CONTR	tig00000014	9453	9638	11.5385	0	not Ty
chrIX	105768	1_0_chrIX_105768_canu_ABA_HT93Q_B	58	DUP	tig00000041	107634	107690	11.5385	0	not Ty
chrIX	146948	24_chrIX_146948_ref_SIG_TJ81F	-95	DEL	JRIQ01000151.1	121838	121864	3.84615	0	not Ty
chrIX	147149	24_chrIX_147149_ref_SIG_YO51C	-120	DEL	JRIQ01000151.1	121970	121970	3.84615	0	not Ty
chrIX	187820	24_chrIX_187820_ref_SIG_AW49T	91	INS	JRIQ01000151.1	162507	162602	3.84615	0	not Ty
chrIX	196653	24_chrIX_196653_ref_SIG_LE61Z	-371	DEL	JRIQ01000151.1	171404	171409	3.84615	1	Ty
chrIX	205208	24_chrIX_205208_ref_SIG_BI46A	-5443	DEL	JRIQ01000151.1	179584	179594	3.84615	0.984567	Ty
chrIX	256377	24_chrIX_256377_ref_SIG_YB86N	-140	DEL	JRIQ01000151.1	225246	225293	3.84615	0	not Ty
chrIX	366585	12_0_chrIX_366585_canu_BAM_KD79Y_B	75	CONTR	tig00000014	363527	363602	7.69231	0	not Ty
chrIX	390772	1_0_chrIX_390772_canu_ABA_EI29U_B	138	CONTR	tig00000041	406186	406324	42.3077	0	not Ty
chrIX	390980	24_chrIX_390980_ref_SIG_NP12A	-343	DEL	JRIQ01000124.1	39766	40184	3.84615	0	not Ty
chrIX	390980	3_1_chrIX_390980_sdn_ABP_TM45M_S	511	INS	utg582	375863	376378	26.9231	0	not Ty
chrIX	391564	24_chrIX_391564_ref_SIG_FA41K	-1496	DEL	JRIQ01000124.1	39525	39526	3.84615	0	not Ty
chrV	52863	24_chrV_52863_ref_SIG_RQ55N	-107	DEL	JRIQ01000074.1	31158	31184	3.84615	0	not Ty
chrV	62141	24_chrV_62141_ref_SIG_UW95G	-334	DEL	JRIQ01000074.1	40347	40351	3.84615	0.997006	Ty
chrV	86639	24_chrV_86639_ref_SIG_YA82N	-114	DEL	JRIQ01000074.1	64480	64506	3.84615	0	not Ty
chrV	135608	24_chrV_135608_ref_SIG_OU96Z	-332	DEL	JRIQ01000223.1	90179	90184	3.84615	1	Ty
chrV	207344	0_0_chrV_207344_canu_AAR_NH37O_B	340	INS	tig00000013	205988	206332	46.1538	1.00294	Ty
chrV	243655	24_chrV_243655_ref_SIG_ST18K	148	INS	JRIQ01000016.1	17874	18026	3.84615	0	not Ty
chrV	249936	24_chrV_249936_ref_SIG_YD14O	-334	DEL	JRIQ01000016.1	24287	24300	3.84615	1.00299	Ty
chrV	289935	24_chrV_289935_ref_SIG_UV82K	514	DUP	JRIQ01000113.1	12503	12529	3.84615	0	not Ty
chrV	397342	24_chrV_397342_ref_SIG_CS52E	-193	DEL	JRIQ01000113.1	119619	119645	3.84615	0	not Ty
chrVI	117416	24_chrVI_117416_ref_SIG_CU95W	514	DUP	JRIQ01000142.1	88498	88524	3.84615	0	not Ty
chrVI	157854	24_chrVI_157854_ref_SIG_XD89A	-116	DEL	JRIQ01000086.1	3886	3912	3.84615	0	not Ty
chrVI	186231	24_chrVI_186231_ref_SIG_LW52L	62	INS	JRIQ01000028.1	23878	23944	3.84615	0	not Ty
chrVII	254656	24_chrVII_254656_ref_SIG_FF10T	539	DUP	JRIQ01000177.1	49481	49507	3.84615	0	not Ty
chrVII	449252	24_chrVII_449252_ref_SIG_WN22K	54	INS	JRIQ01000005.1	234217	234275	3.84615	0	not Ty
chrVII	517636	2_0_chrVII_517636_canu_ABC_GH23C_B	71	DUP	tig00000004	518566	518595	11.5385	0	not Ty
chrVII	535210	24_chrVII_535210_ref_SIG_QE30S	-333	DEL	JRIQ01000005.1	148137	148141	3.84615	0.936937	Ty
chrVII	535759	24_chrVII_535759_ref_SIG_LS87L	-5927	DEL	JRIQ01000005.1	147924	147928	3.84615	0.999831	Ty
chrVII	561751	0_0_chrVII_561751_canu_AAR_HR95G_B	675	INS	tig00000003	571509	572188	46.1538	0.998519	Ty
chrVII	561842	24_chrVII_561842_ref_SIG_JO18J	-5919	DEL	JRIQ01000005.1	127473	127477	3.84615	0.999831	Ty
chrVII	568741	24_chrVII_568741_ref_SIG_EW37V	-5960	DEL	JRIQ01000005.1	126497	126502	3.84615	1	Ty
chrVII	707195	24_chrVII_707195_ref_SIG_NY67U	-5351	DEL	JRIQ01000327.1	14881	14886	3.84615	0.985984	Ty
chrVII	774104	24_chrVII_774104_ref_SIG_XN91H	-111	DEL	JRIQ01000049.1	501	527	3.84615	0	not Ty
chrVII	793890	0_0_chrVII_793890_canu_AAR_VD84N_B	135	INS	tig00000003	799034	799173	42.3077	0	not Ty
chrVII	811446	24_chrVII_811446_ref_SIG_KS64R	-11878	DEL	JRIQ01000087.1	37005	37010	3.84615	0.998232	Ty
chrVII	828753	24_chrVII_828753_ref_SIG_KR06C	-114	DEL	JRIQ01000087.1	42434	42460	3.84615	0	not Ty
chrVIII	35325	24_chrVIII_35325_ref_SIG_BQ94I	532	DUP	JRIQ01000171.1	87391	87417	3.84615	0	not Ty
chrVIII	85269	24_chrVIII_85269_ref_SIG_TF28O	248	INS	JRIQ01000171.1	37124	37376	3.84615	0	not Ty
chrVIII	85269	24_chrVIII_85269_ref_SIG_PB51L	-6859	DEL	JRIQ01000171.1	37124	37376	3.84615	0.914856	Ty
chrVIII	116424	24_chrVIII_116424_ref_SIG_ZN95D	-328	DEL	JRIQ01000171.1	12547	12556	3.84615	0.95122	Ty
chrVIII	146273	24_chrVIII_146273_ref_SIG_AP34F	-359	DEL	JRIQ01000139.1	12305	12331	3.84615	0.841226	Ty
chrVIII	214253	4_0_chrVIII_214253_canu_ABS_KB47Z_C	1983	CONTR	tig00000013	200812	202795	15.3846	0	not Ty
chrVIII	288248	24_chrVIII_288248_ref_SIG_LG36L	91	INS	JRIQ01000152.1	100854	100949	3.84615	0	not Ty
chrX	197494	1_0_chrX_197494_canu_ABA_VS20S_B	444	INS	tig00000014	217879	218327	26.9231	0.547297	Ty
chrX	197494	24_chrX_197494_ref_SIG_JA30J	-6621	DEL	JRIQ01000143.1	150644	151175	3.84615	0.932488	Ty
chrX	293134	0_0_chrX_293134_canu_AAR_HY93E_B	92	INS	tig00000008	291960	292056	30.7692	0	not Ty
chrX	355397	24_chrX_355397_ref_SIG_NZ51V	-101	DEL	JRIQ01000026.1	260	302	3.84615	0	not Ty
chrX	366771	24_chrX_366771_ref_SIG_VA02Y	-137	DEL	JRIQ01000026.1	11574	11600	3.84615	0	not Ty
chrX	400222	24_chrX_400222_ref_SIG_ZQ58J	208	INS	JRIQ01000026.1	45022	45234	3.84615	0	not Ty
chrX	400308	1_1_chrX_400308_sdn_ABA_SC89X_S	236	INS	utg367	397899	398139	19.2308	0	not Ty
chrX	414915	24_chrX_414915_ref_SIG_TI78O	-88	DEL	JRIQ01000026.1	60225	60251	3.84615	0	not Ty
chrX	424462	24_chrX_424462_ref_SIG_SU78U	138	INS	JRIQ01000127.1	29245	29387	3.84615	0	not Ty
chrX	538102	24_chrX_538102_ref_SIG_HW98P	-333	DEL	JRIQ01000140.1	54153	54157	3.84615	0.987988	Ty
chrX	541094	24_chrX_541094_ref_SIG_GT42E	-334	DEL	JRIQ01000069.1	161380	161384	3.84615	0.991018	Ty
chrX	542988	24_chrX_542988_ref_SIG_CW15L	-109	DEL	JRIQ01000069.1	159764	159790	3.84615	0	not Ty
chrX	543605	24_chrX_543605_ref_SIG_CX62L	-95	DEL	JRIQ01000069.1	159257	159259	3.84615	0	not Ty
chrX	639215	24_chrX_639215_ref_SIG_DL34R	148	INS	JRIQ01000069.1	63560	63712	3.84615	0	not Ty
chrX	714347	8_0_chrX_714347_canu_AKE_GC72O_B	148	CONTR	tig00000008	700732	700880	23.0769	0	not Ty
chrX	715021	24_chrX_715021_ref_SIG_OA09N	194	CONTR	JRIQ01000084.1	12779	12973	3.84615	0	not Ty
chrXI	168996	24_chrXI_168996_ref_SIG_RG93S	73	INS	JRIQ01000039.1	166018	166095	3.84615	0	not Ty
chrXI	311166	0_0_chrXI_311166_canu_AAR_SD32B_B	94	INS	tig00000010	317299	317397	7.6923	0	not Ty
chrXI	313605	24_chrXI_313605_ref_SIG_ML02L	-314	DEL	JRIQ01000088.1	144369	144377	3.84615	0.875796	Ty
chrXI	314193	24_chrXI_314193_ref_SIG_EY03U	-332	DEL	JRIQ01000088.1	144103	144108	3.84615	0.96988	Ty
chrXI	379666	0_0_chrXI_379666_canu_AAR_NI90J_B	338	INS	tig00000010	391182	391524	46.1538	1.00888	Ty
chrXI	389144	0_0_chrXI_389144_canu_AAR_AX07J_B	183	INS	tig00000010	400993	401180	50	0	not Ty
chrXII	47929	24_chrXII_47929_ref_SIG_OV87B	532	DUP	JRIQ01000082.1	46909	46935	3.84615	0	not Ty
chrXII	64109	24_chrXII_64109_ref_SIG_XI26R	110	DUP	JRIQ01000082.1	30584	30615	3.84615	0	not Ty
chrXII	64219	24_chrXII_64219_ref_SIG_JU98D	-118	DEL	JRIQ01000082.1	30584	30615	3.84615	0	not Ty
chrXII	150537	0_0_chrXII_150537_canu_AAR_GD69E_B	224	INS	tig00000007	144696	144924	30.7692	0	not Ty
chrXII	168160	24_chrXII_168160_ref_SIG_WW39T	-103	DEL	JRIQ01000024.1	71997	72023	3.84615	0.951456	Ty
chrXII	592487	24_chrXII_592487_ref_SIG_DK99K	-104	DEL	JRIQ01000108.1	266	292	3.84615	0	not Ty
chrXII	593144	24_chrXII_593144_ref_SIG_AF96I	-5919	DEL	JRIQ01000141.1	120	124	3.84615	0.998142	Ty
chrXII	613792	24_chrXII_613792_ref_SIG_KC04O	-160	DEL	JRIQ01000141.1	14978	15004	3.84615	0	not Ty
chrXII	650823	24_chrXII_650823_ref_SIG_WL14V	-5921	DEL	JRIQ01000141.1	51871	51875	3.84615	0.999831	Ty
chrXII	941191	24_chrXII_941191_ref_SIG_MT82J	-5960	DEL	JRIQ01000180.1	16119	16123	3.84615	0.999832	Ty
chrXIII	259250	12_0_chrXIII_259250_canu_BAM_UE92F_B	5422	INS	tig00000004	255044	260470	7.69231	0.986905	Ty
chrXIII	357005	24_chrXIII_357005_ref_SIG_EL66Z	-5913	DEL	JRIQ01000007.1	9785	9791	3.84615	0.993404	Ty
chrXIII	420977	0_0_chrXIII_420977_canu_AAR_UM52O_B	198	INS	tig00000004	392580	392782	38.4615	0	not Ty
chrXIII	573077	24_chrXIII_573077_ref_SIG_VY42P	-159	DEL	JRIQ01000095.1	60352	60378	3.84615	0	not Ty
chrXIII	608977	24_chrXIII_608977_ref_SIG_HR58D	-190	DEL	JRIQ01000095.1	24884	24910	3.84615	0	not Ty
chrXIV	300930	24_chrXIV_300930_ref_SIG_SW67M	84	INS	JRIQ01000167.1	47791	47879	3.84615	0	not Ty
chrXIV	331871	24_chrXIV_331871_ref_SIG_HE47D	-244	DEL	JRIQ01000167.1	78817	78843	3.84615	0	not Ty
chrXIV	359349	24_chrXIV_359349_ref_SIG_QW94W	65	INS	JRIQ01000167.1	106116	106185	3.84615	0	not Ty
chrXIV	413436	24_chrXIV_413436_ref_SIG_MZ37N	117	INS	JRIQ01000167.1	160272	160393	3.84615	0	not Ty
chrXIV	499840	24_chrXIV_499840_ref_SIG_IR68R	-178	DEL	JRIQ01000071.1	56219	56245	3.84615	0	not Ty
chrXIV	546730	24_chrXIV_546730_ref_SIG_KY87C	-345	DEL	JRIQ01000148.1	21705	21705	3.84615	0.97971	Ty
chrXIV	602348	24_chrXIV_602348_ref_SIG_PB22W	-98	DEL	JRIQ01000109.1	171	197	3.84615	0	not Ty
chrXIV	667310	24_chrXIV_667310_ref_SIG_JJ76X	141	INS	JRIQ01000064.1	34910	35055	3.84615	0	not Ty
chrXIV	687494	24_chrXIV_687494_ref_SIG_JL73E	92	INS	JRIQ01000064.1	55198	55294	3.84615	0	not Ty
chrXV	22791	24_chrXV_22791_ref_SIG_SO47D	-138	DEL	JRIQ01000098.1	22551	22577	3.84615	0	not Ty
chrXV	23868	24_chrXV_23868_ref_SIG_UO78I	-243	DEL	JRIQ01000098.1	21615	21641	3.84615	0	not Ty
chrXV	115127	24_chrXV_115127_ref_SIG_DB33J	166	INS	JRIQ01000175.1	2575	2745	3.84615	0	not Ty
chrXV	115165	24_chrXV_115165_ref_SIG_OD13K	82	CONTR	JRIQ01000175.1	2493	2575	3.84615	0	not Ty
chrXV	326196	24_chrXV_326196_ref_SIG_FR69W	361	INS	JRIQ01000023.1	202600	202965	3.84615	0	not Ty
chrXV	385209	0_0_chrXV_385209_canu_AAR_LB62S_B	118	INS	tig00000002	371914	372036	3.84615	0	not Ty
chrXV	459817	24_chrXV_459817_ref_SIG_BS08F	-123	DEL	JRIQ01000023.1	336629	336655	3.84615	0	not Ty
chrXV	594820	24_chrXV_594820_ref_SIG_XY88G	-5914	DEL	JRIQ01000225.1	19722	19727	3.84615	1	Ty
chrXV	970065	24_chrXV_970065_ref_SIG_HM23U	1919	INS	JRIQ01000003.1	4005	5928	3.84615	0	not Ty
chrXV	970286	24_chrXV_970286_ref_SIG_RK76R	-5960	DEL	JRIQ01000003.1	3936	3940	3.84615	0.997987	Ty
chrXVI	56786	24_chrXVI_56786_ref_SIG_JS56E	-5931	DEL	JRIQ01000041.1	35374	35663	3.84615	0.995785	Ty
chrXVI	135904	24_chrXVI_135904_ref_SIG_ME15T	539	DUP	JRIQ01000037.1	418965	418991	3.84615	0	not Ty
chrXVI	281239	24_chrXVI_281239_ref_SIG_SS90N	-99	DEL	JRIQ01000037.1	273737	273767	3.84615	0	not Ty
chrXVI	377436	24_chrXVI_377436_ref_SIG_HC38A	538	DUP	JRIQ01000037.1	177075	177101	3.84615	0	not Ty
chrXVI	436889	24_chrXVI_436889_ref_SIG_RG78L	-6224	DEL	JRIQ01000037.1	117686	117690	3.84615	0.932037	Ty
chrXVI	622478	24_chrXVI_622478_ref_SIG_ZD95J	-118	DEL	JRIQ01000199.1	79393	79419	3.84615	0	not Ty
chrXVI	744268	8_0_chrXVI_744268_canu_AKE_BH56B_B	338	INS	tig00000005	738651	738993	11.5385	1.00888	Ty
chrXVI	769187	24_chrXVI_769187_ref_SIG_GL41U	-473	DEL	JRIQ01000061.1	69097	69147	3.84615	0.72093	Ty
chrXVI	795400	24_chrXVI_795400_ref_SIG_HD18K	-300	DEL	JRIQ01000061.1	94840	94866	3.84615	0	not Ty
chrXVI	804645	24_chrXVI_804645_ref_SIG_UX22H	-5918	DEL	JRIQ01000061.1	103809	103814	3.84615	0.99662	Ty
chrXVI	880597	24_chrXVI_880597_ref_SIG_FN02E	-92	DEL	JRIQ01000014.1	23649	23692	3.84615	1.01087	Ty
chrXVI	926863	24_chrXVI_926863_ref_SIG_BO84T	-1019	DEL	JRIQ01000014.1	69901	69903	3.84615	0	not Ty
