# Supplementary material for: Diallel panel reveals a significant impact of low-frequency genetic variants on gene expression variation in yeast
Source: Mol Syst Biol. 2024 Feb 14;20(4):362–73. doi: 10.1038/s44320-024-00021-0 (PMC10987670; doi:10.1038/s44320-024-00021-0)
Supplement: Supplementary file 12 — Dataset EV11 [file 44320_2024_21_MOESM12_ESM.xlsx]

## Sheet: Dataset EV11
Dataset EV11. SV-GWAS eQTLs
Variant	EffectSize	Pheno	thresh	new_thresh	Chr	ChrPos	type	ID	SV_type	Length	Is_Ty
rs274	0.0159148	7826-Q0130_NumOfGenes_2	0.000267442	6.2631e-06	15	594678	SV	2_0_chrXV_594678_canu_ABC_VN75C_B	INS	5925	Ty
rs753	0.0318501	YAR035C-A	0.000251242	5.88373e-06	10	293134	SV	0_0_chrX_293134_canu_AAR_HY93E_B	INS	92	not Ty
rs167	0.0185684	YAR035C-A	0.000251242	5.88373e-06	9	300684	SV	2_0_chrIX_300684_canu_ABC_SM24E_B	INS	1523	not Ty
rs372	0.0200942	YBR292C	0.00050178	1.1751e-05	10	424686	SV	1_0_chrX_424686_canu_ABA_ZF93U_B	INS	329	Ty
rs386	0.0210204	YDR017C	0.00024789	5.80522e-06	4	383907	SV	1_0_chrIV_383907_canu_ABA_OY50L_B	INS	143	not Ty
rs9	0.0094121	YDR304C	0.000149198	3.494e-06	13	609618	SV	2_0_chrXIII_609618_canu_ABC_CL60P_B	DUP	242	not Ty
rs689	0.0275954	YDR457W	0.000440082	1.03061e-05	12	976255	SV	0_0_chrXII_976255_canu_AAR_ZP03G_B	INS	139	not Ty
rs396	0.0088804	YEL072W	0.000257871	6.03896e-06	7	779519	SV	9_0_chrVII_779519_canu_ATE_VI52X_B	INS	327	Ty
rs79	0.0154443	YGL132W	0.000278053	6.51159e-06	15	236287	SV	2_0_chrXV_236287_canu_ABC_WC62U_B	CONTR	104	not Ty
rs409	0.0226244	YGL132W	0.000278053	6.51159e-06	12	489480	SV	3_0_chrXII_489480_canu_ABP_AM96A_C	INS	10099	not Ty
rs14	0.00996926	YGL132W	0.000278053	6.51159e-06	3	336	SV	2_1_chrIII_336_sdn_ABC_KL65U_S	INS	5689	not Ty
rs185	0.0184481	YGL132W	0.000278053	6.51159e-06	12	373406	SV	2_0_chrXII_373406_canu_ABC_SK95Y_B	INS	5960	Ty
rs383	0.0337195	YGL132W	0.000278053	6.51159e-06	2	9092	SV	0_0_chrII_9092_canu_AAR_NH18Y_B	DEL	333	Ty
rs81	0.00963257	YGL132W	0.000278053	6.51159e-06	16	776110	SV	2_0_chrXVI_776110_canu_ABC_SF89T_B	INS	5923	Ty
rs757	0.0389121	YKL018W	0.000202938	4.75251e-06	11	379666	SV	0_0_chrXI_379666_canu_AAR_NI90J_B	INS	338	Ty
rs583	0.0309833	YKL018W	0.000202938	4.75251e-06	4	435288	SV	3_0_chrIV_435288_canu_ABP_NB45B_B	DEL	97	not Ty
rs579	0.0352054	YLR374C	0.000476032	1.1148e-05	3	168600	SV	0_0_chrIII_168600_canu_AAR_KI68W_B	DEL	334	Ty
rs9	0.00829168	YML070W	0.000219713	5.14535e-06	13	609618	SV	2_0_chrXIII_609618_canu_ABC_CL60P_B	DUP	242	not Ty
rs721	0.0166237	YOL037C	0.000276876	6.48403e-06	15	703772	SV	0_0_chrXV_703772_canu_AAR_FC98G_B	DEL	6337	Ty
rs298	0.0144454	YOR060C	0.000166819	3.90666e-06	10	377603	SV	4_0_chrX_377603_canu_ABS_AF74F_B	INS	5956	Ty
